# Supplementary material for: Large-scale shift in the structure of a kelp forest ecosystem co-occurs with an epizootic and marine heatwave
Source: Commun Biol. 2021 Mar 5;4:298. doi: 10.1038/s42003-021-01827-6 (PMC7935997; doi:10.1038/s42003-021-01827-6)
Supplement: Supplementary file 4 — Supplementary Data [file 42003_2021_1827_MOESM4_ESM.xlsx]

## Sheet: Figure 1b - Kelp Heatmap
Latitude	1985	1986	1987	1988	1989	1990	1991	1992	1993	1994	1995	1996	1997	1998	1999	2000	2001	2002	2003	2004	2005	2006	2007	2008	2009	2010	2011	2012	2013	2014	2015	2016	2017	2018	2019
40	0	0	0	0	0	0	0	0	0	0	0	0	0	0	0	0	0	0	0	0	0	0	0	0	0	0	0	0	0	0	0	0	0	0	0
39.9992	0	0	0	0	0	0	0	0	0	0	0	0	0	0	0	0	0	0	0	0	0	0	0	0	0	0	0	0	0	0	0	0	0	0	0
39.9984	0	0	0	0	0	0	0	0	0	0	0	0	0	0	0	0	0	0	0	0	0	0	0	0	0	0	0	0	0	0	0	0	0	0	0
39.9976	0	0	0	0	0	0	0	0	0	0	0	0	0	0	0	0	0	0	0	0	0	0	0	0	0	0	0	0	0	0	0	0	0	0	0
39.9968	0	0	0	0	0	0	0	0	0	0	0	0	0	0	0	0	0	0	0	0	0	0	0	0	0	0	0	0	0	0	0	0	0	0	0
39.996	0	0	0	0	0	0	0	0	0	0	0	0	0	0	0	0	0	0	0	0	0	0	0	0	0	0	0	0	0	0	0	0	0	0	0
39.9952	0	0	0	0	0	0	0	0	0	0	0	0	0	0	0	0	0	0	0	0	0	0	0	0	0	0	0	0	0	0	0	0	0	0	0
39.9944	0	0	0	0	0	0	0	0	0	0	0	0	0	0	0	0	0	0	0	0	0	0	0	0	0	0	0	0	0	0	0	0	0	0	0
39.9936	0	0	0	0	0	0	0	0	0	0	0	0	0	0	0	0	0	0	0	0	0	0	0	0	0	0	0	0	0	0	0	0	0	0	0
39.9928	0	0	0	0	0	0	0	0	0	0	0	0	0	0	0	0	0	0	0	0	0	0	0	0	0	0	0	0	0	0	0	0	0	0	0
39.9919	0	0	0	0	0	0	0	0	0	0	0	0	0	0	0	0	0	0	0	0	0	0	0	0	0	0	0	0	0	0	0	0	0	0	0
39.9911	0	0	0	0	0	0	0	0	0	0	0	0	0	0	0	0	0	0	0	0	0	0	0	0	0	0	0	0	0	0	0	0	0	0	0
39.9903	0	0	0	0	0	0	0	0	0	0	0	0	0	0	0	0	0	0	0	0	0	0	0	0	0	0	0	0	0	0	0	0	0	0	0
39.9895	0	0	0	0	0	0	0	0	0	0	0	0	0	0	0	0	0	0	0	0	0	0	0	0	0	0	0	0	0	0	0	0	0	0	0
39.9887	0	0	0	0	0	0	0	0	0	0	0	0	0	0	0	0	0	0	0	0	0	0	0	0	0	0	0	0	0	0	0	0	0	0	0
39.9879	0	0	0	0	0	0	0	0	0	0	0	0	0	0	0	0	0	0	0	0	0	0	0	0	0	0	0	0	0	0	0	0	0	0	0
39.9871	0	0	0	0	0	0	0	0	0	0	0	0	0	0	0	0	0	0	0	0	0	0	0	0	0	0	0	0	0	0	0	0	0	0	0
39.9863	0	0	0	0	0	0	0	0	0	0	0	0	0	0	0	0	0	0	0	0	0	0	0	0	0	0	0	0	0	0	0	0	0	0	0
39.9855	0	0	0	0	0	0	0	0	0	0	0	0	0	0	0	0	0	0	0	0	0	0	0	0	0	0	0	0	0	0	0	0	0	0	0
39.9846	0	0	0	0	0	0	0	0	0	0	0	0	0	0	0	0	0	0	0	0	0	0	0	0	0	0	0	0	0	0	0	0	0	0	0
39.9838	0	0	0	0	0	0	0	0	0	0	0	0	0	0	0	0	0	0	0	0	0	0	0	0	0	0	0	0	0	0	0	0	0	0	0
39.983	0	0	0	0	0	0	0	0	0	0	0	0	0	0	0	0	0	0	0	0	0	0	0	0	0	0	0	0	0	0	0	0	0	0	0
39.9822	0	0	0	0	0	0	0	0	0	0	0	0	0	0	0	0	0	0	0	0	0	0	0	0	0	0	0	0	0	0	0	0	0	0	0
39.9814	0	0	0	0	0	0	0	0	0	0	0	0	0	0	0	0	0	0	0	0	0	0	0	0	0	0	0	0	0	0	0	0	0	0	0
39.9806	0	0	0	0	0	0	0	0	0	0	0	0	0	0	0	0	0	0	0	0	0	0	0	0	0	0	0	0	0	0	0	0	0	0	0
39.9798	0	0	0	0	0	0	0	0	0	0	0	0	0	0	0	0	0	0	0	0	0	0	0	0	0	0	0	0	0	0	0	0	0	0	0
39.979	0	0	0	0	0	0	0	0	0	0	0	0	0	0	0	0	0	0	0	0	0	0	0	0	0	0	0	0	0	0	0	0	0	0	0
39.9782	0	0	0	0	0	0	0	0	0	0	0	0	0	0	0	0	0	0	0	0	0	0	0	0	0	0	0	0	0	0	0	0	0	0	0
39.9773	0	0	0	0	0	0	0	0	0	0	0	0	0	0	0	0	0	0	0	0	0	0	0	0	0	0	0	0	0	0	0	0	0	0	0
39.9765	0	0	0	0	0	0	0	0	0	0	0	0	0	0	0	0	0	0	0	0	0	0	0	0	0	0	0	0	0	0	0	0	0	0	0
39.9757	0	0	0	0	0	0	0	0	0	0	0	0	0	0	0	0	0	0	0	0	0	0	0	0	0	0	0	0	0	0	0	0	0	0	0
39.9749	0	0	0	0	0	0	0	0	0	0	0	0	0	0	0	0	0	0	0	0	0	0	0	0	0	0	0	0	0	0	0	0	0	0	0
39.9741	0	0	0	0	0	0	0	0	0	0	0	0	0	0	0	0	0	0	0	0	0	0	0	0	0	0	0	0	0	0	0	0	0	0	0
39.9733	0	0	0	0	0	0	0	0	0	0	0	0	0	0	0	0	0	0	0	0	0	0	0	0	0	0	0	0	0	0	0	0	0	0	0
39.9725	0	0	0	0	0	0	0	0	0	0	0	0	0	0	0	0	0	0	0	0	0	0	0	0	0	0	0	0	0	0	0	0	0	0	0
39.9717	0	0	0	0	0	0	0	0	0	0	0	0	0	0	0	0	0	0	0	0	0	0	0	0	0	0	0	0	0	0	0	0	0	0	0
39.9709	0	0	0	0	0	0	0	0	0	0	0	0	0	0	0	0	0	0	0	0	0	0	0	0	0	0	0	0	0	0	0	0	0	0	0
39.9701	0	0	0	0	0	0	0	0	0	0	0	0	0	0	0	0	0	0	0	0	0	0	0	0	0	0	0	0	0	0	0	0	0	0	0
39.9692	0	0	0	0	0	0	0	0	0	0	0	0	0	0	0	0	0	0	0	0	0	0	0	0	0	0	0	0	0	0	0	0	0	0	0
39.9684	0	0	0	0	0	0	0	0	0	0	0	0	0	0	0	0	0	0	0	0	0	0	0	0	0	0	0	0	0	0	0	0	0	0	0
39.9676	0	0	0	0	0	0	0	0	0	0	0	0	0	0	0	0	0	0	0	0	0	0	0	0	0	0	0	0	0	0	0	0	0	0	0
39.9668	0	0	0	0	0	0	0	0	0	0	0	0	0	0	0	0	0	0	0	0	0	0	0	0	0	0	0	0	0	0	0	0	0	0	0
39.966	0	0	0	0	0	0	0	0	0	0	0	0	0	0	0	0	0	0	0	0	0	0	0	0	0	0	0	0	0	0	0	0	0	0	0
39.9652	0	0	0	0	0	0	0	0	0	0	0	0	0	0	0	0	0	0	0	0	0	0	0	0	0	0	0	0	0	0	0	0	0	0	0
39.9644	0	0	0	0	0	0	0	0	0	0	0	0	0	0	0	0	0	0	0	0	0	0	0	0	0	0	0	0	0	0	0	0	0	0	0
39.9636	0	0	0	0	0	0	0	0	0	0	0	0	0	0	0	0	0	0	0	0	0	0	0	0	0	0	0	0	0	0	0	0	0	0	0
39.9628	0	0	0	0	0	0	0	0	0	0	0	0	0	0	0	0	0	0	0	0	0	0	0	0	0	0	0	0	0	0	0	0	0	0	0
39.9619	0	0	0	0	0	0	0	0	0	0	0	0	0	0	0	0	0	0	0	0	0	0	0	0	0	0	0	0	0	0	0	0	0	0	0
39.9611	0	2207.55	315.462	0	0	0	0	0	0	0	0	0	0	0	0	0	0	0	0	0	0	0	0	0	0	0	0	0	0	0	0	0	0	0	0
39.9603	0	839.851	0	0	0	0	0	0	0	0	0	0	0	0	0	0	0	0	0	0	0	0	0	0	0	0	0	0	0	0	0	0	0	0	0
39.9595	0	0	0	0	0	0	0	0	0	0	0	0	0	0	0	0	0	0	0	0	0	0	0	0	0	0	0	0	0	0	0	0	0	0	0
39.9587	0	0	0	0	0	0	0	0	0	0	0	0	0	0	0	0	0	0	0	0	0	0	0	0	0	0	0	0	0	0	0	0	0	0	0
39.9579	0	0	0	0	0	0	0	0	0	0	0	0	0	0	0	0	0	0	0	0	0	0	0	0	0	0	0	0	0	0	0	0	0	0	0
39.9571	0	0	0	0	0	0	0	0	0	0	0	0	0	0	0	0	0	0	0	0	0	0	0	0	0	0	0	0	0	0	0	0	0	0	0
39.9563	0	0	0	0	0	0	0	0	0	0	0	0	0	0	0	0	0	0	0	0	0	0	0	0	0	0	0	0	0	0	0	0	0	0	0
39.9555	0	0	0	0	0	0	0	0	0	0	0	0	0	0	0	0	0	0	0	0	0	0	0	0	0	0	0	0	0	0	0	0	0	0	0
39.9546	0	0	0	0	0	0	0	0	0	0	0	0	0	0	0	0	0	0	0	0	0	0	0	0	0	0	0	0	0	0	0	0	0	0	0
39.9538	0	0	0	0	0	0	0	0	0	0	0	0	0	0	0	0	0	0	0	0	0	0	0	0	0	0	0	0	0	0	0	0	0	0	0
39.953	0	0	0	0	0	0	0	0	0	0	0	0	0	0	0	0	0	0	0	0	0	0	0	0	0	0	0	0	0	0	0	0	0	0	0
39.9522	0	0	0	0	0	0	0	0	0	0	0	0	0	0	0	0	0	0	0	0	0	0	0	0	0	0	0	0	0	0	0	0	0	0	0
39.9514	0	0	0	0	0	0	0	0	0	0	0	0	0	0	0	0	0	0	0	0	0	0	0	0	0	0	0	0	0	0	0	0	0	0	0
39.9506	0	0	0	0	0	0	0	0	0	0	0	0	0	0	0	0	0	0	0	0	0	0	0	0	0	0	0	0	0	0	0	0	0	0	0
39.9498	0	0	0	0	0	0	0	0	0	0	0	0	0	0	0	0	0	0	0	0	0	0	0	0	0	0	0	0	0	0	0	0	0	0	0
39.949	0	0	0	0	0	0	0	0	0	0	0	0	0	0	0	0	0	0	0	0	0	0	0	0	0	0	0	0	0	0	0	0	0	0	0
39.9482	0	0	0	0	0	0	0	0	0	0	0	0	0	0	0	0	0	0	0	0	0	0	0	0	0	0	0	0	0	0	0	0	0	0	0
39.9474	0	0	0	0	0	0	0	0	0	0	0	0	0	0	0	0	0	0	0	0	0	0	0	0	0	0	0	0	0	0	0	0	0	0	0
39.9465	0	0	0	0	0	0	0	0	0	0	0	0	0	0	0	0	0	0	0	0	0	0	0	0	0	0	0	0	0	0	0	0	0	0	0
39.9457	0	0	0	0	0	0	0	0	0	0	0	0	0	0	0	0	0	0	0	0	0	0	0	0	0	0	0	0	0	0	0	0	0	0	0
39.9449	0	0	0	0	0	0	0	0	0	0	0	0	0	0	0	0	0	0	0	0	0	0	0	0	0	0	0	0	0	0	0	0	0	0	0
39.9441	0	0	0	0	0	0	0	0	0	0	0	0	0	0	0	0	0	0	0	0	0	0	0	0	0	0	0	0	0	0	0	0	0	0	0
39.9433	0	0	0	0	0	0	0	0	0	0	0	0	0	0	0	0	0	0	0	0	0	0	0	0	0	0	0	0	0	0	0	0	0	0	0
39.9425	0	0	0	0	0	0	0	0	0	0	0	0	0	0	0	0	0	0	0	0	0	0	0	0	0	0	0	0	0	0	0	0	0	0	0
39.9417	0	0	0	0	0	0	0	0	0	0	0	0	0	0	0	0	0	0	0	0	0	0	0	0	0	0	0	0	0	0	0	0	0	0	0
39.9409	0	0	0	0	0	0	0	0	0	0	0	0	0	0	0	0	0	0	0	0	0	0	0	0	0	0	0	0	0	0	0	0	0	0	0
39.9401	0	0	0	0	0	0	0	0	0	0	0	0	0	0	0	0	0	0	0	0	0	0	0	0	0	0	0	0	0	0	0	0	0	0	0
39.9392	0	0	0	0	0	0	0	0	0	0	0	0	0	0	0	0	0	0	0	0	0	0	0	0	0	0	0	0	0	0	0	0	0	0	0
39.9384	0	0	0	0	0	0	0	0	0	0	0	0	0	0	0	0	0	0	0	0	0	0	0	0	0	0	0	0	0	0	0	0	0	0	0
39.9376	0	0	0	0	0	0	0	0	0	0	0	0	0	0	0	0	0	0	0	0	0	0	0	0	0	0	0	0	0	0	0	0	0	0	0
39.9368	0	0	0	0	0	0	0	0	0	0	0	0	0	0	0	0	0	0	0	0	0	0	0	0	0	0	0	0	0	0	0	0	0	0	0
39.936	0	0	0	0	0	0	0	0	0	0	0	0	0	0	0	0	0	0	0	0	0	0	0	0	0	0	0	0	0	0	0	0	0	0	0
39.9352	0	0	0	0	0	0	0	0	0	0	0	0	0	0	0	0	0	0	0	0	0	0	0	0	0	0	0	0	0	0	0	0	0	0	0
39.9344	0	0	0	0	0	0	0	0	0	0	0	0	0	0	0	0	0	0	0	0	0	0	0	0	0	0	0	0	0	0	0	0	0	0	0
39.9336	0	0	0	0	0	0	0	0	0	0	0	0	0	0	0	0	0	0	0	0	0	0	0	0	0	0	0	0	0	0	0	0	0	0	0
39.9328	0	0	0	0	0	0	0	0	0	0	0	0	0	0	0	0	0	0	0	0	0	0	0	0	0	0	0	0	0	0	0	0	0	0	0
39.9319	0	0	0	0	0	0	0	0	0	0	0	0	0	0	0	0	0	0	0	0	0	0	0	0	0	0	0	0	0	0	0	0	0	0	0
39.9311	0	0	0	0	0	0	0	0	0	0	0	0	0	0	0	0	0	0	0	0	0	0	0	0	0	0	0	0	0	0	0	0	0	0	0
39.9303	0	0	0	0	0	0	0	0	0	0	0	0	0	0	0	0	0	0	0	0	0	0	0	0	0	0	0	0	0	0	0	0	0	0	0
39.9295	0	0	0	0	0	0	0	0	0	0	0	0	0	0	0	0	0	0	0	0	0	0	0	0	0	0	0	0	0	0	0	0	0	0	0
39.9287	0	0	0	0	0	0	0	0	0	0	0	0	0	0	0	0	0	0	0	0	0	0	0	0	0	0	0	0	0	0	0	0	0	0	0
39.9279	0	0	0	0	0	0	0	0	0	0	0	0	0	0	0	0	0	0	0	0	0	0	0	0	0	0	0	0	0	0	0	0	0	0	0
39.9271	0	0	0	0	0	0	0	0	0	0	0	0	0	0	0	0	0	0	0	0	0	0	0	0	0	0	0	0	0	0	0	0	0	0	0
39.9263	0	0	0	0	0	0	0	0	0	0	0	0	0	0	0	0	0	0	0	0	0	0	0	0	0	0	0	0	0	0	0	0	0	0	0
39.9255	0	0	0	0	0	0	0	0	0	0	0	0	0	0	0	0	0	0	0	0	0	0	0	0	0	0	0	0	0	0	0	0	0	0	0
39.9246	0	0	0	0	0	0	0	0	0	0	0	0	0	0	0	0	0	0	0	0	0	0	0	0	0	0	0	0	0	0	0	0	0	0	0
39.9238	0	0	0	0	0	0	0	0	0	0	0	0	0	0	0	0	0	0	0	0	0	0	0	0	0	0	0	0	0	0	0	0	0	0	0
39.923	0	0	184.905	0	0	0	0	0	0	0	0	0	0	0	0	0	0	0	0	0	0	0	0	0	0	0	0	0	0	0	0	0	0	0	0
39.9222	0	0	0	0	0	0	0	0	0	0	0	0	0	0	0	0	0	0	0	0	0	0	0	0	0	0	0	0	0	0	0	0	0	0	0
39.9214	0	0	0	0	0	0	0	0	0	0	0	0	0	0	0	0	0	0	0	0	0	0	0	0	0	0	0	0	0	0	0	0	0	0	0
39.9206	0	0	0	0	0	0	0	0	0	0	0	0	0	0	0	0	0	0	0	0	0	0	0	0	0	0	0	0	0	0	0	0	0	0	0
39.9198	0	0	0	0	0	0	0	0	0	0	0	0	0	0	0	0	0	0	0	0	0	0	0	0	0	0	0	0	0	0	0	0	0	0	0
39.919	0	0	0	0	0	0	0	0	0	0	0	0	0	0	0	0	0	0	0	0	0	0	0	0	0	0	0	0	0	0	0	0	0	0	0
39.9182	0	0	0	0	0	0	0	0	0	0	0	0	0	0	0	0	0	0	0	0	0	0	0	0	0	0	0	0	0	0	0	0	0	0	0
39.9174	0	0	0	0	0	0	0	0	0	0	0	0	0	0	0	0	0	0	0	0	0	0	0	0	0	0	0	0	0	0	0	0	0	0	0
39.9165	0	0	0	0	0	0	0	0	0	0	0	0	0	0	0	0	0	0	0	0	0	0	0	0	0	0	0	0	0	0	0	0	0	0	0
39.9157	0	0	0	0	0	0	0	0	0	0	0	0	0	0	0	0	0	0	0	0	0	0	0	0	0	0	0	0	0	0	0	0	0	0	0
39.9149	0	0	0	0	0	0	0	0	0	0	0	0	0	0	0	0	0	0	0	0	0	0	0	0	0	0	0	0	0	0	0	0	0	0	0
39.9141	0	0	0	0	0	0	0	0	0	0	0	0	0	0	0	0	0	0	0	0	0	0	0	0	0	0	0	0	0	0	0	0	0	0	0
39.9133	0	0	0	0	0	0	0	0	0	0	0	0	0	0	0	0	0	0	0	0	0	0	0	0	0	0	0	0	0	0	0	0	0	0	0
39.9125	0	0	197.769	0	0	0	0	0	0	0	0	0	0	0	0	0	0	0	0	0	0	0	0	0	0	0	0	0	0	0	0	0	0	0	0
39.9117	0	0	5284.19	0	0	0	0	0	0	529.125	0	0	0	0	0	0	0	0	0	0	0	0	0	0	0	0	0	0	0	0	0	0	0	0	0
39.9109	0	0	224.322	0	0	0	0	0	0	0	0	0	0	0	0	0	0	0	0	0	0	0	0	0	0	0	0	0	0	0	0	0	0	0	0
39.9101	0	0	0	0	0	0	0	0	0	0	0	0	0	0	0	0	0	0	0	0	0	0	0	0	0	0	0	0	0	0	0	0	0	0	0
39.9092	0	0	0	0	0	0	0	0	0	0	0	0	0	0	0	0	0	0	0	0	0	0	0	0	0	0	0	0	0	0	0	0	0	0	0
39.9084	0	0	0	0	0	0	0	0	0	0	0	0	0	0	0	0	0	0	0	0	0	0	0	0	0	0	0	0	0	0	0	0	0	0	0
39.9076	0	0	0	0	0	0	0	0	0	0	0	0	0	0	0	0	0	0	0	0	0	0	0	0	0	0	0	0	0	0	0	0	0	0	0
39.9068	0	0	0	0	0	0	0	0	0	0	0	0	0	0	0	0	0	0	0	0	0	0	0	0	0	0	0	0	0	0	0	0	0	0	0
39.906	0	0	0	0	0	0	0	0	0	0	0	0	0	0	0	0	0	0	0	0	0	0	0	0	0	0	0	0	0	0	0	0	0	0	0
39.9052	0	0	0	0	0	0	0	0	0	0	0	0	0	0	0	0	0	0	0	0	0	0	0	0	0	0	0	0	0	0	0	0	0	0	0
39.9044	0	0	201.335	0	0	0	0	0	0	0	0	0	0	0	0	0	0	0	0	0	0	0	0	0	0	0	0	0	0	0	0	0	0	0	0
39.9036	0	0	183.991	0	0	0	0	0	0	0	0	0	0	0	0	0	0	0	0	0	0	0	0	0	0	0	0	0	0	0	0	0	0	0	0
39.9028	0	0	1683.9	0	0	0	0	0	0	0	0	0	0	0	0	0	0	0	0	0	0	0	0	0	0	0	0	0	0	0	0	0	0	0	0
39.9019	0	0	2510.23	0	0	0	0	0	0	0	0	0	0	0	0	0	0	0	0	0	0	0	0	0	0	0	0	0	0	0	0	0	0	0	0
39.9011	0	0	0	0	0	0	0	0	0	0	0	0	0	0	0	0	0	0	0	0	0	0	0	0	0	0	0	0	0	0	0	0	0	0	0
39.9003	0	0	0	0	0	0	0	0	0	0	0	0	0	0	0	0	0	0	0	0	0	0	0	0	0	0	0	0	0	0	0	0	0	0	0
39.8995	0	0	0	0	0	0	0	0	0	0	0	0	0	0	0	0	0	0	0	0	0	0	0	0	0	0	0	0	0	0	0	0	0	0	0
39.8987	0	0	0	0	0	0	0	0	0	0	0	0	0	0	0	0	0	0	0	0	0	0	0	0	0	0	0	0	0	0	0	0	0	0	0
39.8979	0	0	0	0	0	0	0	0	0	0	0	0	0	0	0	0	0	0	0	0	0	0	0	0	0	0	0	0	0	0	0	0	0	0	0
39.8971	0	0	0	0	0	0	0	0	0	0	0	0	0	0	0	0	0	0	0	0	0	0	0	0	0	0	0	0	0	0	0	0	0	0	0
39.8963	0	0	0	0	0	0	0	0	0	0	0	0	0	0	0	0	0	0	0	0	0	0	0	0	0	0	0	0	0	0	0	0	0	0	0
39.8955	0	0	0	0	0	0	0	0	0	0	0	0	0	0	0	0	0	0	0	0	0	0	0	0	0	0	0	0	0	0	0	0	0	0	0
39.8947	0	0	0	0	0	0	0	0	0	0	0	0	0	0	0	0	0	0	0	0	0	0	0	0	0	0	0	0	0	0	0	0	0	0	0
39.8938	0	0	0	0	0	0	0	0	0	0	0	0	0	0	0	0	0	0	0	0	0	0	0	0	0	0	0	0	0	0	0	0	0	0	0
39.893	0	0	0	0	0	0	0	0	0	0	0	0	0	0	0	0	0	0	0	0	0	0	0	0	0	0	0	0	0	0	0	0	0	0	0
39.8922	0	0	0	0	0	0	0	0	0	0	0	0	0	0	0	0	0	0	0	0	0	0	0	0	0	0	0	0	0	0	0	0	0	0	0
39.8914	0	0	0	0	0	0	0	0	0	0	0	0	0	0	0	0	0	0	0	0	0	0	0	0	0	0	0	0	0	0	0	0	0	0	0
39.8906	0	0	0	0	0	0	0	0	0	0	0	0	0	0	0	0	0	0	0	0	0	0	0	0	0	0	0	0	0	0	0	0	0	0	0
39.8898	0	0	0	0	0	0	0	0	0	0	0	0	0	0	0	0	0	0	0	0	0	0	0	0	0	0	0	0	0	0	0	0	0	0	0
39.889	0	0	0	0	0	0	0	0	0	0	0	0	0	0	0	0	0	0	0	0	0	0	0	0	0	0	0	0	0	0	0	0	0	0	0
39.8882	0	0	0	0	0	0	0	0	0	0	0	0	0	0	0	0	0	0	0	0	0	0	0	0	0	0	0	0	0	0	0	0	0	0	0
39.8874	0	0	0	0	0	0	0	0	0	0	0	0	0	0	0	0	0	0	0	0	0	0	0	0	0	0	0	0	0	0	0	0	0	0	0
39.8865	0	0	0	0	0	0	0	0	0	0	0	0	0	0	0	0	0	0	0	0	0	0	0	0	0	0	0	0	0	0	0	0	0	0	0
39.8857	0	0	0	0	0	0	0	0	0	0	0	0	0	0	0	0	0	0	0	0	0	0	0	0	0	0	0	0	0	0	0	0	0	0	0
39.8849	0	0	0	0	0	0	0	0	0	0	0	0	0	0	0	0	0	0	0	0	0	0	0	0	0	0	0	0	0	0	0	0	0	0	0
39.8841	0	0	225.186	0	0	0	0	0	0	0	0	0	0	0	0	0	0	0	0	0	0	0	0	0	0	0	0	0	0	0	0	0	0	0	0
39.8833	0	0	0	0	0	0	0	0	0	0	0	0	0	0	0	0	0	0	0	0	0	0	0	0	0	0	0	0	0	0	0	0	0	0	0
39.8825	0	0	0	0	0	0	0	0	0	0	0	0	0	0	0	0	0	0	0	0	0	0	0	0	0	0	0	0	0	0	0	0	0	0	0
39.8817	0	0	0	0	0	0	0	0	0	0	0	0	0	0	0	0	0	0	0	0	0	0	0	0	0	0	0	0	0	0	0	0	0	0	0
39.8809	0	0	0	0	0	0	0	0	0	0	0	0	0	0	0	0	0	0	0	0	0	0	0	0	0	0	0	0	0	0	0	0	0	0	0
39.8801	0	0	0	0	0	0	0	0	0	0	0	0	0	0	0	0	0	0	0	0	0	0	0	0	0	0	0	0	0	0	0	0	0	0	0
39.8792	0	0	0	0	0	0	0	0	0	0	0	0	0	0	0	0	0	0	0	0	0	0	0	0	0	0	0	0	0	0	0	0	0	0	0
39.8784	0	0	0	0	0	0	0	0	0	0	0	0	0	0	0	0	0	0	0	0	0	0	0	0	0	0	0	0	0	0	0	0	0	0	0
39.8776	0	0	0	0	0	0	0	0	0	0	0	0	0	0	0	0	0	0	0	0	0	0	0	0	0	0	0	0	0	0	0	0	0	0	0
39.8768	0	0	0	0	0	0	0	0	0	0	0	0	0	0	0	0	0	0	0	0	0	0	0	0	0	0	0	0	0	0	0	0	0	0	0
39.876	0	0	0	0	0	0	0	0	0	0	0	0	0	0	0	0	0	0	0	0	0	0	0	0	0	0	0	0	0	0	0	0	0	0	0
39.8752	0	0	0	0	0	0	0	0	0	0	0	0	0	0	0	0	0	0	0	0	0	0	0	0	0	0	0	0	0	0	0	0	0	0	0
39.8744	0	0	0	0	0	0	0	0	0	0	0	0	0	0	0	0	0	0	0	0	0	0	0	0	0	0	0	0	0	0	0	0	0	0	0
39.8736	0	0	241.319	0	0	0	0	0	0	0	0	0	0	0	0	0	0	0	0	0	0	0	0	0	0	0	0	0	0	0	0	0	0	0	0
39.8728	0	0	0	0	0	0	0	0	0	0	0	0	0	0	0	0	0	0	0	0	0	0	0	0	0	0	0	0	0	0	0	0	0	0	0
39.8719	0	0	192.46	0	0	0	0	0	0	0	0	0	0	0	0	0	0	0	0	0	0	0	0	0	0	0	0	0	0	0	0	0	0	0	0
39.8711	0	0	0	0	0	0	0	0	0	0	0	0	0	0	0	0	0	0	0	0	0	0	0	0	0	0	0	0	0	0	0	0	0	0	0
39.8703	0	0	0	0	0	0	0	0	0	0	0	0	0	0	0	0	0	0	0	0	0	0	0	0	0	0	0	0	0	0	0	0	0	0	0
39.8695	0	0	0	0	0	0	0	0	0	0	0	0	0	0	0	0	0	0	0	0	0	0	0	0	0	0	0	0	0	0	0	0	0	0	0
39.8687	0	0	0	0	0	0	0	0	0	0	0	0	0	0	0	0	0	0	0	0	0	0	0	0	0	0	0	0	0	0	0	0	0	0	0
39.8679	0	0	0	0	0	0	0	0	0	0	0	0	0	0	0	0	0	0	0	0	0	0	0	0	0	0	0	0	0	0	0	0	0	0	0
39.8671	0	0	0	0	0	0	0	0	0	0	0	0	0	0	0	0	0	0	0	0	0	0	0	0	0	0	0	0	0	0	0	0	0	0	0
39.8663	0	0	0	0	0	0	0	0	0	0	0	0	0	0	0	0	0	0	0	0	0	0	0	0	0	0	0	0	0	0	0	0	0	0	0
39.8655	0	0	0	0	0	0	0	0	0	0	0	0	0	0	0	0	0	0	0	0	0	0	0	0	0	0	0	0	0	0	0	0	0	0	0
39.8647	0	0	0	0	0	0	0	0	0	0	0	0	0	0	0	0	0	0	0	0	0	0	0	0	0	0	0	0	0	0	0	0	0	0	0
39.8638	0	0	0	0	0	0	0	0	0	0	0	0	0	0	0	0	0	0	0	0	0	0	0	0	0	0	0	0	0	0	0	0	0	0	0
39.863	0	0	0	0	0	0	0	0	0	0	0	0	0	0	0	0	0	0	0	0	0	0	0	0	0	0	0	0	0	0	0	0	0	0	0
39.8622	0	0	0	0	0	0	0	0	0	0	0	0	0	0	0	0	0	0	0	0	0	0	0	0	0	0	0	0	0	0	0	0	0	0	0
39.8614	0	0	0	0	0	0	0	0	0	0	0	0	0	0	0	0	0	0	0	0	0	0	0	0	0	0	0	0	0	0	0	0	0	0	0
39.8606	0	0	0	0	0	0	0	0	0	0	0	0	0	0	0	0	0	0	0	0	0	0	0	0	0	0	0	0	0	0	0	0	0	0	0
39.8598	0	0	0	0	0	0	0	0	0	0	0	0	0	0	0	0	0	0	0	0	0	0	0	0	0	0	0	0	0	0	0	0	0	0	0
39.859	0	0	191.859	0	0	0	0	0	0	0	0	0	0	0	0	0	0	0	0	0	0	0	0	0	0	0	0	0	0	0	0	0	0	0	0
39.8582	0	0	0	0	0	0	0	0	0	0	0	0	0	0	0	0	0	0	0	0	0	0	0	0	0	0	0	0	0	0	0	0	0	0	0
39.8574	0	0	0	0	0	0	0	0	0	0	0	0	0	0	0	0	0	0	0	0	0	0	0	0	0	0	0	0	0	0	0	0	0	0	0
39.8565	0	0	0	0	0	0	0	0	0	0	0	0	0	0	0	0	0	0	0	0	0	0	0	0	0	0	0	0	0	0	0	0	0	0	0
39.8557	0	0	0	0	0	0	0	0	0	0	0	0	0	0	0	0	0	0	0	0	0	0	0	0	0	0	0	0	0	0	0	0	0	0	0
39.8549	0	0	0	0	0	0	0	0	0	0	0	0	0	0	0	0	0	0	0	0	0	0	0	0	0	0	0	0	0	0	0	0	0	0	0
39.8541	0	0	0	0	0	0	0	0	0	0	0	0	0	0	0	0	0	0	0	0	0	0	0	0	0	0	0	0	0	0	0	0	0	0	0
39.8533	0	0	0	0	0	0	0	0	0	0	0	0	0	0	0	0	0	0	0	0	0	0	0	0	0	0	0	0	0	0	0	0	0	0	0
39.8525	0	0	0	0	0	0	0	0	0	0	0	0	0	0	0	0	0	0	0	0	0	0	0	0	0	0	0	0	0	0	0	0	0	0	0
39.8517	0	0	236.29	0	0	0	0	0	0	0	0	0	0	0	0	0	0	0	0	0	0	0	0	0	0	0	0	0	0	0	0	0	0	0	0
39.8509	0	0	0	0	0	0	0	0	0	0	0	0	0	0	0	0	0	0	0	0	0	0	0	0	0	0	0	0	0	0	0	0	0	0	0
39.8501	0	0	0	0	0	0	0	0	0	0	0	0	0	0	0	0	0	0	0	0	0	0	0	0	0	0	0	0	0	0	0	0	0	0	0
39.8492	0	0	0	0	0	0	0	0	0	0	0	0	0	0	0	0	0	0	0	0	0	0	0	0	0	0	0	0	0	0	0	0	0	0	0
39.8484	0	0	0	0	0	0	0	0	0	0	0	0	0	0	0	0	0	0	0	0	0	0	0	0	0	0	0	0	0	0	0	0	0	0	0
39.8476	0	0	0	0	0	0	0	0	0	0	0	0	0	0	0	0	0	0	0	0	0	0	0	0	0	0	0	0	0	0	0	0	0	0	0
39.8468	0	0	185.207	0	0	0	0	0	0	0	0	0	0	0	0	0	0	0	0	0	0	0	0	0	0	0	0	0	0	0	0	0	0	0	0
39.846	0	0	0	0	0	0	0	0	0	0	0	0	0	0	0	0	0	0	0	0	0	0	0	0	0	0	0	0	0	0	0	0	0	0	0
39.8452	0	0	0	0	0	0	0	0	0	0	0	0	0	0	0	0	0	0	0	0	0	0	0	0	0	0	0	0	0	0	0	0	0	0	0
39.8444	0	0	0	0	0	0	0	0	0	0	0	0	0	0	0	0	0	0	0	0	0	0	0	0	0	0	0	0	0	0	0	0	0	0	0
39.8436	0	0	0	0	0	0	0	0	0	0	0	0	0	0	0	0	0	0	0	0	0	0	0	0	0	0	0	0	0	0	0	0	0	0	0
39.8428	0	0	0	0	0	0	0	0	0	0	0	0	0	0	0	0	0	0	0	0	0	0	0	0	0	0	0	0	0	0	0	0	0	0	0
39.842	0	0	0	0	0	0	0	0	0	0	0	0	0	0	0	0	0	0	0	0	0	0	0	0	0	0	0	0	0	0	0	0	0	0	0
39.8411	0	0	0	0	0	0	0	0	0	0	0	0	0	0	0	0	0	0	0	0	0	0	0	0	0	0	0	0	0	0	0	0	0	0	0
39.8403	0	0	0	0	0	0	0	0	0	0	0	0	0	0	0	0	0	0	0	0	0	0	0	0	0	0	0	0	0	0	0	0	0	0	0
39.8395	0	0	0	0	0	0	0	0	0	0	0	0	0	0	0	0	0	0	0	0	0	0	0	0	0	0	0	0	0	0	0	0	0	0	0
39.8387	0	0	0	0	0	0	0	0	0	0	0	0	0	0	0	0	0	0	0	0	0	0	0	0	0	0	0	0	0	0	0	0	0	0	0
39.8379	0	0	0	0	0	0	0	0	0	0	0	0	0	0	0	0	0	0	0	0	0	0	0	0	0	0	0	0	0	0	0	0	0	0	0
39.8371	0	0	0	0	0	0	0	0	0	0	0	0	0	0	0	0	0	0	0	0	0	0	0	0	0	0	0	0	0	0	0	0	0	0	0
39.8363	0	0	0	0	0	0	0	0	0	0	0	0	0	0	0	0	0	0	0	0	0	0	0	0	0	0	0	0	0	0	0	0	0	0	0
39.8355	0	0	0	0	0	0	0	0	0	0	0	0	0	0	0	0	0	0	0	0	0	0	0	0	0	0	0	0	0	0	0	0	0	0	0
39.8347	0	0	0	0	0	0	0	0	0	0	0	0	0	0	0	0	0	0	0	0	0	0	0	0	0	0	0	0	0	0	0	0	0	0	0
39.8338	0	0	0	0	0	0	0	0	0	0	0	0	0	0	0	0	0	0	0	0	0	0	0	0	0	0	0	0	0	0	0	0	0	0	0
39.833	0	0	0	0	0	0	0	0	0	0	0	0	0	0	0	0	0	0	0	0	0	0	0	0	0	0	0	0	0	0	0	0	0	0	0
39.8322	0	0	0	0	0	0	0	0	0	0	0	0	0	0	0	0	0	0	0	0	0	0	0	0	0	0	0	0	0	0	0	0	0	0	0
39.8314	0	0	0	0	0	0	0	0	0	0	0	0	0	0	0	0	0	0	0	0	0	0	0	0	0	0	0	0	0	0	0	0	0	0	0
39.8306	0	0	0	0	0	0	0	0	0	0	0	0	0	0	0	0	0	0	0	0	0	0	0	0	0	0	0	0	0	0	0	0	0	0	0
39.8298	0	0	0	0	0	0	0	0	0	0	0	0	0	0	0	0	0	0	0	0	0	0	0	0	0	0	0	0	0	0	0	0	0	0	0
39.829	0	0	0	0	0	0	0	0	0	0	0	0	0	0	0	0	0	0	0	0	0	0	0	0	0	0	0	0	0	0	0	0	0	0	0
39.8282	0	0	0	0	0	0	0	0	0	0	0	0	0	0	0	0	0	0	0	0	0	0	0	0	0	0	0	0	0	0	0	0	0	0	0
39.8274	0	0	0	0	0	0	0	0	0	0	0	0	0	0	0	0	0	0	0	0	0	0	0	0	0	0	0	0	0	0	0	0	0	0	0
39.8265	0	0	0	0	0	0	0	0	0	0	0	0	0	0	0	0	0	0	0	0	0	0	0	0	0	0	0	0	0	0	0	0	0	0	0
39.8257	0	0	0	894.923	0	0	0	0	0	0	0	0	0	0	0	0	0	0	0	0	0	0	0	0	0	0	0	0	0	0	0	0	0	0	0
39.8249	0	0	0	3021.76	0	0	0	0	0	0	0	0	0	0	0	0	0	0	0	0	0	0	0	0	0	0	0	0	0	0	0	0	0	0	0
39.8241	0	0	0	1585.39	0	0	0	0	0	0	0	0	0	0	0	0	0	0	0	0	0	0	0	0	0	0	0	0	0	0	0	0	0	0	0
39.8233	0	0	0	1926.63	0	0	0	0	0	0	0	0	0	0	0	0	0	0	0	0	0	0	0	0	0	0	0	0	0	0	0	0	0	0	0
39.8225	0	0	0	2614.39	0	0	0	0	0	0	0	0	0	0	0	0	0	0	0	0	0	0	0	0	0	0	0	0	0	0	0	0	0	0	0
39.8217	0	0	0	1160.83	0	0	0	0	0	0	0	0	0	0	0	0	0	0	0	0	0	0	0	0	0	0	0	0	0	0	0	0	0	0	0
39.8209	0	0	0	0	0	0	0	0	0	0	0	0	0	0	0	0	0	0	0	0	0	0	0	0	0	0	0	0	0	0	0	0	0	0	0
39.8201	0	0	0	0	0	0	0	0	0	0	0	0	0	0	0	0	0	0	0	0	0	0	0	0	0	0	0	0	0	0	0	0	0	0	0
39.8192	0	0	0	0	0	0	0	0	0	0	0	0	0	0	0	0	0	0	0	0	0	0	0	0	0	0	0	0	0	0	0	0	0	0	0
39.8184	0	0	0	0	0	0	0	0	0	0	0	0	0	0	0	0	0	0	0	0	0	0	0	0	0	0	0	0	0	0	0	0	0	0	0
39.8176	0	0	0	0	0	0	0	0	0	0	0	0	0	0	0	0	0	0	0	0	0	0	0	0	0	0	0	0	0	0	0	0	0	0	0
39.8168	0	0	0	0	0	0	0	0	0	0	0	0	0	0	0	0	0	0	0	0	0	0	0	0	0	0	0	0	0	0	0	0	0	0	0
39.816	0	0	0	0	0	0	0	0	0	0	0	0	0	0	0	0	0	0	0	0	0	0	0	0	0	0	0	0	0	0	0	0	0	0	0
39.8152	0	0	0	0	0	0	0	0	0	0	0	0	0	0	0	0	0	0	0	0	0	0	0	0	0	0	0	0	0	0	0	0	0	0	0
39.8144	0	0	0	0	0	0	0	0	0	0	0	0	0	0	0	0	0	0	0	0	0	0	0	0	0	0	0	0	0	0	0	0	0	0	0
39.8136	0	0	0	0	0	0	0	0	0	0	0	0	0	0	0	0	0	0	0	0	0	0	0	0	0	0	0	0	0	0	0	0	0	0	0
39.8128	0	0	0	0	0	0	0	0	0	0	0	0	0	0	0	0	0	0	0	0	0	0	0	0	0	0	0	0	0	0	0	0	0	0	0
39.812	0	0	0	0	0	0	0	0	0	0	0	0	0	0	0	0	0	0	0	0	0	0	0	0	0	0	0	0	0	0	0	0	0	0	0
39.8111	0	0	0	0	0	0	0	0	0	0	0	0	0	0	0	0	0	0	0	0	0	0	0	0	0	0	0	0	0	0	0	0	0	0	0
39.8103	0	0	0	0	0	0	0	0	0	0	0	0	0	0	0	0	0	0	0	0	0	0	0	0	0	0	0	0	0	0	0	0	0	0	0
39.8095	0	0	0	0	0	0	0	0	0	0	0	0	0	0	0	0	0	0	0	0	0	0	0	0	0	0	0	0	0	0	0	0	0	0	0
39.8087	0	0	0	0	0	0	0	0	0	0	0	0	0	0	0	0	0	0	0	0	0	0	0	0	0	0	0	0	0	0	0	0	0	0	0
39.8079	0	0	0	0	0	0	0	0	0	0	0	0	0	0	0	0	0	0	0	0	0	0	0	0	0	0	0	0	0	0	0	0	0	0	0
39.8071	0	0	0	0	0	0	0	0	0	0	0	0	0	0	0	0	0	0	0	0	0	0	0	0	0	0	0	0	0	0	0	0	0	0	0
39.8063	0	0	0	0	0	0	0	0	0	0	0	0	0	0	0	0	0	0	0	0	0	0	0	0	0	0	0	0	0	0	0	0	0	0	0
39.8055	0	0	0	0	0	0	0	0	0	0	0	0	0	0	0	0	0	0	0	0	0	0	0	0	0	0	0	0	0	0	0	0	0	0	0
39.8047	0	0	0	0	0	0	0	0	0	0	0	0	0	0	0	0	0	0	0	0	0	0	0	0	0	0	0	0	0	0	0	0	0	0	0
39.8038	0	0	0	0	0	0	0	0	0	0	0	0	0	0	0	0	0	0	0	0	0	0	0	0	0	0	0	0	0	0	0	0	0	0	0
39.803	0	0	0	0	0	0	0	0	0	0	0	0	0	0	0	0	0	0	0	0	0	0	0	0	0	0	0	0	0	0	0	0	0	0	0
39.8022	0	0	0	0	0	0	0	0	0	0	0	0	0	0	0	0	0	0	0	0	0	0	0	0	0	0	0	0	0	0	0	0	0	0	0
39.8014	0	0	0	0	0	0	0	0	0	0	0	0	0	0	0	0	0	0	0	0	0	0	0	0	0	0	0	0	0	0	0	0	0	0	0
39.8006	0	0	0	0	0	0	0	0	0	0	0	0	0	0	0	0	0	0	0	0	0	0	0	0	0	0	0	0	0	0	0	0	0	0	0
39.7998	0	0	0	0	0	0	0	0	0	0	0	0	0	0	0	0	0	0	0	0	0	0	0	0	0	0	0	0	0	0	0	0	0	0	0
39.799	0	0	0	0	0	0	0	0	0	0	0	0	0	0	0	0	0	0	0	0	0	0	0	0	0	0	0	0	0	0	0	0	0	0	0
39.7982	0	0	0	0	0	0	0	0	0	0	0	0	0	0	0	0	0	0	0	0	0	0	0	0	0	0	0	0	0	0	0	0	0	0	0
39.7974	0	0	0	1758.01	0	0	0	0	0	0	0	0	0	0	0	0	0	0	0	0	0	0	0	0	0	0	0	0	0	0	0	0	0	0	0
39.7965	0	0	0	1374.11	0	0	0	0	0	0	0	0	0	0	0	0	0	0	0	0	0	0	0	0	0	0	0	0	0	0	0	0	0	0	0
39.7957	0	0	0	1210.03	0	0	0	0	0	0	0	0	0	0	0	0	0	0	0	0	0	0	0	0	0	0	0	0	0	0	0	0	0	0	0
39.7949	0	0	0	584.095	0	0	0	0	0	0	0	0	0	0	0	0	0	0	0	0	0	0	0	0	0	0	0	0	0	0	0	0	0	0	0
39.7941	0	0	195.957	0	0	0	0	0	0	0	0	0	0	0	0	0	0	0	0	0	0	0	0	0	0	0	0	0	0	0	0	0	0	0	0
39.7933	0	0	423.51	0	0	0	0	0	0	0	0	0	0	0	0	0	0	0	0	0	0	0	0	0	0	0	0	0	0	0	0	0	0	0	0
39.7925	0	0	1175.88	0	0	0	0	0	0	0	0	0	0	0	0	0	0	0	0	0	0	0	0	0	0	0	0	0	0	0	0	0	0	0	0
39.7917	0	0	0	0	0	0	0	0	0	0	0	0	0	0	0	0	0	0	0	0	0	0	0	0	0	0	0	0	0	0	0	0	0	0	0
39.7909	0	0	0	0	0	0	0	0	0	0	0	0	0	0	0	0	0	0	0	0	0	0	0	0	0	0	0	0	0	0	0	0	0	0	0
39.7901	0	0	0	0	0	0	0	0	0	0	0	0	0	0	0	0	0	0	0	0	0	0	0	0	0	0	0	0	0	0	0	0	0	0	0
39.7893	0	0	0	0	0	0	0	0	0	0	0	0	0	0	0	0	0	0	0	0	0	0	0	0	0	0	0	0	0	0	0	0	0	0	0
39.7884	0	0	0	0	0	0	0	0	0	0	0	0	0	0	0	0	0	0	0	0	0	0	0	0	0	0	0	0	0	0	0	0	0	0	0
39.7876	0	0	0	0	0	0	0	0	0	0	0	0	0	0	0	0	0	0	0	0	0	0	0	0	0	0	0	0	0	0	0	0	0	0	0
39.7868	0	0	0	0	0	0	0	0	0	0	0	0	0	0	0	0	0	0	0	0	0	0	0	0	0	0	0	0	0	0	0	0	0	0	0
39.786	0	0	0	0	0	0	0	0	0	0	0	0	0	0	0	0	0	0	0	0	0	0	0	0	0	0	0	0	0	0	0	0	0	0	0
39.7852	0	0	0	0	0	0	0	0	0	0	0	0	0	0	0	0	0	0	0	0	0	0	0	0	0	0	0	0	0	0	0	0	0	0	0
39.7844	0	0	0	0	0	0	0	0	0	0	0	0	0	0	0	0	0	0	0	0	0	0	0	0	0	0	0	0	0	0	0	0	0	0	0
39.7836	0	0	0	0	0	0	0	0	0	0	0	0	0	0	0	0	0	0	0	0	0	0	0	0	0	0	0	0	0	0	0	0	0	0	0
39.7828	0	0	0	0	0	0	0	0	0	0	0	0	0	0	0	0	0	0	0	0	0	0	0	0	0	0	0	0	0	0	0	0	0	0	0
39.782	0	0	0	0	0	0	0	0	0	0	0	0	0	0	0	0	0	0	0	0	0	0	0	0	0	0	0	0	0	0	0	0	0	0	0
39.7811	0	0	0	0	0	0	0	0	0	0	0	0	0	0	0	0	0	0	0	0	0	0	0	0	0	0	0	0	0	0	0	0	0	0	0
39.7803	0	0	0	0	0	0	0	0	0	0	0	0	0	0	0	0	0	0	0	0	0	0	0	0	0	0	0	0	0	0	0	0	0	0	0
39.7795	0	0	0	0	0	0	0	0	0	0	0	0	0	0	0	0	0	0	0	0	0	0	0	0	0	0	0	0	0	0	0	0	0	0	0
39.7787	0	0	0	0	0	0	0	0	0	0	0	0	0	0	0	0	0	0	0	0	0	0	0	0	0	0	0	0	0	0	0	0	0	0	0
39.7779	0	0	0	0	0	0	0	0	0	0	0	0	0	0	0	0	0	0	0	0	0	0	0	0	0	0	0	0	0	0	0	0	0	0	0
39.7771	0	0	0	0	0	0	0	0	0	0	0	0	0	0	0	0	0	0	0	0	0	0	0	0	0	0	0	0	0	0	0	0	0	0	0
39.7763	0	0	0	0	0	0	0	0	0	0	0	0	0	0	0	0	0	0	0	0	0	0	0	0	0	0	0	0	0	0	0	0	0	0	0
39.7755	0	0	0	0	0	0	0	0	0	0	0	0	0	0	0	0	0	0	0	0	0	0	0	0	0	0	0	0	0	0	0	0	0	0	0
39.7747	0	0	0	0	0	0	0	0	0	0	0	0	0	0	0	0	0	0	0	0	0	0	0	0	0	0	0	0	0	0	0	0	0	0	0
39.7738	0	0	0	0	0	0	0	0	0	0	0	0	0	0	0	0	0	0	0	0	0	0	0	0	0	0	0	0	0	0	0	0	0	0	0
39.773	0	0	0	0	0	0	0	0	0	0	0	0	0	0	0	0	0	0	0	0	0	0	0	0	0	0	0	0	0	0	0	0	0	0	0
39.7722	0	0	0	763.499	0	0	0	0	0	0	0	0	0	0	0	0	0	0	0	0	0	0	0	0	0	0	0	0	0	0	0	0	0	0	0
39.7714	0	0	0	3085	0	0	0	0	0	0	0	0	0	0	0	0	0	0	0	0	0	0	0	0	0	0	0	0	0	0	0	0	0	0	0
39.7706	0	0	0	3065.31	0	0	0	0	0	0	0	0	0	0	0	0	0	0	0	0	0	0	0	0	0	0	0	0	0	0	0	0	0	0	0
39.7698	0	0	0	3130.78	0	0	0	0	0	0	0	0	0	0	0	0	0	0	0	0	0	0	0	0	0	0	0	0	0	0	0	0	0	0	0
39.769	0	0	0	991.485	0	0	0	0	0	0	0	0	0	0	0	0	0	0	0	0	0	0	0	0	0	0	0	0	0	0	0	0	0	0	0
39.7682	0	0	0	1896.68	0	0	0	0	0	0	0	0	0	0	0	0	0	0	0	0	0	0	0	0	0	0	0	0	0	0	0	0	0	0	0
39.7674	0	0	0	1714.03	0	0	0	0	0	0	0	0	0	0	0	0	0	0	0	0	0	0	0	0	0	0	0	0	0	0	0	0	0	0	0
39.7665	0	0	0	0	0	0	0	0	0	0	0	0	0	0	0	0	0	0	0	0	0	0	0	0	0	0	0	0	0	0	0	0	0	0	0
39.7657	0	0	0	0	0	0	0	0	0	0	0	0	0	0	0	0	0	0	0	0	0	0	0	0	0	0	0	0	0	0	0	0	0	0	0
39.7649	0	0	0	0	0	0	0	0	0	0	0	0	0	0	0	0	0	0	0	0	0	0	0	0	0	0	0	0	0	0	0	0	0	0	0
39.7641	0	0	0	0	0	0	0	0	0	0	0	0	0	0	0	0	0	0	0	0	0	0	0	0	0	0	0	0	0	0	0	0	0	0	0
39.7633	0	0	0	0	0	0	0	0	0	0	0	0	0	0	0	0	0	0	0	0	0	0	0	0	0	0	0	0	0	0	0	0	0	0	0
39.7625	0	0	0	0	0	0	0	0	0	0	0	0	0	0	0	0	0	0	0	0	0	0	0	0	0	0	0	0	0	0	0	0	0	0	0
39.7617	0	0	0	0	0	0	0	0	0	0	0	0	0	0	0	0	0	0	0	0	0	0	0	0	0	0	0	0	0	0	0	0	0	0	0
39.7609	0	0	0	0	0	0	0	0	0	0	0	0	0	0	0	0	0	0	0	0	0	0	0	0	0	0	0	0	0	0	0	0	0	0	0
39.7601	0	0	0	0	0	0	0	0	0	0	0	0	0	0	0	0	0	0	0	0	0	0	0	0	0	0	0	0	0	0	0	0	0	0	0
39.7593	0	0	0	0	0	0	0	0	0	0	0	0	0	0	0	0	0	0	0	0	0	0	0	0	0	0	0	0	0	0	0	0	0	0	0
39.7584	0	0	0	0	0	0	0	0	0	0	0	0	0	0	0	0	0	0	0	0	0	0	0	0	0	0	0	0	0	0	0	0	0	0	0
39.7576	0	0	0	0	0	0	0	0	0	0	0	0	0	0	0	0	0	0	0	0	0	0	0	0	0	0	0	0	0	0	0	0	0	0	0
39.7568	0	0	0	0	0	0	0	0	0	0	0	0	0	0	0	0	0	0	0	0	0	0	0	0	0	0	0	0	0	0	0	0	0	0	0
39.756	0	0	0	0	0	0	0	0	0	0	0	0	0	0	0	0	0	0	0	0	0	0	0	0	0	0	0	0	0	0	0	0	0	0	0
39.7552	0	0	0	0	0	0	0	0	0	0	0	0	0	0	0	0	0	0	0	0	0	0	0	0	0	0	0	0	0	0	0	0	0	0	0
39.7544	0	0	0	0	0	0	0	0	0	0	0	0	0	0	0	0	0	0	0	0	0	0	0	0	0	0	0	0	0	0	0	0	0	0	0
39.7536	0	0	0	0	0	0	0	0	0	0	0	0	0	0	0	0	0	0	0	0	0	0	0	0	0	0	0	0	0	0	0	0	0	0	0
39.7528	0	0	0	0	0	0	0	0	0	0	0	0	0	0	0	0	0	0	0	0	0	0	0	0	0	0	0	0	0	0	0	0	0	0	0
39.752	0	0	0	0	0	0	0	0	0	0	0	0	0	0	0	0	0	0	0	0	0	0	0	0	0	0	0	0	0	0	0	0	0	0	0
39.7511	0	0	735.978	894.976	0	0	0	0	0	0	0	0	0	0	0	0	0	0	0	0	0	0	0	0	0	0	0	0	0	0	0	0	0	0	0
39.7503	0	0	1671.17	0	0	0	0	0	0	0	0	0	0	0	0	0	0	0	0	0	0	0	0	0	0	0	0	0	0	0	0	0	0	0	0
39.7495	0	0	1239.8	1093.12	0	0	0	0	0	0	0	0	0	0	0	0	0	0	0	0	0	0	0	0	0	0	0	0	0	0	0	0	0	0	0
39.7487	0	0	495.912	1013.27	0	0	0	0	0	0	0	0	0	0	0	0	0	0	0	0	0	0	0	0	0	0	0	0	0	0	0	0	0	0	0
39.7479	0	0	0	1265.7	0	0	0	0	0	0	0	0	0	0	0	0	0	0	0	0	0	0	0	0	0	0	0	0	0	0	0	0	0	0	0
39.7471	0	0	0	1811.98	0	0	0	0	0	0	0	0	0	0	0	0	0	0	0	0	0	0	0	0	0	0	0	0	0	0	0	0	0	0	0
39.7463	0	0	0	3845.04	0	0	0	0	0	0	0	0	0	0	0	0	0	0	0	0	0	0	0	0	0	0	0	0	0	0	0	0	0	0	0
39.7455	0	0	550.637	2283.18	0	0	0	0	0	0	0	0	0	0	0	0	0	0	0	0	0	0	0	0	0	0	0	0	0	0	0	0	0	0	0
39.7447	0	0	0	1871.56	0	0	0	0	0	0	0	0	0	0	0	0	0	0	0	0	0	0	0	0	0	0	0	0	0	0	0	0	0	0	0
39.7438	0	0	0	658.04	0	0	0	0	0	0	0	0	0	0	0	0	0	0	0	0	0	0	0	0	0	0	0	0	0	0	0	0	0	0	0
39.743	0	0	0	0	0	0	0	0	0	0	0	0	0	0	0	0	0	0	0	0	0	0	0	0	0	0	0	0	0	0	0	0	0	0	0
39.7422	0	0	0	0	0	0	0	0	0	0	0	0	0	0	0	0	0	0	0	0	0	0	0	0	0	0	0	0	0	0	0	0	0	0	0
39.7414	0	0	0	0	0	0	0	0	0	0	0	0	0	0	0	0	0	0	0	0	0	0	0	0	0	0	0	0	0	0	0	0	0	0	0
39.7406	0	0	0	0	0	0	0	0	0	0	0	0	0	0	0	0	0	0	0	0	0	0	0	0	0	0	0	0	0	0	0	0	0	0	0
39.7398	0	0	0	0	0	0	0	0	0	0	0	0	0	0	0	0	0	0	0	0	0	0	0	0	0	0	0	0	0	0	0	0	0	0	0
39.739	0	0	241.344	791.8	0	0	0	0	0	0	0	0	0	0	0	0	0	0	0	0	0	0	0	0	0	0	0	0	0	0	0	0	0	0	0
39.7382	0	0	0	5189.8	0	0	0	0	0	0	0	0	0	0	0	0	0	0	0	0	0	0	0	0	0	0	0	0	0	0	0	0	0	0	0
39.7374	0	0	0	2447.09	0	0	0	0	0	0	0	0	0	0	0	0	0	0	0	0	0	0	0	0	0	0	0	0	0	0	0	0	0	0	0
39.7365	0	0	0	7552.49	0	0	0	0	0	0	0	0	0	0	0	0	0	0	0	0	0	0	0	0	0	0	0	0	0	0	0	0	0	0	0
39.7357	0	0	0	7438.37	0	0	0	0	0	0	0	0	0	0	0	0	0	0	0	0	0	0	0	0	0	0	0	0	0	0	0	0	0	0	0
39.7349	0	0	186.568	3732.01	0	0	0	0	0	0	0	0	0	0	0	0	0	0	0	0	0	0	0	0	0	0	0	0	0	0	0	0	0	0	0
39.7341	0	0	184.989	0	0	0	0	0	0	0	0	0	0	0	0	0	0	0	0	0	0	0	0	0	0	0	0	0	0	0	0	0	0	0	0
39.7333	0	0	0	0	0	0	0	0	0	0	0	0	0	0	0	1974.14	0	0	0	0	0	0	0	0	0	0	0	0	0	0	0	0	0	0	0
39.7325	0	0	0	0	0	0	0	0	0	0	0	0	0	0	0	7487.53	0	0	0	0	0	0	0	0	0	0	0	0	0	0	0	0	0	0	0
39.7317	0	0	0	0	0	0	0	0	0	0	0	0	0	0	0	10763.2	0	0	0	0	0	0	0	0	0	0	0	0	0	0	0	0	0	0	0
39.7309	0	0	0	0	0	0	0	0	0	0	0	0	0	0	0	16613.2	0	0	0	0	0	0	0	0	0	0	0	0	0	0	0	0	0	0	0
39.7301	0	0	0	0	0	0	0	0	0	0	0	0	0	0	0	17191.8	0	0	0	0	0	0	0	0	0	0	0	0	0	0	0	0	0	0	0
39.7293	0	0	0	0	0	0	0	0	0	0	0	0	0	0	0	18249.7	0	0	0	0	0	0	0	0	0	0	0	0	0	0	0	0	0	0	0
39.7284	0	0	0	0	0	0	0	0	0	0	0	0	0	0	0	10213.1	0	0	0	0	0	0	0	0	0	0	0	0	0	0	0	0	0	0	0
39.7276	0	0	0	0	0	0	0	0	0	0	0	0	0	0	0	2730.24	0	0	0	0	0	0	0	0	0	0	0	0	0	0	0	0	0	0	0
39.7268	0	0	0	0	0	0	0	0	0	0	0	0	0	0	0	0	0	0	0	0	0	0	0	0	0	0	0	0	0	0	0	0	0	0	0
39.726	0	0	0	0	0	0	0	0	0	0	0	0	0	0	0	0	0	0	0	0	0	0	0	0	0	0	0	0	0	0	0	0	0	0	0
39.7252	0	0	0	0	0	0	0	0	0	0	0	0	0	0	0	0	0	0	0	0	0	0	0	0	0	0	0	0	0	0	0	0	0	0	0
39.7244	0	0	0	0	0	0	0	0	0	0	0	0	0	0	0	0	0	0	0	0	0	0	0	0	0	0	0	0	0	0	0	0	0	0	0
39.7236	0	0	0	0	0	0	0	0	0	0	0	0	0	0	0	0	0	0	0	0	0	0	0	0	0	0	0	0	0	0	0	0	0	0	0
39.7228	0	0	0	0	0	0	0	0	0	0	0	0	0	0	0	0	0	0	0	0	0	0	0	0	0	0	0	0	0	0	0	0	0	0	0
39.722	0	0	0	0	0	0	0	0	0	0	0	0	0	0	0	0	0	0	0	0	0	0	0	0	0	0	0	0	0	0	0	0	0	0	0
39.7211	0	0	0	0	0	0	0	0	0	0	0	0	0	0	0	0	0	0	0	0	0	0	0	0	0	0	0	0	0	0	0	0	0	0	0
39.7203	0	0	0	0	0	0	0	0	0	0	0	0	0	0	0	0	0	0	0	0	0	0	0	0	0	0	0	0	0	0	0	0	0	0	0
39.7195	226.635	0	0	0	0	0	0	0	0	0	0	0	0	0	0	0	0	0	0	0	0	0	0	0	0	0	0	0	0	0	0	0	0	0	0
39.7187	1530.35	0	0	0	0	0	0	0	0	0	0	0	0	0	0	0	0	0	0	0	0	0	0	0	0	0	0	0	0	0	0	0	0	0	0
39.7179	0	0	0	0	0	0	0	0	0	0	0	0	0	0	0	0	0	0	0	0	0	0	0	0	0	0	0	0	0	0	0	0	0	0	0
39.7171	0	0	0	0	0	0	0	0	0	0	0	0	0	0	0	0	0	0	0	0	0	0	0	0	0	0	0	0	0	0	0	0	0	0	0
39.7163	0	0	0	0	0	0	0	0	0	0	0	0	0	0	0	0	0	0	0	0	0	0	0	0	0	0	0	0	0	0	0	0	0	0	0
39.7155	0	0	0	640.152	0	0	0	0	0	0	0	0	0	0	0	0	0	0	0	0	0	0	0	0	0	0	0	0	0	0	0	0	0	0	0
39.7147	0	0	0	1215.63	0	0	0	0	0	0	0	0	0	0	0	0	0	0	0	0	0	0	0	0	0	0	0	0	0	0	0	0	0	0	0
39.7138	234.073	0	0	1608.2	0	0	0	0	0	0	0	0	0	0	0	0	0	0	0	0	0	0	0	0	0	0	0	0	0	0	0	0	0	0	0
39.713	0	0	0	0	0	0	0	0	0	0	0	0	0	0	475.287	0	0	0	0	0	0	0	0	0	0	0	0	0	0	0	0	0	0	0	0
39.7122	0	0	0	0	0	0	0	0	0	0	0	0	0	0	0	0	0	0	0	0	0	0	0	0	0	0	0	0	0	0	0	0	0	0	0
39.7114	0	0	0	0	0	0	0	0	0	0	0	0	0	0	0	0	0	0	0	0	0	0	0	0	0	0	0	0	0	0	0	0	0	0	0
39.7106	0	0	0	0	0	0	0	0	0	0	0	0	0	0	0	0	0	0	0	0	0	0	0	0	0	0	0	0	0	0	0	0	0	0	0
39.7098	0	0	0	0	0	0	0	0	0	0	0	0	0	0	0	0	0	0	0	0	0	0	0	0	0	0	0	0	0	0	0	0	0	0	0
39.709	0	0	0	0	0	0	0	0	0	0	0	0	0	0	0	0	0	0	0	0	0	0	0	0	0	0	0	0	0	0	0	0	0	0	0
39.7082	0	0	0	0	0	0	0	0	0	0	0	0	0	0	0	0	0	0	0	0	0	0	0	0	0	0	0	0	0	0	0	0	0	0	0
39.7074	0	0	0	0	0	0	0	0	0	0	0	0	0	0	0	0	0	0	0	0	0	0	0	0	0	0	0	0	0	0	0	0	0	0	0
39.7065	0	0	0	0	0	0	0	0	0	0	0	0	0	0	0	0	0	0	0	0	0	0	0	0	0	0	0	0	0	0	0	0	0	0	0
39.7057	0	0	0	0	0	0	0	0	0	0	0	0	0	0	0	0	0	0	0	0	0	0	0	0	0	0	0	0	0	0	0	0	0	0	0
39.7049	0	0	0	0	0	0	0	0	0	0	0	0	0	0	0	0	0	0	0	0	0	0	0	0	0	0	0	0	0	0	0	0	0	0	0
39.7041	0	0	0	0	0	0	0	0	0	0	0	0	0	0	0	0	0	0	0	0	0	0	0	0	0	0	0	0	0	0	0	0	0	0	0
39.7033	0	0	0	0	0	0	0	0	0	0	0	0	0	0	0	0	0	0	0	0	0	0	0	0	0	0	0	0	0	0	0	0	0	0	0
39.7025	0	0	0	0	0	0	0	0	0	0	0	0	0	0	0	0	0	0	0	0	0	0	0	0	0	0	0	0	0	0	0	0	0	0	0
39.7017	0	0	0	0	0	0	0	0	0	0	0	0	0	0	0	0	0	0	0	0	0	0	0	0	0	0	0	0	0	0	0	0	0	0	0
39.7009	0	0	0	0	0	0	0	0	0	0	0	0	0	0	0	0	0	0	0	0	0	0	0	0	0	0	0	0	0	0	0	0	0	0	0
39.7001	0	0	0	0	434.255	0	0	0	0	0	0	0	0	0	0	0	0	0	0	0	0	0	0	0	0	0	0	0	0	0	0	0	0	0	0
39.6993	0	0	0	0	1312.42	0	0	0	0	0	0	0	0	0	0	0	0	0	0	0	0	478.811	0	0	0	0	0	0	0	0	0	0	0	0	0
39.6984	0	0	0	0	0	0	0	0	0	0	0	0	0	0	0	0	0	0	0	0	0	0	0	0	0	0	0	0	0	0	0	0	0	0	0
39.6976	0	0	0	0	0	0	0	0	0	0	0	0	0	0	0	0	0	0	0	0	0	0	0	0	0	0	0	0	0	0	0	0	0	0	0
39.6968	0	0	0	0	0	0	0	0	0	0	0	0	0	0	0	0	0	0	0	0	0	0	0	0	0	0	0	0	0	0	0	0	0	0	0
39.696	0	0	0	0	0	0	0	0	0	0	0	0	0	0	0	0	0	0	0	0	0	0	0	0	0	0	0	0	0	0	0	0	0	0	0
39.6952	0	0	0	0	0	0	0	0	0	0	0	0	0	0	0	0	0	0	0	0	0	0	0	226.488	0	0	0	0	0	0	0	0	0	0	0
39.6944	229.721	0	2939.79	0	0	0	0	0	0	0	0	0	0	0	0	0	0	0	0	0	0	0	0	207.629	0	0	0	0	0	0	0	0	0	0	0
39.6936	977.96	0	7335.98	0	0	0	0	0	0	0	0	0	0	0	0	0	0	0	0	0	0	0	0	1616.84	0	0	0	0	0	0	0	0	0	0	0
39.6928	4954.72	0	3929.92	0	0	0	0	0	0	0	0	0	0	0	2598.45	0	0	0	0	0	0	0	0	1345.35	0	0	0	0	0	0	0	0	0	0	0
39.692	775.341	0	1803.92	0	0	0	0	0	0	0	0	0	0	0	2262.93	0	0	0	0	0	0	0	0	2040.11	0	0	0	0	0	0	0	0	0	0	0
39.6911	427.894	0	0	0	0	0	0	0	0	0	0	0	0	0	1962.94	0	0	0	0	0	0	0	0	3614.06	0	0	0	0	0	0	0	0	0	0	0
39.6903	428.081	0	0	0	0	0	0	0	0	0	0	0	298.984	0	2502.28	0	0	0	0	0	0	181.144	0	781.375	0	0	0	0	0	0	0	0	0	0	0
39.6895	747.436	0	0	0	0	0	0	0	0	0	0	0	0	0	1371.93	0	0	0	0	0	0	690.217	0	1582.38	0	0	0	0	0	0	0	0	0	0	0
39.6887	0	0	0	0	0	0	0	0	0	0	0	0	0	0	0	0	0	0	0	0	0	0	0	0	0	0	0	0	0	0	0	0	0	0	0
39.6879	0	0	0	0	0	0	0	0	0	0	0	0	0	0	0	0	0	0	0	0	0	0	0	0	0	0	0	0	0	0	0	0	0	0	0
39.6871	0	0	0	0	0	0	0	0	0	0	0	0	0	0	0	0	0	0	0	0	0	0	0	0	0	0	0	0	0	0	0	0	0	0	0
39.6863	0	0	0	0	0	0	0	0	0	0	0	0	0	0	0	0	0	0	0	0	0	0	0	0	0	0	0	0	0	0	0	0	0	0	0
39.6855	0	0	0	0	0	0	0	0	0	0	0	0	0	0	0	0	0	0	0	0	0	0	0	0	0	0	0	0	0	0	0	0	0	0	0
39.6847	0	0	0	0	0	0	0	0	0	0	0	0	0	0	0	0	0	0	0	0	0	0	0	0	0	0	0	0	0	0	0	0	0	0	0
39.6838	0	0	0	0	0	0	0	0	0	0	0	0	0	0	0	0	0	0	0	0	0	0	0	0	0	0	0	0	0	0	0	0	0	0	0
39.683	0	0	0	0	0	0	0	0	0	0	0	0	0	0	0	0	0	0	0	0	0	0	0	0	0	0	0	0	0	0	0	0	0	0	0
39.6822	0	0	0	0	0	0	0	0	0	0	0	0	0	0	0	0	0	0	0	0	0	0	0	0	0	0	0	0	0	0	0	0	0	0	0
39.6814	0	0	0	0	0	0	0	0	0	0	0	0	0	0	0	0	0	0	0	0	0	0	0	0	0	0	0	0	0	0	0	0	0	0	0
39.6806	0	0	0	0	0	0	0	0	0	0	0	0	0	0	0	0	0	0	0	0	0	0	0	0	0	0	0	0	0	0	0	0	0	0	0
39.6798	0	0	0	0	0	0	0	0	0	0	0	0	0	0	0	0	0	0	0	0	0	0	0	0	0	0	0	0	0	0	0	0	0	0	0
39.679	0	0	0	0	0	0	0	0	0	0	0	0	0	0	0	0	0	0	0	0	0	0	0	0	0	0	0	0	0	0	0	0	0	0	0
39.6782	0	0	0	0	0	0	0	0	0	0	0	0	0	0	0	0	0	0	0	0	0	0	0	0	0	0	0	0	0	0	0	0	0	0	0
39.6774	283.81	0	0	0	337.207	0	0	0	0	0	0	0	574.794	0	0	0	0	0	0	0	0	0	0	993.142	0	0	0	0	0	0	0	0	0	0	0
39.6766	0	0	0	0	2394.39	0	0	0	0	0	0	0	897.398	0	1113.78	0	0	0	0	0	0	252.689	0	3775.24	0	0	0	0	0	0	0	0	0	0	0
39.6757	0	0	0	0	729.29	0	0	0	0	0	0	0	0	0	0	0	0	0	0	0	0	0	0	248.883	0	0	0	0	0	0	0	0	0	0	0
39.6749	0	0	0	0	0	0	0	0	0	0	0	0	0	0	0	0	0	0	0	0	0	0	0	0	0	0	0	0	0	0	0	0	0	0	0
39.6741	0	0	0	0	0	0	0	0	0	0	0	0	0	0	0	0	0	0	0	0	0	0	0	0	0	0	0	0	0	0	0	0	0	0	0
39.6733	0	0	0	0	0	0	0	0	0	0	0	0	0	0	0	0	0	0	0	0	0	0	0	0	0	0	0	0	0	0	0	0	0	0	0
39.6725	0	0	0	0	0	0	0	0	0	0	0	0	0	0	0	0	0	0	0	0	0	0	0	0	0	0	0	0	0	0	0	0	0	0	0
39.6717	0	0	0	0	0	0	0	0	0	0	0	0	0	0	0	0	0	0	0	0	0	0	0	0	0	0	0	0	0	0	0	0	0	0	0
39.6709	0	0	0	0	0	0	0	0	0	0	0	0	0	0	0	0	0	0	0	0	0	0	0	0	0	0	0	0	0	0	0	0	0	0	0
39.6701	0	0	0	0	0	0	0	0	0	0	0	0	0	0	0	0	0	0	0	0	0	0	0	0	0	0	0	0	0	0	0	0	0	0	0
39.6693	0	0	0	0	0	0	0	0	0	0	0	0	0	0	0	0	0	0	0	0	0	0	0	0	0	0	0	0	0	0	0	0	0	0	0
39.6684	0	0	0	0	0	0	0	0	0	0	0	0	0	0	0	0	0	0	0	0	0	0	0	0	0	0	0	0	0	0	0	0	0	0	0
39.6676	0	0	0	0	0	0	0	0	0	0	0	0	0	0	0	0	0	0	0	0	0	0	0	0	0	0	0	0	0	0	0	0	0	0	0
39.6668	0	0	0	0	0	0	0	0	0	0	0	0	0	0	0	0	0	0	0	0	0	0	0	0	0	0	0	0	0	0	0	0	0	0	0
39.666	0	0	0	0	351.928	0	0	0	0	0	0	0	0	0	0	0	0	0	0	0	0	0	0	674.995	0	0	0	0	0	0	0	0	0	0	0
39.6652	0	0	0	0	344.136	0	0	0	0	0	0	0	0	0	0	0	0	0	0	0	0	0	0	960.03	0	0	0	0	0	0	0	0	0	0	0
39.6644	1459.48	0	0	356.4	0	0	0	0	0	0	0	0	0	0	0	0	0	0	0	0	0	0	0	2402.89	0	0	0	0	0	0	0	0	0	0	0
39.6636	4340.7	0	0	326.236	0	0	0	0	0	0	0	0	0	0	970.059	0	0	0	0	0	0	0	0	1121.49	0	0	0	0	0	0	0	0	0	0	0
39.6628	5967.19	0	0	289.693	0	230.642	0	0	0	0	0	0	0	0	0	0	0	0	0	0	0	0	0	2066.26	0	0	0	0	215.857	0	0	0	0	0	0
39.662	5260.85	0	0	0	0	0	0	0	0	0	0	0	0	0	0	0	0	0	0	0	0	1667.62	0	3425.3	0	0	0	0	0	0	0	0	0	0	0
39.6611	2012.85	0	0	0	0	0	0	0	0	0	0	0	0	0	0	0	0	0	0	0	0	4062.37	0	978.303	0	0	0	0	0	0	0	0	0	0	0
39.6603	0	0	0	0	0	0	0	0	0	0	0	0	0	0	0	0	0	0	0	0	0	190.998	0	0	0	0	0	0	0	0	0	0	0	0	0
39.6595	0	0	0	0	0	0	0	0	0	0	0	0	0	0	0	0	0	0	0	0	0	0	0	0	0	0	0	0	0	0	0	0	0	0	0
39.6587	0	0	0	0	0	0	0	0	0	0	0	0	0	0	0	0	0	0	0	0	0	0	0	0	0	0	0	0	0	0	0	0	0	0	0
39.6579	0	0	0	0	0	0	0	0	0	0	0	0	0	0	0	0	0	0	0	0	0	0	0	0	0	0	0	0	0	0	0	0	0	0	0
39.6571	0	0	0	0	0	0	0	0	0	0	0	0	0	0	0	0	0	0	0	0	0	0	0	0	0	0	0	0	0	0	0	0	0	0	0
39.6563	0	0	0	0	0	0	0	0	0	0	0	0	0	0	0	0	0	0	0	0	0	0	0	0	0	0	0	0	0	0	0	0	0	0	0
39.6555	0	0	0	0	0	0	0	0	0	0	0	0	0	0	0	0	0	0	0	0	0	0	0	235.04	0	0	0	0	0	0	0	0	0	0	0
39.6547	0	0	0	0	0	0	0	0	0	0	0	0	0	0	0	0	0	0	0	0	0	0	0	0	0	0	0	0	0	0	0	0	0	0	0
39.6538	0	0	0	0	0	0	0	0	0	0	0	0	0	0	0	0	0	0	0	0	0	0	0	0	0	0	0	0	0	0	0	0	0	0	0
39.653	0	0	0	0	0	0	0	0	0	0	0	0	0	0	0	0	0	0	0	0	0	0	0	0	0	0	0	0	0	0	0	0	0	0	0
39.6522	0	0	0	0	0	0	0	0	0	0	0	0	419.686	0	0	0	0	0	0	0	0	572.628	0	1087.44	0	0	0	0	0	0	0	0	0	0	0
39.6514	0	0	0	0	395.357	0	0	0	0	0	0	0	0	0	788.978	0	0	0	0	0	0	4084.85	0	385.037	0	0	0	0	0	0	0	0	0	0	0
39.6506	226.865	0	1220.67	0	347.724	225.933	0	0	0	0	0	0	0	0	1421.57	0	0	0	0	0	0	0	0	723.781	0	0	0	0	0	0	0	0	0	0	0
39.6498	0	0	1682.04	0	0	0	0	0	0	0	0	0	0	0	525.487	0	0	0	0	0	0	0	0	0	0	0	0	0	0	0	0	0	0	0	0
39.649	0	0	2024.96	0	0	0	0	0	0	0	0	0	0	0	0	0	0	0	0	0	0	0	0	0	0	0	0	0	0	0	0	0	0	0	0
39.6482	0	0	602.511	0	0	0	0	0	0	0	0	0	0	0	0	0	0	0	0	0	0	0	0	0	0	0	0	0	0	0	0	0	0	0	0
39.6474	0	0	0	0	0	0	0	0	0	0	0	0	0	0	0	0	0	0	0	0	0	0	0	0	0	0	0	0	0	0	0	0	0	0	0
39.6466	0	0	0	0	0	0	0	0	0	0	0	0	0	0	0	0	0	0	0	0	0	0	0	0	0	0	0	0	0	0	0	0	0	0	0
39.6457	0	0	0	0	0	0	0	0	0	0	0	0	0	0	0	0	0	0	0	0	0	0	0	0	0	0	0	0	0	0	0	0	0	0	0
39.6449	0	0	0	0	0	0	0	0	0	0	0	0	0	0	0	0	0	0	0	0	0	0	0	0	0	0	0	0	0	0	0	0	0	0	0
39.6441	0	0	214.415	0	0	0	0	0	0	0	0	0	0	0	0	0	0	0	0	0	0	0	0	0	0	0	0	0	0	0	0	0	0	0	0
39.6433	0	0	2067.63	0	0	0	0	0	0	0	0	0	0	0	0	0	0	0	0	0	0	0	0	0	0	0	0	0	0	0	0	0	0	0	0
39.6425	0	0	2321.36	0	0	0	0	0	0	0	0	0	0	0	0	0	0	0	0	0	0	0	0	0	0	0	0	0	0	0	0	0	0	0	0
39.6417	0	0	3364.26	0	0	0	0	0	0	0	0	0	0	0	0	0	0	0	0	0	0	0	0	0	0	0	0	0	0	0	0	0	0	0	0
39.6409	0	0	207.315	0	0	0	0	0	0	0	0	0	0	0	0	0	0	0	0	0	0	0	0	0	0	0	0	0	0	0	0	0	0	0	0
39.6401	0	0	382.473	0	0	0	0	0	0	0	0	0	0	0	0	0	0	0	0	0	0	0	0	0	0	0	0	0	0	0	0	0	0	0	0
39.6393	0	0	363.82	0	0	0	0	0	0	0	0	0	0	0	0	0	0	0	0	0	0	0	0	0	0	0	0	0	0	0	0	0	0	0	0
39.6384	0	0	0	0	0	0	0	0	0	0	0	0	0	0	0	0	0	0	0	0	0	0	0	0	0	0	0	0	0	0	0	0	0	0	0
39.6376	0	0	0	0	0	0	0	0	0	0	0	0	0	0	440.382	0	0	0	0	0	0	0	0	0	0	0	0	0	0	0	0	0	0	0	0
39.6368	0	0	0	0	0	0	0	0	0	0	0	0	0	0	0	0	0	0	0	0	0	0	0	0	0	0	0	0	0	0	0	0	0	0	0
39.636	0	0	689.512	0	0	0	0	0	0	0	0	0	0	0	0	0	0	0	288.756	0	0	0	0	0	0	0	0	0	0	0	0	0	0	0	0
39.6352	0	0	1173.04	0	0	0	0	0	0	0	0	0	0	0	0	0	0	0	0	0	0	0	0	0	0	0	0	0	0	0	0	0	0	0	0
39.6344	0	0	0	0	0	0	0	0	0	0	0	0	0	0	0	0	0	0	0	0	0	0	0	0	0	0	0	0	0	0	0	0	0	0	0
39.6336	0	0	0	0	0	0	0	0	0	0	0	0	0	0	0	0	0	0	0	0	0	0	0	0	0	0	0	0	0	0	0	0	0	0	0
39.6328	0	0	0	0	0	0	0	0	0	0	0	0	0	0	0	0	0	0	0	0	0	0	0	0	0	0	0	0	0	0	0	0	0	0	0
39.632	0	0	0	0	0	0	0	0	0	0	0	0	0	0	0	0	0	0	0	0	0	0	0	0	0	0	0	0	0	0	0	0	0	0	0
39.6311	0	0	0	0	0	0	0	0	0	0	0	0	0	0	0	0	0	0	0	0	0	0	0	0	0	0	0	0	0	0	0	0	0	0	0
39.6303	0	0	0	0	0	0	0	0	0	0	0	0	0	0	0	0	0	0	0	0	0	0	0	0	0	0	0	0	0	0	0	0	0	0	0
39.6295	0	0	0	0	0	0	0	0	0	0	0	0	0	0	0	0	0	0	0	0	0	0	0	0	0	0	0	0	0	0	0	0	0	0	0
39.6287	0	0	0	0	0	0	0	0	0	0	0	0	0	0	0	0	0	0	0	0	0	0	0	0	0	0	0	0	0	0	0	0	0	0	0
39.6279	0	0	0	0	0	0	0	0	0	0	0	0	0	0	0	0	0	0	0	0	0	0	0	0	0	0	0	0	0	0	0	0	0	0	0
39.6271	0	0	410.811	0	303.296	0	0	0	0	0	0	0	0	0	0	0	0	0	0	0	0	0	0	0	0	0	0	0	0	0	0	0	0	0	0
39.6263	0	0	0	0	0	0	0	0	0	0	0	0	0	0	0	0	0	0	0	0	0	0	0	0	0	0	0	0	0	0	0	0	0	0	0
39.6255	0	0	185.066	0	0	0	0	0	0	0	0	0	0	0	0	0	0	0	0	0	0	0	0	0	0	0	0	0	0	0	0	0	0	0	0
39.6247	0	0	0	0	0	0	0	0	0	0	0	0	0	0	0	0	0	0	0	0	0	0	0	0	0	0	0	0	0	0	0	0	0	0	0
39.6238	0	0	0	0	0	0	0	0	0	0	0	0	0	0	0	0	0	0	0	0	0	0	0	0	0	0	0	0	0	0	0	0	0	0	0
39.623	0	0	0	0	0	0	0	0	0	0	0	0	0	0	0	0	0	0	0	0	0	0	0	0	0	0	0	0	0	0	0	0	0	0	0
39.6222	0	0	0	0	0	0	0	0	0	0	0	0	0	0	0	0	0	0	0	0	0	0	0	0	0	0	0	0	0	0	0	0	0	0	0
39.6214	0	0	0	0	0	0	0	0	0	0	0	0	0	0	0	0	0	0	0	0	0	0	0	0	0	0	0	0	0	0	0	0	0	0	0
39.6206	0	0	0	0	0	0	0	0	0	0	0	0	0	0	0	0	0	0	0	0	0	0	0	0	0	0	0	0	0	0	0	0	0	0	0
39.6198	0	0	0	0	0	0	0	0	0	0	0	0	0	0	0	0	0	0	0	0	0	0	0	0	0	0	0	0	0	0	0	0	0	0	0
39.619	0	0	0	0	0	0	0	0	0	0	0	0	0	0	0	0	0	0	0	0	0	0	0	0	0	0	0	0	0	0	0	0	0	0	0
39.6182	0	0	0	0	0	0	0	0	0	0	0	0	0	0	0	0	0	0	0	0	0	0	0	0	0	0	0	0	0	0	0	0	0	0	0
39.6174	0	0	0	0	0	0	0	0	0	0	0	0	0	0	0	0	0	0	0	0	0	0	0	0	0	0	0	0	0	0	0	0	0	0	0
39.6166	0	0	0	0	0	0	0	0	0	0	0	0	0	0	0	0	0	0	0	0	0	0	0	0	0	0	0	0	0	0	0	0	0	0	0
39.6157	0	0	0	0	0	0	0	0	0	0	0	0	0	0	0	0	0	0	0	0	0	0	0	0	0	0	0	0	0	0	0	0	0	0	0
39.6149	0	0	0	0	0	0	0	0	0	0	0	0	0	0	0	0	0	0	0	0	0	0	0	0	0	0	0	0	0	0	0	0	0	0	0
39.6141	0	0	0	0	0	0	0	0	0	0	0	0	0	0	0	0	0	0	0	0	0	0	0	0	0	0	0	0	0	0	0	0	0	0	0
39.6133	0	0	0	0	0	0	0	0	0	0	0	0	0	0	0	0	0	0	0	0	0	0	0	0	0	0	0	0	0	0	0	0	0	0	0
39.6125	0	0	0	0	0	0	0	0	0	0	0	0	0	0	0	0	0	0	0	0	0	0	0	0	0	0	0	0	0	0	0	0	0	0	0
39.6117	0	0	0	0	0	0	0	0	0	0	0	0	0	0	0	0	0	0	0	0	0	0	0	0	0	0	0	0	0	0	0	0	0	0	0
39.6109	0	0	0	0	0	0	0	0	0	0	0	0	0	0	0	0	0	0	0	0	0	0	0	0	0	0	0	0	0	0	0	0	0	0	0
39.6101	0	0	0	0	0	0	0	0	0	0	0	0	0	0	0	0	0	0	0	0	0	0	0	0	0	0	0	0	0	0	0	0	0	0	0
39.6093	0	0	0	0	0	0	0	0	0	0	0	0	0	0	0	0	0	0	0	0	0	0	0	0	0	0	0	0	0	0	0	0	0	0	0
39.6084	0	0	0	0	0	0	0	0	0	0	0	0	0	0	0	0	0	0	0	0	0	0	0	0	0	0	0	0	0	0	0	0	0	0	0
39.6076	0	0	0	0	0	0	0	0	0	0	0	0	0	0	0	0	0	0	0	0	0	0	0	0	0	0	0	0	0	0	0	0	0	0	0
39.6068	0	0	0	0	0	0	0	0	0	0	0	0	0	0	0	0	0	0	0	0	0	0	0	0	0	0	184.803	0	0	0	0	0	0	0	0
39.606	0	0	0	0	0	0	0	0	0	0	0	0	0	0	0	0	0	0	0	0	0	0	0	0	0	0	184.803	0	0	0	0	0	0	0	0
39.6052	0	0	0	0	0	0	0	0	0	0	0	0	0	0	0	0	0	0	0	0	0	0	0	0	0	0	0	0	0	0	0	0	0	0	0
39.6044	0	0	0	0	0	0	0	0	663.18	0	0	0	0	0	0	0	0	0	0	0	0	382.27	0	0	0	383.783	0	0	0	0	0	0	0	0	0
39.6036	427.268	0	0	0	0	0	0	0	363.397	0	0	0	725.409	0	1072.01	0	0	0	0	0	0	0	0	0	0	0	0	0	0	0	0	0	0	0	0
39.6028	0	0	0	0	0	0	0	0	0	0	0	0	0	0	356.006	0	0	0	0	0	0	0	0	0	0	198.152	0	0	0	0	0	0	0	0	0
39.602	0	0	0	0	0	0	0	0	0	0	0	0	0	0	0	0	0	0	0	0	0	569.532	0	1114.77	0	4710.53	0	0	0	0	0	0	0	0	0
39.6011	0	0	0	0	0	0	0	0	0	0	0	0	0	0	0	0	0	0	0	0	0	1306.16	0	2672.04	0	1865.98	0	0	0	0	0	0	0	0	0
39.6003	691.649	0	0	0	0	0	0	0	0	0	0	0	0	0	0	0	0	0	0	0	0	0	0	1308.43	0	0	0	0	0	0	0	0	0	0	0
39.5995	194.647	0	0	0	0	0	0	0	0	0	0	0	0	0	0	0	0	0	0	0	0	0	0	0	0	0	0	0	0	0	0	0	0	0	0
39.5987	1051.43	0	182.07	0	0	0	0	0	0	0	0	0	676.316	0	2274.74	0	0	0	0	0	0	0	0	0	0	0	0	0	0	0	0	0	0	0	0
39.5979	0	0	0	2014.88	0	0	0	0	0	0	0	0	0	0	1371.59	0	0	0	0	0	0	650.388	0	1412.75	0	0	0	0	0	0	0	0	0	0	0
39.5971	710.071	0	0	0	0	0	0	0	0	0	0	0	650.978	0	2456.15	0	0	0	0	0	0	709.147	0	403.818	0	0	0	0	0	0	0	0	0	0	0
39.5963	0	0	0	0	0	0	0	0	0	0	0	0	0	0	1070.54	0	0	0	0	0	0	182.463	0	0	0	0	0	0	0	0	0	0	0	0	0
39.5955	0	0	586.859	0	0	0	0	0	0	0	0	0	0	0	0	0	0	0	0	0	0	0	0	0	0	0	0	0	0	0	0	0	0	0	0
39.5947	0	0	348.206	0	0	0	0	0	0	0	0	0	0	0	0	0	0	0	0	0	0	0	0	0	0	0	0	0	0	0	0	0	0	0	0
39.5938	0	0	0	0	0	0	0	0	0	0	0	0	0	0	0	0	0	0	0	0	0	0	0	0	0	0	0	0	0	0	0	0	0	0	0
39.593	0	0	0	0	0	0	0	0	0	0	0	0	0	0	0	0	0	0	0	0	0	0	0	0	0	0	0	0	0	0	0	0	0	0	0
39.5922	0	0	0	0	0	0	0	0	0	0	0	0	0	0	0	0	0	0	0	0	0	0	0	0	0	0	0	0	0	0	0	0	0	0	0
39.5914	0	0	207.049	0	0	0	0	0	0	0	0	0	0	0	0	0	0	0	0	0	0	0	0	0	0	0	0	0	0	0	0	0	0	0	0
39.5906	0	0	0	0	0	0	0	0	0	0	0	0	0	0	0	0	0	0	0	0	0	0	0	0	0	0	0	0	0	0	0	0	0	0	0
39.5898	0	0	0	0	0	0	0	0	0	0	0	0	0	0	0	0	0	0	0	0	0	0	0	0	0	0	0	0	0	0	0	0	0	0	0
39.589	0	0	0	0	392.287	2866.91	0	0	261.737	0	0	0	0	0	0	0	0	0	0	0	0	0	0	0	0	0	0	0	0	0	0	0	0	0	0
39.5882	0	0	0	0	2601.88	2914.25	0	0	253.778	0	0	0	0	0	0	0	0	0	0	0	0	0	0	0	0	0	360.566	0	0	0	0	0	0	0	0
39.5874	0	0	0	2926.55	3502.4	1556.33	0	0	0	0	0	0	0	0	0	0	0	0	0	0	0	0	0	0	0	1473.7	1094.95	0	0	0	0	0	0	0	0
39.5866	0	0	0	0	282.53	0	0	0	0	0	0	0	0	0	0	0	0	0	0	0	0	0	0	0	0	0	193.562	0	0	0	0	0	0	0	0
39.5857	0	0	0	0	0	0	0	0	0	0	0	0	0	0	0	0	0	0	0	0	0	0	0	0	0	0	0	0	0	0	0	0	0	0	0
39.5849	0	0	299.629	0	0	0	0	0	0	0	0	0	0	0	0	0	0	0	0	0	0	0	0	0	0	0	0	0	0	0	0	0	0	0	0
39.5841	0	0	0	0	0	0	0	0	0	0	0	0	0	0	0	0	0	0	0	0	0	0	0	0	0	0	0	0	0	0	0	0	0	0	0
39.5833	0	0	0	0	0	0	0	0	1491.71	0	0	0	0	0	0	0	0	0	0	0	0	0	0	0	0	0	0	0	0	0	0	0	0	0	0
39.5825	0	0	0	0	641.284	0	0	0	313.038	0	0	0	0	0	0	0	0	0	0	0	0	0	0	0	0	0	0	0	0	0	0	0	0	0	0
39.5817	0	0	0	0	347.875	0	0	0	970.457	0	0	0	0	0	0	0	0	0	0	0	0	0	0	0	0	0	0	0	0	0	0	0	0	0	0
39.5809	0	0	0	0	295.12	0	0	0	0	0	0	0	0	0	0	0	0	0	0	0	0	0	0	0	0	0	0	0	0	0	0	0	0	0	0
39.5801	0	0	0	0	0	0	0	0	0	0	0	0	0	0	0	0	0	0	0	0	0	0	0	0	0	0	0	0	0	0	0	0	0	0	0
39.5793	0	0	274.304	0	0	0	0	0	782.449	0	0	0	0	0	0	0	0	0	0	0	0	0	0	0	0	0	0	0	0	0	0	0	0	0	0
39.5784	0	0	0	0	1290.23	2240.86	0	0	803.965	0	0	0	0	0	847.509	0	0	0	0	0	0	0	0	0	0	0	397.826	0	0	0	0	0	0	0	0
39.5776	0	0	0	0	420.098	1744.07	0	0	2593.58	0	0	0	840.015	0	789.044	0	0	0	0	0	0	0	0	0	0	0	185.999	0	0	0	0	0	0	0	0
39.5768	0	0	0	0	3495.27	2140.68	0	0	0	0	0	0	0	0	0	0	0	0	0	0	0	0	0	0	0	0	0	0	0	0	0	0	0	0	0
39.576	0	0	0	0	1282.93	761.049	0	0	0	0	0	0	0	0	0	0	0	0	0	0	0	0	0	0	0	0	0	0	0	0	0	0	0	0	0
39.5752	0	295.937	0	0	1639.35	914.361	0	0	0	0	0	0	0	0	0	0	0	0	0	0	0	0	0	0	0	0	0	0	0	0	0	0	0	0	0
39.5744	0	0	0	0	0	0	0	0	0	0	0	0	0	0	0	0	0	0	0	0	0	0	0	0	0	0	0	0	0	0	0	0	0	0	0
39.5736	0	0	0	0	0	0	0	0	0	0	0	0	0	0	0	0	0	0	0	0	0	0	0	0	0	0	181.365	0	0	0	0	0	0	0	0
39.5728	0	0	0	0	0	0	0	0	0	0	0	0	0	0	0	0	0	0	0	0	0	0	0	0	0	0	190.541	0	0	0	0	0	0	0	0
39.572	0	0	0	0	0	0	0	0	0	0	0	0	0	0	0	0	0	0	0	0	0	0	0	0	0	0	363.047	0	0	0	0	0	0	0	0
39.5711	719.387	687.836	0	0	519.696	796.825	0	844.753	0	0	0	0	0	0	528.229	727.024	404.717	660.668	0	0	0	0	0	840.764	0	0	0	1025.9	782.909	0	820.94	0	271.081	0	633.752
39.5703	0	0	0	0	0	0	0	0	0	0	0	0	0	0	0	0	0	0	0	0	0	0	0	0	0	0	389.695	0	0	0	0	0	0	0	0
39.5695	0	0	0	0	0	0	0	0	0	0	0	0	0	0	0	0	0	0	0	0	0	0	0	0	0	0	0	0	0	0	0	0	0	0	0
39.5687	0	0	0	0	0	0	0	0	0	0	0	0	0	0	0	0	0	0	0	0	0	0	0	0	0	0	0	0	0	0	0	0	0	0	0
39.5679	0	0	0	0	0	0	0	0	0	0	0	0	0	0	0	0	0	0	0	0	0	0	0	0	0	0	0	0	0	0	0	0	0	0	0
39.5671	0	0	0	0	0	0	0	0	0	0	0	0	0	0	0	0	0	0	0	0	0	0	0	0	0	0	0	0	0	0	0	0	0	0	0
39.5663	0	0	0	0	0	0	0	0	0	0	0	0	0	0	0	0	0	0	0	0	0	0	0	0	0	0	0	0	0	0	0	0	0	0	0
39.5655	0	0	489.504	0	0	0	0	0	0	0	0	0	0	0	0	0	0	0	0	0	0	0	0	0	0	0	0	0	0	0	0	0	0	0	0
39.5647	0	0	0	0	0	0	0	0	0	0	0	0	0	0	0	0	0	0	0	0	0	0	0	0	0	0	0	0	0	0	0	0	0	0	0
39.5638	0	0	415.924	0	0	0	0	0	0	0	0	0	0	0	0	0	0	0	0	0	0	0	0	0	0	0	0	0	0	0	0	0	0	0	0
39.563	0	0	0	0	0	0	0	0	0	0	0	0	0	0	0	0	0	0	0	0	0	0	0	0	0	0	0	0	0	0	0	0	0	0	0
39.5622	0	0	0	0	0	0	0	0	0	0	0	0	0	0	0	0	0	0	0	0	0	0	0	0	0	0	0	0	0	0	0	0	0	0	0
39.5614	0	0	0	0	0	0	0	0	0	0	0	0	0	0	0	0	0	0	0	0	0	0	0	0	0	0	0	0	0	0	0	0	0	0	0
39.5606	0	0	0	0	0	0	0	0	0	0	0	0	0	0	0	0	0	0	0	0	0	0	0	0	0	0	223.047	0	0	0	0	0	0	0	0
39.5598	0	0	0	0	0	0	0	0	0	0	0	0	0	0	0	0	0	0	0	0	0	0	0	0	0	0	184.19	0	0	0	0	0	0	0	0
39.559	0	0	0	0	0	0	0	0	0	0	0	0	0	0	0	0	0	0	0	0	0	0	0	0	0	0	0	0	0	0	0	0	0	0	0
39.5582	0	0	0	0	0	0	0	0	0	0	0	0	0	0	0	0	0	0	0	0	0	0	0	0	0	0	0	0	0	0	0	0	0	0	0
39.5574	0	0	0	0	0	0	0	0	0	0	0	0	0	0	0	0	0	0	0	0	0	0	0	0	0	0	0	0	0	0	0	0	0	0	0
39.5566	0	0	0	0	0	0	0	0	0	0	0	0	180.567	0	0	0	0	0	0	0	0	0	0	0	0	0	0	0	0	0	0	0	0	0	0
39.5557	0	0	0	0	0	0	0	0	0	0	0	0	0	0	0	0	0	0	0	0	0	0	0	0	0	0	184.458	0	0	0	0	0	0	0	0
39.5549	0	0	0	0	0	0	0	0	0	0	0	0	0	0	0	0	0	0	0	0	0	0	0	0	0	0	0	0	0	0	0	0	0	0	0
39.5541	0	0	0	0	0	0	0	0	0	0	0	0	0	0	0	0	0	0	0	0	0	0	0	0	0	0	0	0	0	0	0	0	0	0	0
39.5533	0	0	0	0	0	0	0	0	0	0	0	0	0	0	0	0	0	0	0	0	0	0	0	0	0	0	0	0	0	0	0	0	0	0	0
39.5525	0	0	0	0	0	0	0	0	0	0	0	0	0	0	0	0	0	0	0	0	0	0	0	0	0	0	0	0	0	0	0	0	0	0	0
39.5517	0	0	0	0	0	0	0	0	0	0	0	0	0	0	0	0	0	0	0	0	0	0	0	0	0	0	0	0	0	0	0	0	0	0	0
39.5509	0	0	0	0	0	0	0	0	0	0	0	0	0	0	0	0	0	0	0	0	0	0	0	0	0	0	0	0	0	0	0	0	0	0	0
39.5501	0	0	0	0	0	0	0	0	0	0	0	0	0	0	0	0	0	0	0	0	0	0	0	0	0	0	0	0	0	0	0	0	0	0	0
39.5493	0	0	0	0	0	0	0	0	0	0	0	0	0	0	0	0	0	0	0	0	0	0	0	0	0	0	0	0	0	0	0	0	0	0	0
39.5484	0	0	0	0	0	0	0	0	0	0	0	0	0	0	0	0	0	0	0	0	0	0	0	0	0	0	0	0	0	0	0	0	0	0	0
39.5476	0	0	0	0	0	0	0	0	0	0	0	0	0	0	0	0	0	0	0	0	0	0	0	0	0	0	0	0	0	0	0	0	0	0	0
39.5468	0	0	0	0	0	0	0	0	0	0	0	0	0	0	0	0	0	0	0	0	0	0	0	0	0	0	0	0	0	0	0	0	0	0	0
39.546	0	0	0	0	0	0	0	0	0	0	0	0	0	0	0	0	0	0	0	0	0	0	0	0	0	0	0	0	0	0	0	0	0	0	0
39.5452	0	0	0	0	0	0	0	0	0	0	0	0	0	0	0	0	0	0	0	0	0	0	0	0	0	0	0	0	0	0	0	0	0	0	0
39.5444	0	0	0	0	0	0	0	0	0	0	0	0	0	0	0	0	0	0	0	0	0	0	0	0	0	0	0	0	0	0	0	0	0	0	0
39.5436	0	0	0	0	0	0	0	0	0	0	0	0	0	0	0	0	0	0	0	0	0	0	0	0	0	0	0	0	0	0	0	0	0	0	0
39.5428	0	0	0	0	0	0	0	0	0	0	0	0	0	0	0	0	0	0	0	0	0	0	0	0	0	0	0	0	0	0	0	0	0	0	0
39.542	0	0	0	0	0	0	0	0	0	0	0	0	0	0	0	0	0	0	0	0	0	0	0	0	0	0	0	0	0	0	0	0	0	0	0
39.5411	0	0	0	0	0	0	0	0	0	0	0	0	0	0	0	0	0	0	0	0	0	0	0	0	0	0	0	0	0	0	0	0	0	0	0
39.5403	0	0	0	0	0	0	0	0	0	0	0	0	0	0	0	0	0	0	0	0	0	0	0	0	0	0	0	0	0	0	0	0	0	0	0
39.5395	0	0	0	0	0	0	0	0	0	0	0	0	0	0	0	0	0	0	0	0	0	0	0	0	0	0	0	0	0	0	0	0	0	0	0
39.5387	0	0	0	0	0	0	0	0	0	0	0	0	0	0	0	0	0	0	0	0	0	0	0	0	0	0	0	0	0	0	0	0	0	0	0
39.5379	0	0	0	0	0	0	0	0	0	0	0	0	0	0	0	0	0	0	0	0	0	0	0	0	0	0	0	0	0	0	0	0	0	0	0
39.5371	0	0	0	0	0	0	0	0	0	0	0	0	0	0	0	0	0	0	0	0	0	0	0	0	0	198.111	219.586	0	0	0	0	0	0	0	0
39.5363	0	0	0	0	0	0	0	0	0	0	0	0	0	0	0	0	0	0	0	0	0	0	0	0	0	0	0	0	0	0	0	0	0	0	0
39.5355	0	0	0	0	0	0	0	0	0	0	0	0	0	0	0	0	0	0	0	0	0	0	0	0	0	0	0	0	0	0	0	0	0	0	0
39.5347	0	0	0	0	0	0	0	0	0	0	0	0	0	0	0	0	0	0	0	0	0	0	0	0	0	0	0	0	0	0	0	0	0	0	0
39.5338	0	0	0	0	0	0	0	0	0	0	0	0	0	0	0	0	0	0	0	0	0	0	0	0	0	0	0	0	0	0	0	0	0	0	0
39.533	0	0	0	0	0	0	0	0	0	0	0	0	0	0	0	0	0	0	0	0	0	0	0	0	0	0	0	0	0	0	0	0	0	0	0
39.5322	0	0	0	0	0	0	0	0	0	0	0	0	0	0	0	0	0	0	0	0	0	0	0	0	0	0	0	0	0	0	0	0	0	0	0
39.5314	0	0	0	0	0	0	0	0	0	0	0	0	0	0	0	0	0	0	0	0	0	0	0	0	0	0	0	0	0	0	0	0	0	0	0
39.5306	0	0	0	0	0	0	0	0	0	0	0	0	0	0	0	0	0	0	0	0	0	0	0	0	0	0	0	0	0	0	0	0	0	0	0
39.5298	0	0	0	0	0	0	0	0	0	0	0	0	0	0	0	0	0	0	0	0	0	0	0	0	0	0	0	0	0	0	0	0	0	0	0
39.529	0	0	0	0	0	0	0	0	0	0	0	0	0	0	0	0	0	0	0	0	0	0	0	0	0	0	0	0	0	0	0	0	0	0	0
39.5282	0	0	0	0	0	0	0	0	0	0	0	0	0	0	0	0	0	0	0	0	0	0	0	0	0	0	0	0	0	0	0	0	0	0	0
39.5274	0	0	0	0	0	0	0	0	0	0	0	0	0	0	0	0	0	0	0	0	0	0	0	0	0	0	0	0	0	0	0	0	0	0	0
39.5266	0	0	0	0	0	0	0	0	0	0	0	0	0	0	0	0	0	0	0	0	0	0	0	0	0	0	0	0	0	0	0	0	0	0	0
39.5257	0	0	0	0	0	0	0	0	0	0	0	0	0	0	0	0	0	0	0	0	0	0	0	0	0	0	0	0	0	0	0	0	0	0	0
39.5249	0	0	0	0	0	0	0	0	0	0	0	0	0	0	0	0	0	0	0	0	0	0	0	0	0	0	0	0	0	0	0	0	0	0	0
39.5241	0	0	0	0	0	0	0	0	0	0	0	0	0	0	0	0	0	0	0	0	0	0	0	0	0	0	0	0	0	0	0	0	0	0	0
39.5233	0	0	0	0	0	0	0	0	0	0	0	0	0	0	0	0	0	0	0	0	0	0	0	0	0	0	0	0	0	0	0	0	0	0	0
39.5225	0	0	0	0	0	0	0	0	0	0	0	0	0	0	0	0	0	0	0	0	0	0	0	0	0	0	0	0	0	0	0	0	0	0	0
39.5217	0	0	0	0	0	0	0	0	0	0	0	0	0	0	0	0	0	0	0	0	0	0	0	0	0	0	0	0	0	0	0	0	0	0	0
39.5209	0	0	0	0	0	0	0	0	0	0	0	0	0	0	0	0	0	0	0	0	0	0	0	0	0	0	0	0	0	0	0	0	0	0	0
39.5201	0	0	0	0	0	0	0	0	0	0	0	0	0	0	0	0	0	0	0	0	0	0	0	0	0	0	0	0	0	0	0	0	0	0	0
39.5193	0	0	0	0	0	0	0	0	0	0	0	0	0	0	0	0	0	0	0	0	0	0	0	0	0	0	0	0	0	0	0	0	0	0	0
39.5184	0	0	0	0	0	0	0	0	0	0	0	0	0	0	0	0	0	0	0	0	0	0	0	0	0	0	0	0	0	0	0	0	0	0	0
39.5176	0	0	0	0	0	0	0	0	0	0	0	0	0	0	0	0	0	0	0	0	0	0	0	0	0	0	0	0	0	0	0	0	0	0	0
39.5168	0	0	0	0	0	0	0	0	0	0	0	0	0	0	0	0	0	0	0	0	0	0	0	0	0	0	0	0	0	0	0	0	0	0	0
39.516	0	0	0	0	0	0	0	0	0	0	0	0	0	0	0	0	0	0	0	0	0	0	0	0	0	0	0	0	0	0	0	0	0	0	0
39.5152	0	0	0	0	0	0	0	0	0	0	0	0	0	0	0	0	0	0	0	0	0	0	0	0	0	0	0	0	0	0	0	0	0	0	0
39.5144	0	0	0	0	0	0	0	0	0	0	0	0	0	0	0	0	0	0	0	0	0	0	0	0	0	0	0	0	0	0	0	0	0	0	0
39.5136	0	0	0	0	0	0	0	0	0	0	0	0	0	0	0	0	0	0	0	0	0	0	0	0	0	0	0	0	0	0	0	0	0	0	0
39.5128	0	0	0	0	0	0	0	0	0	0	0	0	0	0	0	0	0	0	0	0	0	0	0	0	0	0	0	0	0	0	0	0	0	0	0
39.512	0	0	0	0	0	0	0	0	0	0	0	0	0	0	0	0	0	0	0	0	0	0	0	0	0	193.886	0	0	0	0	0	0	0	0	0
39.5111	0	0	0	0	0	0	0	0	0	0	0	0	0	0	0	0	0	0	0	0	0	0	0	0	0	0	0	0	0	0	0	0	0	0	0
39.5103	0	0	0	0	0	0	0	0	0	0	0	0	0	0	0	0	0	0	0	0	0	0	0	0	0	0	0	0	0	0	0	0	0	0	0
39.5095	0	0	0	0	0	0	0	0	0	0	0	0	0	0	0	0	0	0	0	0	0	0	0	0	0	0	0	0	0	0	0	0	0	0	0
39.5087	0	0	0	0	0	0	0	0	0	0	0	0	0	0	0	0	0	0	0	0	0	0	0	0	0	0	221.586	0	0	0	0	0	0	0	0
39.5079	0	0	0	0	0	0	0	0	0	0	0	0	0	0	0	0	0	0	0	0	0	0	0	0	0	0	0	0	0	0	0	0	0	0	0
39.5071	0	0	0	0	0	0	0	0	0	0	0	0	0	0	0	0	0	0	0	0	0	0	0	0	0	0	0	0	0	0	0	0	0	0	0
39.5063	0	0	0	0	0	0	0	0	0	0	0	0	0	0	0	0	0	0	0	0	0	0	0	0	0	0	0	0	0	0	0	0	0	0	0
39.5055	0	0	0	0	0	0	0	0	0	0	0	0	0	0	0	0	0	0	0	0	0	0	0	0	0	0	0	0	0	0	0	0	0	0	0
39.5047	0	0	0	0	0	0	0	0	0	0	0	0	0	0	0	0	0	0	0	0	0	0	0	0	0	0	0	0	0	0	0	0	0	0	0
39.5038	0	0	0	0	0	0	0	0	0	0	0	0	0	0	0	0	0	0	0	0	0	0	0	0	0	0	0	0	0	0	0	0	0	0	0
39.503	0	0	0	0	0	0	0	0	0	0	0	0	0	0	0	0	0	0	0	0	0	0	0	0	0	0	0	0	0	0	0	0	0	0	0
39.5022	0	0	0	0	0	0	0	0	0	0	0	0	0	0	0	0	0	0	0	0	0	0	0	0	0	0	0	0	0	0	0	0	0	0	0
39.5014	0	0	0	0	0	0	0	0	0	0	0	0	0	0	0	0	0	0	0	0	0	0	0	0	0	0	0	0	0	0	0	0	0	0	0
39.5006	0	0	186.416	0	0	0	0	0	0	0	0	0	0	0	0	0	0	0	0	0	0	0	0	0	0	0	0	0	0	0	0	0	0	0	0
39.4998	0	0	206.608	0	0	0	0	0	0	0	0	0	0	0	0	0	0	0	0	0	0	0	0	0	0	0	0	0	0	0	0	0	0	0	0
39.499	0	0	0	0	0	0	0	0	0	0	0	0	0	0	0	0	0	0	0	0	0	0	0	0	0	0	0	0	0	0	0	0	0	0	0
39.4982	0	0	0	0	0	0	0	0	0	0	0	0	0	0	0	0	0	0	0	0	0	0	0	0	0	0	0	0	0	0	0	0	0	0	0
39.4974	0	0	0	0	0	0	0	0	0	0	0	0	0	0	0	0	0	0	0	0	0	0	0	0	0	0	0	0	0	0	0	0	0	0	0
39.4966	0	0	0	0	0	0	0	0	0	0	0	0	0	0	0	0	0	0	0	0	0	0	0	0	0	0	0	0	0	0	0	0	0	0	0
39.4957	0	0	0	0	0	0	0	0	0	0	0	0	0	0	0	0	0	0	0	0	0	0	0	0	0	0	0	0	0	0	0	0	0	0	0
39.4949	0	0	0	0	0	0	0	0	0	0	0	0	0	0	0	0	0	0	0	0	0	0	0	0	0	0	0	0	0	0	0	0	0	0	0
39.4941	0	0	724.044	0	0	0	0	0	0	0	0	0	0	0	0	0	0	0	0	0	0	0	0	0	0	0	0	0	0	0	0	0	0	0	0
39.4933	0	0	216.444	0	0	0	0	0	0	0	0	0	0	0	0	0	0	0	0	0	0	0	0	0	0	0	0	0	0	0	0	0	0	0	0
39.4925	0	0	0	0	0	390.279	0	0	0	0	0	0	0	0	0	0	0	0	0	0	0	0	0	0	0	0	0	0	0	0	0	0	0	0	0
39.4917	0	0	698.388	1555.28	1698.26	5009.35	0	0	0	0	0	0	0	0	0	0	0	0	0	0	0	0	0	198.014	0	0	0	0	219.697	0	0	0	0	0	0
39.4909	0	0	1358.22	2798.83	1264.67	3612.39	0	0	0	0	0	0	0	0	0	0	0	0	0	0	0	0	0	462.004	0	845.996	0	0	991.699	0	0	0	0	0	0
39.4901	0	502.988	3808.92	470.871	0	1115.16	0	0	0	0	0	0	0	0	0	0	431.001	0	0	0	0	0	0	304.733	0	0	0	0	206.208	0	0	0	0	0	0
39.4893	0	0	3427.52	0	0	0	0	0	0	0	0	0	0	0	0	0	0	0	0	0	0	0	0	0	0	0	0	0	1648.63	0	0	0	0	0	0
39.4884	184.729	0	1291.1	0	0	0	0	0	0	0	0	0	0	0	0	0	0	0	0	0	0	0	0	828.426	0	0	0	0	0	0	0	0	0	0	0
39.4876	0	0	617.003	351.373	0	235.961	0	0	0	0	0	0	0	0	0	0	0	0	0	0	0	0	0	1550.31	0	0	0	0	427.089	0	0	0	0	0	0
39.4868	2987.04	0	636.151	0	518.606	421.705	0	0	0	0	0	0	0	0	0	0	0	0	0	0	0	0	0	3783.41	0	0	0	407.914	645.511	0	0	0	0	0	0
39.486	421.997	0	1239.65	0	0	0	0	0	0	0	0	0	0	0	0	0	0	0	0	0	0	0	0	1059.24	0	0	0	0	0	0	0	0	0	0	0
39.4852	3765.04	251.081	2275.29	1402.35	0	270.472	0	0	0	0	0	0	0	0	0	265.537	4306.47	0	0	0	0	0	0	4815.99	0	0	0	0	1455	0	0	0	0	0	0
39.4844	1880.45	0	1705.19	0	0	0	0	0	0	0	0	0	0	0	0	540.831	925.337	0	0	0	0	272.464	0	2050.76	0	0	0	0	0	0	0	0	0	0	0
39.4836	187.912	0	390.083	0	0	0	0	0	0	0	0	0	0	0	0	0	257.065	0	0	0	0	0	0	1187.91	0	0	0	0	0	0	0	0	0	0	0
39.4828	1660.84	0	0	0	0	0	0	0	0	0	0	0	0	0	0	0	0	0	0	0	0	193.046	0	0	0	0	0	0	0	0	0	0	0	0	0
39.482	4015.85	0	299.979	960.043	0	0	0	0	0	0	0	0	182.242	0	0	0	0	0	0	0	0	4392.88	0	0	0	0	0	1801.03	1080.29	0	0	0	0	0	0
39.4811	4750.94	0	282.277	0	0	1702.16	0	0	0	0	0	0	0	0	0	0	0	0	0	0	0	2721.96	0	203.229	0	0	0	2750.72	615.136	0	0	0	0	0	0
39.4803	3550.23	0	0	0	0	507.674	0	0	0	0	0	0	0	0	0	0	0	0	0	0	0	3727.14	0	430.224	0	0	0	2401.71	198.174	0	0	0	0	0	0
39.4795	3063.48	0	0	0	0	265.815	0	0	0	0	0	0	0	0	0	0	0	0	0	0	0	836.236	0	0	0	0	0	2832.58	408.921	0	0	0	0	0	0
39.4787	2995.57	0	662.916	328.302	0	547.305	0	0	0	0	0	0	0	0	0	0	0	0	0	0	0	624.979	0	0	0	0	0	781.29	0	0	0	0	1070.37	342.057	0
39.4779	1430.65	0	220.273	0	0	270.394	0	0	0	0	0	0	0	0	0	0	0	0	0	0	0	0	0	0	0	0	0	0	0	0	0	0	318.222	0	0
39.4771	0	0	0	0	0	0	0	0	0	0	0	0	0	0	0	0	0	0	0	0	0	0	0	0	0	0	0	0	0	0	0	0	0	0	0
39.4763	0	0	0	0	0	0	0	0	0	0	0	0	0	0	0	0	0	0	0	0	0	0	0	0	0	0	0	0	0	0	0	0	0	0	0
39.4755	0	0	0	0	0	0	0	0	0	0	0	0	0	0	0	0	0	0	0	0	0	0	0	0	0	0	217.462	0	0	0	0	0	0	0	0
39.4747	0	0	0	0	0	0	0	296.045	0	0	0	0	0	0	0	0	0	0	0	0	0	0	0	0	0	0	0	0	0	0	0	0	0	0	0
39.4738	0	0	0	0	0	0	0	0	0	0	0	0	0	0	0	0	0	0	0	0	0	0	0	0	0	0	0	0	0	0	0	0	0	0	0
39.473	0	0	0	0	0	0	0	0	0	0	0	0	0	0	0	0	0	0	0	0	0	0	0	0	0	0	0	0	0	0	0	0	0	0	0
39.4722	0	0	0	0	0	0	0	0	0	0	0	0	0	0	0	0	0	0	0	0	0	0	0	0	0	0	0	0	0	0	0	0	0	0	0
39.4714	0	0	0	0	0	0	0	0	0	0	0	0	0	0	0	0	0	0	0	0	0	0	0	0	0	0	0	0	0	0	0	0	0	0	0
39.4706	0	0	0	0	0	0	0	0	0	0	0	0	0	0	0	0	0	0	0	0	0	0	0	0	0	0	0	0	0	0	0	0	0	0	0
39.4698	0	0	0	0	0	0	0	0	0	0	0	0	0	0	0	0	0	0	0	0	0	0	0	0	0	0	0	0	0	0	0	0	0	0	0
39.469	0	0	0	0	0	0	0	0	0	0	0	0	0	0	0	0	0	0	0	0	0	0	0	0	0	0	0	0	0	0	0	0	0	0	0
39.4682	0	0	0	0	0	0	0	0	0	0	0	0	0	0	0	0	0	0	0	0	0	0	0	0	0	0	0	0	0	0	0	0	0	0	0
39.4674	0	0	0	0	0	0	0	0	0	0	0	0	0	0	0	0	0	0	0	0	0	0	0	0	0	0	0	0	0	0	0	0	0	0	0
39.4665	0	0	0	0	0	0	0	0	0	0	0	0	0	0	0	0	0	0	0	0	0	0	0	0	0	0	0	0	0	0	0	0	0	0	0
39.4657	0	0	0	0	0	0	0	0	0	0	0	0	0	0	0	0	0	0	0	0	0	0	0	0	0	0	0	0	0	0	0	0	0	0	0
39.4649	0	0	0	0	0	0	0	0	0	0	0	0	0	0	0	0	0	0	0	0	0	0	0	0	0	0	0	0	0	0	0	0	0	0	0
39.4641	0	0	0	0	0	0	0	0	0	0	0	0	0	0	0	0	0	0	0	0	0	0	0	0	0	0	0	0	0	0	0	0	0	0	0
39.4633	0	0	0	0	0	0	0	0	0	0	0	0	0	0	0	0	0	0	0	0	0	0	0	0	0	0	0	0	0	0	0	0	0	0	0
39.4625	0	0	0	0	0	0	0	0	0	0	0	0	0	0	0	0	0	0	0	0	0	0	0	0	0	0	0	0	0	0	0	0	0	0	0
39.4617	0	0	0	0	0	0	0	0	0	0	0	0	0	0	0	0	0	0	0	0	0	0	0	0	0	0	0	0	0	0	0	0	0	0	0
39.4609	0	0	0	0	0	0	0	0	0	0	0	0	0	0	0	0	0	0	0	0	0	0	0	0	0	0	0	0	0	0	0	0	0	0	0
39.4601	0	0	0	0	0	0	0	0	0	0	0	0	0	0	0	0	0	0	0	0	0	0	0	0	0	0	0	0	0	0	0	0	0	0	0
39.4593	0	0	0	0	0	0	0	0	0	0	0	0	0	0	0	0	0	0	0	0	0	0	0	0	0	0	0	0	0	0	0	0	0	0	0
39.4584	0	0	0	0	0	0	0	0	0	0	0	0	0	0	0	0	0	0	0	0	0	0	0	0	0	0	0	0	0	0	0	0	0	0	0
39.4576	0	0	0	0	0	0	0	0	0	0	0	0	0	0	0	0	0	0	0	0	0	0	0	0	0	0	0	0	0	0	0	308.845	0	0	0
39.4568	0	0	0	0	0	0	0	0	0	0	0	0	0	0	0	0	0	0	0	0	0	0	0	0	0	0	0	0	0	0	0	0	0	0	0
39.456	0	0	0	0	0	0	0	0	0	0	0	0	0	0	0	0	0	0	0	0	0	0	0	0	0	0	0	0	0	0	0	0	0	0	0
39.4552	0	0	0	0	0	0	0	0	0	0	0	0	0	0	0	0	0	0	0	0	0	0	0	0	0	0	0	0	0	0	0	0	0	0	0
39.4544	0	0	0	0	0	0	0	0	0	0	0	0	0	0	0	0	0	0	0	0	0	0	0	0	0	0	0	0	0	0	0	0	0	0	0
39.4536	0	0	0	0	0	0	0	0	0	0	0	0	0	0	0	0	0	0	0	0	0	0	0	0	0	0	0	0	0	0	0	380.902	0	0	0
39.4528	0	0	0	0	0	0	0	0	0	0	0	0	0	0	0	0	0	0	0	0	0	0	0	0	0	0	0	0	193.545	0	0	658.736	0	0	0
39.452	0	0	0	0	0	0	0	0	0	0	0	0	0	0	0	0	0	0	0	0	0	0	0	0	0	0	0	0	0	0	0	0	0	0	0
39.4511	0	0	0	0	0	0	0	0	0	0	0	0	0	0	0	0	0	0	0	0	0	0	0	0	0	0	0	0	0	0	0	0	0	0	0
39.4503	283.892	0	0	0	0	0	0	0	0	0	0	0	0	0	548.296	0	0	0	0	0	0	0	0	0	0	0	0	0	205.352	0	0	0	0	0	0
39.4495	501.33	0	0	780.279	283.121	1349.13	0	0	0	0	0	0	0	0	0	0	0	0	0	0	0	0	0	0	0	0	0	0	613.167	0	0	0	0	0	0
39.4487	0	0	0	0	0	1470.04	0	0	0	0	0	0	0	0	0	0	0	0	0	0	0	0	0	0	0	0	0	0	254.351	0	0	0	0	0	0
39.4479	0	0	0	0	1220.57	2221.78	0	0	0	0	0	0	0	0	566.217	0	0	0	0	0	0	0	0	0	0	0	0	0	708.293	0	0	0	0	0	0
39.4471	0	0	0	0	808.91	0	0	0	0	0	0	0	0	0	2893.3	0	0	0	0	0	0	0	0	0	0	0	0	0	188.53	0	0	0	0	0	0
39.4463	0	0	0	0	0	0	0	0	0	0	0	0	0	0	2396.91	0	0	0	0	0	0	0	0	0	0	0	0	0	0	0	0	0	0	0	0
39.4455	0	0	0	0	582.368	3312.93	0	0	0	0	0	0	0	0	3071.01	0	0	0	0	0	0	2347.4	0	737.036	0	0	0	0	610.264	0	0	0	0	0	0
39.4447	0	0	0	1820.42	322.289	3288.58	0	0	515.956	0	0	0	0	0	0	0	0	0	0	0	0	2111	0	209.818	0	0	0	0	1490.28	0	0	0	0	0	0
39.4438	0	0	0	2351.73	1562.46	963.651	0	0	553.588	0	0	0	0	0	1103.36	0	0	0	0	0	233.385	433.055	0	0	0	0	0	0	1620.17	0	0	0	0	0	0
39.443	0	0	0	360.684	889.556	855.121	0	0	0	0	0	0	0	0	0	0	638.025	0	0	0	0	0	0	590.004	0	0	0	0	1168.85	0	0	0	0	0	0
39.4422	233.937	0	0	768.014	566.242	550.927	0	0	0	0	0	0	0	0	0	0	0	0	0	0	0	0	0	1615.7	0	0	0	0	2016.94	0	0	0	0	0	0
39.4414	0	0	0	351.607	599.247	984.065	0	0	0	0	0	0	0	0	0	0	0	0	0	0	0	0	0	204.016	0	0	0	0	0	0	0	0	0	0	0
39.4406	682.938	0	0	888.026	563.103	0	0	0	0	0	0	0	0	0	0	1281.47	0	0	0	0	0	0	0	0	0	0	0	0	190.644	0	0	0	0	0	0
39.4398	3671.53	5048.24	0	2834.19	2713.8	0	0	0	0	0	0	0	0	0	0	804.305	0	0	0	0	0	0	0	731.745	0	0	0	0	1138.21	0	0	0	0	0	0
39.439	1005.24	2725.47	0	2122.23	1194.09	1488.08	0	0	0	0	0	0	0	0	1193.24	0	0	0	0	0	0	0	0	0	333.773	0	0	0	715.538	0	0	0	0	0	0
39.4382	770.091	0	0	0	289.628	516.335	0	0	0	0	0	0	0	0	1115.31	0	0	0	0	0	0	0	0	0	0	0	0	0	0	0	0	0	0	0	0
39.4374	0	0	0	1383.22	926.678	3391.17	0	0	0	0	0	0	0	0	4344.4	0	0	0	0	0	0	763.934	0	0	0	0	0	0	252.115	0	0	0	0	0	0
39.4365	0	0	0	344.746	0	888.721	0	0	0	0	0	0	0	0	0	0	0	0	0	0	0	0	0	383.251	0	0	0	0	829.02	0	0	0	0	0	0
39.4357	0	0	0	0	0	1452.99	0	0	0	0	0	0	0	0	0	0	0	0	0	0	0	0	0	205.193	0	0	0	0	404.68	0	0	0	0	0	0
39.4349	0	0	0	0	281.684	226.221	0	0	0	0	0	0	0	0	0	0	0	0	0	0	0	0	0	0	0	0	0	0	0	0	0	0	0	0	0
39.4341	0	0	0	0	0	0	0	0	0	0	0	0	0	0	0	0	0	0	0	0	0	0	0	0	0	0	0	0	0	0	0	0	0	0	0
39.4333	0	0	0	0	0	266.735	0	0	0	0	0	0	0	0	0	0	0	0	0	0	0	0	0	686.009	0	0	0	0	752.753	0	0	0	0	0	0
39.4325	0	0	0	4846.37	4441.55	1682.18	0	0	642.728	0	0	0	588.979	0	3003.42	0	0	0	0	0	0	0	0	5410.57	0	0	407.736	0	5107.84	0	0	0	0	0	0
39.4317	0	0	0	5674.05	4014.58	222.032	0	0	0	0	0	0	0	0	0	0	0	0	0	0	0	0	436.237	1560.38	430.373	0	0	0	1350.68	0	0	0	0	0	0
39.4309	1387.94	2439.36	0	3805.44	3074.49	897.549	0	0	0	0	0	0	0	0	0	0	261.469	0	0	0	0	0	0	3244.6	0	0	0	0	1618.73	0	0	0	0	0	0
39.4301	1994.73	3512.42	0	7488.46	1459.79	636.842	0	0	0	0	0	0	0	0	0	0	0	0	0	0	0	957.448	0	6024.39	438.573	0	0	456.36	4153.46	0	0	0	0	0	0
39.4293	1022.92	3060.25	0	5054.92	3437.4	961.698	0	0	0	0	0	0	0	0	548.395	0	291.501	0	0	0	0	0	0	5226.92	3375.09	833.639	0	675.741	2840.72	0	0	0	0	0	0
39.4284	3828.81	11952	0	6520.01	3893.94	0	0	0	0	0	0	0	0	0	4602.44	1914.59	5466.37	3845.22	734.874	0	0	1877.54	3294.99	15503.9	5518.94	7274.46	0	0	1601.17	0	0	800.975	514.301	0	0
39.4276	0	1894.66	0	0	1453.17	0	0	0	0	0	0	0	0	0	2603.05	392.981	386.016	2253.74	0	0	0	2452.54	340.935	3327.22	0	946.011	0	0	0	0	0	452.852	0	0	0
39.4268	557.976	0	0	0	244.26	0	0	0	0	0	0	0	0	0	0	0	562.69	0	0	0	0	3330.69	0	1070.95	0	232.209	0	0	585.18	0	0	0	0	0	775.638
39.426	5707.92	5434.94	0	6781.26	3193.43	1503.42	0	0	0	0	0	0	0	0	6168.61	3369.9	6184.69	3784.33	0	0	0	4051.08	4091.13	10405.4	3376.01	1966.68	0	0	2982.96	0	0	0	0	0	0
39.4252	1451.8	6394.83	0	2075.97	281.34	569.529	0	0	0	0	0	0	0	0	610.185	266.801	1868.73	1758.88	0	0	0	0	1454.29	16974.6	332.003	0	0	0	2228.47	0	0	0	0	0	0
39.4244	0	2695.76	0	4128.88	2229.25	743.739	0	0	0	0	0	0	0	0	3413.41	543.499	361.287	0	0	0	335.56	0	0	5857.83	627.259	0	0	0	1030.9	2257	1381.44	461.778	455.361	0	0
39.4236	0	2075.28	0	7258.16	3692.35	1514.7	0	0	0	0	0	0	1019.44	0	4571.9	3022.74	992.887	0	0	0	0	0	0	6955.35	4609.73	1803.57	0	3079.01	3591.3	0	0	0	0	0	0
39.4228	0	0	0	4588.85	3550.35	2785.13	0	0	0	0	0	0	586.104	0	1689.4	3930.59	3152.48	420.767	0	0	0	0	0	5351.3	7083.9	2049.89	0	5963.35	5021.26	0	0	0	0	0	0
39.422	0	0	0	2549.12	2967.78	728.171	0	0	0	0	0	0	0	0	547.965	644.398	854.782	0	0	0	0	0	0	1118.44	3097.37	0	0	3990.66	667.126	0	0	0	0	0	0
39.4211	0	0	0	2140.55	3769.05	2793.77	0	0	0	0	0	0	434.34	0	561.934	794.203	569.22	0	0	0	0	0	0	0	2558.75	0	0	2467.67	1779.08	0	0	0	0	0	0
39.4203	2327.23	976.004	0	1907.38	4423.55	268.161	0	0	0	0	0	0	204.094	0	5895.7	1565.85	589.4	823.914	0	0	0	1398.07	0	737.806	2713.84	1755.21	0	1379.38	1500.61	0	0	0	0	0	0
39.4195	6871.22	5710.81	0	2667.53	5256.84	0	0	0	0	0	0	0	0	0	10975.3	3844.21	5927.56	1770.43	0	0	0	0	0	3835.26	6843.01	4514.47	0	6659.98	3114.32	0	0	0	0	0	0
39.4187	1488.12	8197.83	0	6424.36	4891.49	501.102	0	0	0	0	0	0	958.661	0	4411.15	1631.48	5453.54	1069.7	0	0	0	0	0	4366.24	6841.7	2753.16	0	797.149	1789.07	0	0	0	0	0	0
39.4179	2881.67	8285.6	0	6545.4	5414.36	893.8	0	0	0	0	0	0	0	0	1941.53	2430.36	1611.02	310.878	0	0	0	283.86	0	6499.83	7181.78	3065.43	0	4271.66	5054.04	0	0	0	0	0	0
39.4171	3468.94	1852.53	0	3911.19	2864.08	0	0	0	0	0	0	0	0	0	2951.13	0	3941.1	540.665	0	186.961	0	2027.45	0	2876.92	4677.44	3877.46	0	0	4765.81	0	0	0	0	0	0
39.4163	3929.9	2590.85	0	3166.9	832.324	0	0	284.725	0	0	0	0	1855.56	0	3802.1	0	942.439	273.773	0	0	0	402.395	966.098	2607.22	3009.09	798.943	0	0	1105.29	0	0	0	0	0	0
39.4155	0	0	0	0	0	0	0	0	0	0	0	0	0	0	0	0	0	0	0	0	0	492.821	0	0	0	0	0	0	0	0	0	0	0	0	0
39.4147	0	0	0	0	652.013	0	0	0	0	0	0	0	0	0	609.971	302.57	305.644	0	0	0	0	255.896	0	0	0	0	0	0	0	0	0	0	0	0	0
39.4138	0	0	0	0	0	0	0	0	0	0	0	0	0	0	0	264.85	1273.8	526.52	0	1621.77	0	0	0	0	0	401.203	0	0	1017.5	0	0	327.714	0	0	0
39.413	0	0	0	0	0	0	0	0	0	0	0	0	0	0	0	0	0	0	0	0	0	0	0	0	0	211.72	0	0	0	0	0	1746.21	0	0	0
39.4122	0	0	0	0	0	0	0	0	0	0	0	0	0	0	0	0	0	0	0	0	0	0	0	0	768.967	1053.73	0	0	0	0	0	941.558	0	0	0
39.4114	0	0	0	0	0	0	0	0	0	0	0	0	0	0	0	0	0	0	0	182.587	0	0	0	0	0	0	0	0	0	0	0	0	0	0	0
39.4106	0	0	0	0	0	0	0	0	0	0	0	0	0	0	510.918	0	0	0	0	213.776	0	0	0	0	0	0	0	800.519	0	0	0	0	417.109	0	0
39.4098	5580.35	226.253	0	8352.14	5149.34	1104.29	0	304.745	564.793	0	0	0	896.361	0	3577.62	681.038	0	0	0	0	0	0	0	0	2284.46	0	0	9620.83	2608.4	0	0	0	0	0	0
39.409	1730.11	1767.4	0	5490.32	2770.2	3660.82	0	0	819.703	0	0	0	1812.28	0	1696.72	3033.14	0	0	0	0	0	0	0	0	4050.06	366.53	0	378.371	3907.19	0	0	0	0	0	0
39.4082	601.301	189.961	0	4819.81	3041.54	2611.39	0	422.58	297.249	0	0	0	723.107	0	1135.52	640.046	0	0	0	0	0	0	0	296.645	423.81	0	0	0	1106.33	0	0	0	0	0	0
39.4074	0	0	0	1909.68	1815.15	2852.97	0	0	0	0	0	0	334.074	0	1575.47	0	0	0	0	0	0	0	0	0	0	0	266.521	0	1564.33	0	0	0	0	0	0
39.4065	0	0	0	3271.51	3307.42	2371.61	0	0	0	0	0	0	182.298	0	1420.17	0	0	0	0	0	0	0	0	0	968.486	0	218.656	1722.85	2562.89	0	0	0	0	0	0
39.4057	0	865.909	0	3261.06	3590.83	798.762	0	0	0	0	0	0	0	0	2246.48	1379.55	848.184	0	0	0	0	0	0	3503.24	2501.8	940.869	270.876	4273.86	3416.8	0	0	0	0	0	0
39.4049	0	866.142	0	4170.71	3511.39	814.854	0	0	0	0	0	0	266.797	0	1990.99	509.658	1015.92	0	0	0	0	0	0	2693.24	4682.02	1514.17	307.867	8053.38	4286.49	0	0	0	0	0	0
39.4041	0	717.509	0	2912.48	1160.23	1017.28	0	0	0	0	0	0	0	0	792.41	0	0	0	0	0	0	0	0	741.048	1386.4	364.31	0	2799.01	3895.54	0	0	0	0	0	0
39.4033	0	1112.05	686.337	2873.13	2134.43	1063.3	0	337.558	0	0	0	0	0	0	3286.57	0	473.67	0	0	0	0	439.254	0	1577.19	408.428	570.811	0	4796.21	2471.67	0	0	0	0	0	0
39.4025	1996.55	774.775	1105.12	2413.54	2869.35	2205.79	393.253	443.722	256.076	0	0	0	0	0	3413.47	0	0	382.405	0	0	0	0	261.773	701.912	2915.75	2917.65	0	1372.99	4711.89	0	0	0	0	0	0
39.4017	2522.31	1920.39	362.006	999.048	3471.29	832.164	0	0	0	0	0	0	0	0	1333.39	0	1124.08	1933.72	0	0	0	0	0	699.865	3991.85	3312.8	0	6383.55	5202.24	0	0	0	0	0	0
39.4009	4390.4	1006.46	0	1767.44	2543.84	816.426	0	287.526	0	0	0	0	0	0	407.278	1629.06	2664.32	3064.52	0	0	0	0	0	381.081	3833.59	2122.81	0	4606.77	3261.32	0	0	0	0	0	0
39.4001	602.847	192.273	0	1259.95	1735.25	620.592	0	0	0	0	0	0	0	0	829.399	744.324	2086.11	2454.95	0	0	0	730.799	254.741	849.848	1948.74	571.038	0	0	1484.16	0	0	0	0	0	0
39.3993	523.333	367.782	0	1997.33	1787.43	504.24	0	0	0	0	0	0	0	0	3414.38	1130.57	808.09	1101.87	0	182.97	0	801.224	358.661	779.995	2894.99	2193.13	0	0	1125.98	0	0	0	285.793	0	0
39.3984	260.787	0	0	267.677	1289.88	0	0	0	0	0	0	0	0	0	411.575	364.161	0	316.566	0	0	0	0	0	0	0	0	0	0	180.696	0	0	0	0	0	0
39.3976	0	0	0	0	3108.29	1054.88	0	336.271	510.315	0	0	0	0	0	221.864	0	953.438	2417.91	0	214.082	0	229.154	0	0	1536.17	417.407	0	0	258.184	0	0	0	0	0	0
39.3968	0	190.967	0	1508.94	3588.79	1104.86	0	0	0	0	0	0	0	0	618.078	1888.99	4780.5	2444.7	0	2483.94	0	1638.16	0	380.528	827.101	1907.8	0	713.897	653.204	0	0	0	0	0	0
39.396	638.451	0	0	0	755.334	273.484	0	0	0	0	0	0	0	0	1836.76	560.607	2996.07	1715.49	0	665.369	0	0	0	0	1224.27	2399.38	0	355.632	2922.96	0	0	347.488	317.772	0	0
39.3952	393.685	0	0	0	1558.25	927.659	0	0	0	0	0	0	0	0	404.043	0	844.264	191.258	0	0	0	0	0	0	2367.96	1883.65	0	0	2960.62	0	0	0	0	0	0
39.3944	0	0	0	0	299.007	309.565	0	0	0	0	0	0	0	0	387.563	0	191.744	0	0	208.091	0	0	0	0	0	0	0	0	0	0	0	572.704	0	0	0
39.3936	0	0	0	0	0	0	0	0	0	0	0	0	0	0	0	0	0	0	0	501.409	0	0	0	0	0	0	0	0	0	0	0	0	0	0	0
39.3928	0	0	0	0	0	0	0	0	0	0	0	0	0	0	0	0	0	0	0	0	0	0	0	0	0	0	0	0	0	0	0	0	0	0	0
39.392	0	0	0	0	0	0	0	0	0	0	0	0	0	0	447.036	0	0	969.23	0	0	0	0	0	0	0	0	0	0	0	0	0	0	0	0	0
39.3911	0	0	242.318	813.933	0	0	0	0	0	0	0	0	0	0	3279.3	0	0	0	0	0	0	0	0	0	678.482	0	0	0	0	0	0	0	676.915	0	0
39.3903	0	0	0	1903.16	875.886	0	0	0	0	0	0	0	0	0	626.864	0	0	0	0	183.049	0	0	0	0	0	0	0	0	406.93	0	0	0	0	0	0
39.3895	0	0	0	0	633.467	0	0	0	0	0	0	0	0	0	0	0	0	0	0	0	0	244.952	0	0	0	0	0	0	0	0	0	0	0	0	0
39.3887	0	0	0	0	0	0	0	0	0	0	0	0	0	0	0	0	0	0	0	0	0	0	0	0	0	0	0	0	0	0	0	0	0	0	0
39.3879	0	0	0	0	0	0	0	0	0	0	0	0	0	0	0	0	0	0	0	0	0	0	0	0	0	0	0	0	0	0	0	0	0	0	0
39.3871	0	0	0	0	0	0	0	0	0	0	0	0	0	0	0	0	0	0	0	0	0	0	0	0	0	0	0	0	0	0	0	0	0	0	0
39.3863	0	0	0	0	0	0	0	0	0	0	0	0	224.907	0	0	0	0	0	0	0	0	0	0	0	184.818	0	0	1104.21	0	0	0	0	0	0	0
39.3855	927.722	0	0	843.986	928.354	0	0	0	0	0	0	0	1542.87	0	375.584	0	0	0	0	698.364	0	0	662.382	853.727	2787.17	1012.08	260.728	2367.44	1179.37	0	0	315.239	0	0	0
39.3847	0	0	0	0	891.689	0	0	0	0	0	0	0	605.767	0	0	0	0	0	0	0	0	0	0	318.745	0	0	0	0	214.577	0	0	0	0	0	0
39.3838	0	0	0	2493.74	1869.63	230.442	0	0	0	0	0	0	0	0	0	0	0	0	0	0	0	0	0	0	435.263	183.087	0	514.151	1672.78	0	0	0	0	0	0
39.383	0	0	0	1428.23	1522.15	990.879	0	0	0	0	0	0	0	0	0	0	0	0	0	0	0	0	0	0	652.138	474.072	0	0	1083.25	0	0	0	0	0	0
39.3822	0	0	0	0	4859.77	4638.01	0	0	0	0	0	0	0	0	0	0	0	0	0	0	0	0	0	1606.04	5829.47	180.356	1514.48	0	4263.15	0	0	0	0	0	0
39.3814	0	0	0	0	4185.93	6411.91	0	0	0	0	0	0	0	0	0	0	0	0	0	0	0	0	0	2561.65	3369.99	0	209.464	0	2747.35	0	0	0	0	0	0
39.3806	0	0	0	609.648	3817.97	4881.97	0	0	0	0	0	0	218.366	0	0	0	0	0	0	0	0	0	0	4863.44	4539.99	180.414	0	394.264	1294.17	0	0	0	0	0	0
39.3798	1361.2	0	0	1804.72	5761.29	3447.82	0	0	0	0	0	0	1897.85	0	0	1647.1	1312.92	978.394	0	0	0	0	0	6361.71	3311.41	684.583	1908.31	10252.8	3022.65	0	0	0	0	0	0
39.379	303.148	189.462	0	0	5345.1	506.411	0	0	0	0	0	0	224.314	0	0	0	1910.8	2576.07	0	0	0	0	0	355.284	1950.5	1910.72	0	11311.6	3425.54	0	0	0	0	0	0
39.3782	0	0	0	0	4938.5	2194.75	0	0	0	0	0	0	0	0	0	0	0	0	0	0	0	0	806.344	0	4000.39	423.294	0	0	3091.35	0	0	0	0	0	0
39.3774	0	0	0	0	1793.57	971.484	0	0	0	0	0	0	0	0	0	0	0	0	0	0	0	0	0	0	1375.8	0	0	0	0	0	0	0	0	0	0
39.3765	0	0	0	761.551	688.536	0	0	823.605	0	0	0	0	183.537	0	0	0	0	0	0	0	0	0	0	0	0	0	0	641.141	238.935	0	0	0	0	0	0
39.3757	0	0	0	769.212	905.093	0	0	0	0	0	0	0	974.033	0	0	0	0	0	0	0	0	0	0	0	832.357	568.343	0	5568.31	1720.63	0	0	0	0	0	0
39.3749	0	0	0	2256.03	1814.04	227.768	0	0	0	0	0	0	0	0	465.329	0	0	0	0	0	0	0	0	2040.72	2266.04	544.361	0	1955.71	1838.44	0	0	0	0	0	0
39.3741	294.667	0	0	2939.29	1853.88	0	0	0	0	0	0	0	758.974	0	0	663.987	0	0	0	0	0	0	0	763.834	0	0	0	762.931	389.746	0	0	0	0	0	0
39.3733	2554.84	0	0	228.217	1501.27	0	0	0	0	0	0	0	1820.1	0	434.988	2572.14	1646.94	900.389	0	0	0	0	451.908	359.018	1965.52	1373.15	0	0	3122.93	0	0	0	0	0	0
39.3725	1469.28	1123.75	1066.44	710.758	0	0	0	484.27	0	0	0	0	0	0	4274.13	0	303.105	304.94	0	0	0	0	394.73	803.656	3285.48	1500.8	0	0	5115.73	0	0	0	0	0	0
39.3717	303.649	0	0	1955.45	2616.27	0	0	0	0	0	0	0	0	0	362.147	455.748	0	0	0	0	0	0	0	0	1105.45	239.446	0	0	1143.5	0	0	0	0	0	0
39.3709	0	0	0	914.863	2706.63	260.712	0	0	0	0	0	0	0	0	0	0	0	0	0	0	0	0	0	0	0	0	0	5369.75	247.055	0	0	0	0	0	0
39.3701	0	0	0	1714.84	1967.58	1221.11	0	0	0	0	0	0	0	0	421.267	0	0	0	0	0	0	0	0	0	895.275	962.367	0	5331.88	1325.04	0	0	0	0	0	0
39.3692	0	0	0	1005.56	3644.88	3111.83	0	0	397.413	0	0	0	264.449	0	227.604	0	0	0	0	0	0	0	0	781.667	412.425	184.529	0	0	1565.86	0	0	0	0	0	0
39.3684	0	0	0	0	2675.77	5231.43	0	0	357.217	0	0	0	627.099	0	556.163	0	0	0	0	0	0	0	0	2128.27	3503.28	1021.26	271.596	2755.48	4040.22	0	0	0	0	0	0
39.3676	0	0	0	0	0	0	0	0	0	0	0	0	0	0	0	0	0	0	0	0	0	0	0	0	0	0	0	0	0	0	0	0	0	0	0
39.3668	0	0	0	0	0	0	0	0	0	0	0	0	0	0	0	0	0	0	0	0	0	0	0	0	0	0	0	0	0	0	0	0	0	0	0
39.366	740.175	3943.23	4530.77	8852.28	1100.8	4366.37	1088.13	299.642	1877.41	386.633	0	0	387.253	0	8194.65	0	430.119	1141.19	0	0	0	0	0	4711.75	4448.35	5171.71	1276.75	0	4679.95	0	0	0	0	0	0
39.3652	0	2018.9	2497.92	4569.08	1524.77	2066.51	0	0	0	0	0	0	557.441	0	6902.42	1050.4	1139.15	536.54	0	0	0	0	1163.87	7328.47	3342.63	1723.46	1202.51	0	2669.95	0	0	0	0	0	0
39.3644	0	2018.54	1218.65	2945.16	1142.74	1160.08	4423.56	704.387	640.257	0	511.761	0	806.737	0	7862.4	0	0	2007.7	797.992	265.234	0	0	862.517	416.479	0	1738.12	733.285	0	859.808	0	0	692.776	682.93	0	740.784
39.3636	0	0	0	0	1834.76	1074.98	386.874	0	1489.64	0	0	2389.79	0	0	2249.97	0	281.787	0	0	0	0	0	0	0	223.224	0	0	0	0	0	0	0	0	0	0
39.3628	0	1549.56	4873.28	6743.69	6105.11	800.764	349.003	0	0	0	0	0	0	0	7264.28	317.732	960.061	3810.49	0	0	0	0	789.829	4195.93	4262.27	2496.74	1685.94	0	1744.7	0	0	0	0	0	0
39.362	0	2528.11	1445.37	5298.62	6657.89	0	0	0	0	0	0	0	801.74	0	4074.14	404.626	2206.85	1935.58	0	512.639	0	0	0	891.839	1690.77	1812.81	305.023	0	0	0	0	0	0	0	0
39.3611	1351.91	6475.29	7661.22	6733.63	5831.06	309.257	1824.07	879.641	0	0	340.703	0	0	457.393	3960.24	996.391	1278.1	376.568	0	1508.3	584.491	0	0	490.13	3039.87	1547.55	0	751.348	0	0	0	503.524	552.546	664.461	0
39.3603	2590.28	5305.35	2115.37	2269.54	2892.82	942.978	2136.49	1547.25	764.479	0	0	1882.09	0	0	9982.81	1507.81	2226.26	0	0	0	0	0	480.589	3919.62	3675.89	6818.14	676.51	0	352.84	0	0	0	0	0	0
39.3595	770.309	3260.7	3285.97	2790.11	606.217	5365.1	3617	4924.02	0	0	2461.76	1866.42	0	0	7788.44	1095.21	2411.96	2563.59	454.921	1862.14	1014.97	0	435.595	2503.42	3881.75	5111.09	0	0	516.92	3003.25	2950.78	1136.1	0	0	0
39.3587	0	0	0	0	0	1383.28	0	0	0	0	427.656	0	0	0	0	0	0	0	0	386.475	0	0	0	0	0	0	0	0	0	0	0	0	0	0	0
39.3579	0	0	0	0	699.58	1024.5	0	0	0	0	0	0	0	0	0	0	0	0	0	0	0	0	0	0	0	0	0	0	0	0	0	0	0	0	0
39.3571	0	0	0	0	0	391.276	0	0	0	0	0	0	0	0	0	0	0	0	0	0	0	0	0	0	0	0	0	0	0	0	0	0	0	0	0
39.3563	0	0	0	0	1691.48	1372.15	0	0	0	0	0	0	0	0	0	0	0	0	0	0	0	0	0	0	203.01	0	0	0	0	0	0	0	0	0	0
39.3555	0	0	0	0	552.701	2149.72	0	0	0	0	0	0	0	0	809.066	0	0	0	0	0	0	0	0	0	185.32	0	0	0	0	0	0	0	0	0	0
39.3547	0	0	0	0	2764.57	3059.19	0	0	0	0	0	0	0	0	0	0	0	0	0	0	0	0	0	3212.59	0	0	0	0	0	0	0	0	0	0	0
39.3538	0	0	0	0	520.708	1407.41	0	0	0	0	0	0	0	0	0	0	0	0	0	0	0	0	0	2790.09	703.161	0	0	0	0	0	0	0	0	0	0
39.353	0	0	0	0	0	1204.6	0	0	0	0	0	0	0	0	0	0	0	0	0	0	0	0	0	0	187.226	0	0	0	0	0	0	0	0	0	0
39.3522	0	0	0	0	721.541	2738.4	0	0	0	0	0	0	0	0	0	0	0	0	0	0	0	0	0	0	0	0	0	0	199.358	0	0	0	0	0	0
39.3514	0	0	0	0	0	443.72	0	0	0	0	0	0	0	0	0	0	0	0	0	0	0	0	0	0	187.483	0	0	0	0	0	0	0	0	0	0
39.3506	0	0	0	0	0	0	0	0	0	0	0	0	0	0	0	0	0	0	0	0	0	0	0	0	0	0	0	0	0	0	0	0	0	0	0
39.3498	0	0	0	0	0	0	0	0	0	0	0	0	0	0	0	0	0	0	0	0	0	0	0	0	0	0	0	0	0	0	0	0	0	0	0
39.349	0	0	0	0	0	0	0	0	0	0	0	0	0	0	0	0	0	0	0	0	0	0	0	0	0	0	0	0	0	0	0	0	0	0	0
39.3482	0	0	0	0	0	0	0	0	0	0	0	0	0	0	286.019	0	0	0	0	0	0	0	0	0	0	0	0	0	0	0	0	0	0	0	0
39.3474	0	0	0	0	0	0	0	0	0	0	0	0	0	0	212.738	0	0	0	0	0	0	0	0	0	0	0	0	0	0	0	0	0	0	0	0
39.3465	0	1110.92	0	339.974	0	0	0	0	0	0	0	0	0	0	823.537	0	0	0	0	0	0	0	314.202	1500.23	427.622	419.056	0	0	0	0	0	0	0	0	0
39.3457	0	0	0	0	0	0	0	0	0	0	0	0	0	0	0	0	0	0	0	0	0	0	0	0	0	0	0	0	0	0	0	0	0	0	0
39.3449	0	230.641	0	0	0	0	0	0	0	0	0	0	0	0	1087.07	0	0	0	0	0	0	0	0	0	0	0	0	0	0	0	0	0	0	0	0
39.3441	0	0	0	0	0	0	0	0	0	0	0	0	0	0	224.301	0	0	0	0	0	0	0	0	449.453	0	0	0	0	0	0	0	0	0	0	0
39.3433	0	0	0	960.435	640.037	1090.32	0	0	0	0	0	0	0	0	492.975	0	0	0	0	0	0	0	0	474.534	0	0	0	0	0	0	0	0	0	0	0
39.3425	0	493.65	0	1798.09	2152.64	1083.58	0	0	553.508	0	0	0	0	0	1349.78	0	0	0	0	0	0	0	0	1636.17	403.679	0	0	0	0	0	0	254.155	0	0	0
39.3417	0	2256.81	0	608.01	0	0	0	0	0	0	0	0	0	0	0	0	0	0	0	0	0	0	0	1447.99	1246.41	364.239	0	0	0	0	0	287.872	327.721	0	0
39.3409	0	182.265	445.632	7830.82	1692.06	3353.45	0	0	0	0	0	0	0	0	4924.1	0	252.626	0	0	0	0	0	0	7416.05	1098.14	0	242.496	0	2595.26	0	0	0	0	0	0
39.3401	0	0	0	6429.05	3114.67	915.567	0	0	301.769	0	0	0	3569.56	0	3111.98	371.035	231.678	535.306	0	0	0	0	0	7429.52	425.134	0	0	0	1137.78	0	0	0	0	0	0
39.3392	0	0	0	2961.78	3187.75	2791.78	0	0	0	0	0	0	2052.67	0	1900.28	325.943	733.378	301.978	0	0	0	0	0	3918.55	441.067	0	0	0	2141.56	0	0	0	0	0	0
39.3384	0	0	0	0	275.873	0	0	0	0	0	0	0	0	0	558.872	0	0	0	0	0	0	0	0	1260.33	0	0	0	0	519.868	0	0	0	0	0	0
39.3376	0	183.43	0	0	374.116	0	0	0	0	0	0	0	0	0	0	0	0	0	0	0	0	0	0	3043.52	0	0	0	0	446.675	0	0	0	0	0	0
39.3368	0	0	0	2830.72	4396.22	235.304	0	0	0	0	0	0	257.807	0	766.888	0	1314.18	1551.9	0	0	0	0	0	8670.27	1563.82	214.946	2264	0	3251.75	0	0	0	0	0	0
39.336	0	781.117	0	509.534	4196.49	2572.2	0	0	456.93	0	0	0	1644.91	0	2215.82	0	2072.66	1408.1	0	0	0	0	0	7694.92	2618.3	0	1225.65	0	1691.55	0	0	0	0	0	0
39.3352	305.95	892.602	0	1787.16	6262.29	4585.02	0	0	724.264	0	0	0	3523.59	0	2236.23	2010.25	2797.56	2991.98	0	208.243	0	0	1145.31	6228.42	3470.17	183.68	838.944	0	2811.3	0	0	0	0	0	0
39.3344	0	0	0	0	3556.24	4033.82	0	0	1415.73	0	0	0	814.564	0	192.097	0	712.527	322.036	0	0	0	0	0	5406.97	1486.98	0	0	1848.87	1359.43	0	0	0	0	0	0
39.3336	0	0	0	0	0	383.71	0	0	0	0	0	0	396.565	0	217.855	0	0	0	0	0	0	0	0	809.532	0	0	0	0	0	0	0	0	0	0	0
39.3328	0	0	0	0	0	0	0	0	0	0	0	0	0	0	182.96	0	0	0	0	0	0	0	0	0	0	0	0	0	487.651	0	0	0	0	0	0
39.332	0	0	0	0	393.278	0	0	0	0	0	0	0	0	0	1879.16	0	0	0	0	0	0	0	0	2156.31	0	0	0	0	1307.83	0	0	0	0	0	0
39.3311	0	823.061	0	0	0	0	0	0	1403.51	0	0	0	0	0	1134.76	0	0	0	0	0	0	0	0	3426.66	441.779	0	0	0	2357.57	0	0	689.648	1115.83	0	0
39.3303	0	2673.36	0	1455.17	449.589	0	0	0	0	0	0	0	756.496	0	3558	0	0	0	0	0	0	0	0	5079.05	993.564	795.53	0	387.696	3630.13	0	0	2299.7	1757.22	0	0
39.3295	0	0	0	344.231	0	0	0	0	0	0	0	0	0	0	1394.88	0	0	0	0	0	0	0	0	0	0	0	0	0	382.316	0	0	0	0	0	0
39.3287	0	218.787	0	0	0	0	0	0	0	0	0	0	0	0	1390.24	0	0	0	0	0	0	0	0	1073.01	211.841	0	0	0	930.709	0	0	0	0	0	0
39.3279	0	0	0	307.422	290.482	0	0	0	0	0	0	0	512.575	0	1451.94	0	513.209	538.006	0	185.166	0	0	0	3395.57	1186.93	0	188.885	478.295	1930.17	0	0	0	314.261	0	0
39.3271	0	0	0	1240.46	402.617	1977.06	245.094	0	0	0	0	0	0	0	1743.98	401.726	450.654	804.691	0	0	0	0	855.625	4660.12	2077.22	0	0	0	2773.15	0	0	0	0	0	0
39.3263	0	0	0	2054.16	324.388	5876.81	0	0	0	0	0	0	738.182	0	3318.49	0	688.735	1166.51	0	0	0	0	0	10301.6	857.653	0	468.584	0	4904.59	0	0	0	0	0	0
39.3255	0	414.886	0	2394.73	1096.57	3002.05	0	0	0	312.737	0	0	1216.25	0	2119.81	0	786.235	0	0	0	0	251.678	1019.75	8318.62	988.213	0	279.451	0	2043.22	0	0	0	0	0	0
39.3247	0	0	0	314.07	6173.83	5660.79	2439.42	352.603	2930.84	685.471	0	0	3283.59	0	8297.29	3797.36	3566.75	2659.88	0	0	0	0	0	14009.2	1898.49	0	1043.82	1917.82	4594.08	0	0	0	0	0	0
39.3238	0	0	0	0	0	1915.68	0	0	1819.31	0	0	0	616.951	0	2654.13	0	0	0	0	0	0	0	0	6595.69	257.913	0	0	0	1580.36	0	0	0	0	0	0
39.323	0	0	0	0	1681.2	546.47	0	0	0	0	0	0	0	0	2514.13	0	0	0	0	0	0	0	0	6369.53	890.311	183.529	0	0	463.426	0	0	0	0	0	0
39.3222	0	0	0	278.837	2765.04	0	0	0	959.14	0	0	0	504.395	0	598.818	0	0	267.601	0	0	0	0	0	1881.78	617.8	0	0	0	402.259	0	0	0	0	0	0
39.3214	0	0	0	0	530.836	0	0	0	1069.58	0	0	0	430.867	0	229.573	0	0	0	0	0	0	0	0	825.34	0	0	0	0	456.367	0	0	0	0	0	0
39.3206	0	0	0	0	955.175	273.337	0	0	857.023	0	0	0	0	0	712.576	0	0	0	0	0	0	0	0	442.42	0	0	0	0	180.078	0	0	0	0	0	0
39.3198	0	0	0	0	0	0	0	0	2180.28	0	0	0	0	0	0	0	0	0	0	0	0	0	0	0	0	0	0	0	0	0	0	0	0	0	0
39.319	0	0	0	0	0	0	0	0	0	0	0	0	0	0	878.135	0	0	0	0	0	0	0	0	0	0	0	0	0	0	0	0	0	0	0	0
39.3182	0	0	0	0	0	0	0	0	0	0	0	0	0	0	0	0	0	0	0	0	0	0	0	0	0	0	0	0	0	0	0	0	0	0	0
39.3174	0	0	0	0	423.759	0	0	0	0	0	0	0	0	0	198.425	0	0	0	0	0	0	0	0	0	0	0	0	0	0	0	0	0	0	0	0
39.3165	0	0	0	0	631.494	0	0	0	0	0	0	0	0	0	2981.93	0	0	0	0	0	0	0	0	0	0	0	0	0	0	0	0	0	0	0	0
39.3157	0	0	0	0	0	0	0	0	0	0	1137.46	0	0	0	6010.4	0	0	2163.64	0	0	0	0	0	0	0	0	0	0	0	0	0	0	0	0	0
39.3149	0	1696.73	0	1247.04	2220.22	2924.86	0	0	0	0	0	0	1207.55	0	7093.06	1015.83	275.921	3666.84	0	0	0	0	0	0	0	0	0	0	322.371	0	0	0	0	0	0
39.3141	2313.76	2933.85	0	6441.05	6028.18	5833.82	1788.48	0	0	0	0	0	3749.96	0	14126.9	5375.42	2996.46	4602.97	0	0	0	0	1478.94	6091.66	3871.5	0	0	0	799.619	0	0	0	0	0	0
39.3133	2048.74	12134.4	3546.23	15091.8	8133.78	9492.49	2899.77	0	0	269.558	430.814	3515.8	1868.22	0	17734.4	6042.56	6260.22	5914.19	0	0	0	0	1956.39	4075.96	4723.85	0	0	394.338	5314.95	0	0	824.655	0	0	0
39.3125	0	2976.34	1429.2	11706.6	13715.6	13875.6	3913.04	1792.57	2754.19	0	0	900.2	3996.85	0	23413.9	4200.85	1181.23	3982.5	0	0	0	0	2576.36	23900.8	7624.58	0	4736.17	3122.58	14896.9	0	0	0	0	0	0
39.3117	427.532	348.569	3009.81	11250.5	5072.84	634.37	478.082	0	0	0	0	0	0	0	3828.91	0	3015.69	833.672	0	0	0	0	0	11042.6	9939.61	4791.24	2833.69	6794.42	8596.2	0	0	255.628	0	0	0
39.3109	733.369	1396.51	0	1376.55	0	0	0	0	0	0	0	0	0	245.952	1277.98	0	0	0	0	0	0	0	0	2378.37	955.925	0	0	0	1555.18	0	0	1152.67	343.199	0	0
39.3101	0	0	0	0	0	470.718	0	0	0	0	0	0	2127.04	0	2485.3	0	0	0	0	0	0	0	0	2290.38	0	0	0	0	0	0	0	0	0	0	0
39.3092	0	0	0	0	0	2670.08	793.47	0	0	0	0	0	2526.59	0	7893.19	0	257.306	0	0	0	0	0	0	2211.89	0	0	0	0	6050.09	0	0	0	0	0	0
39.3084	0	0	0	1557.3	0	1861.65	1310.07	0	0	0	0	0	2306.69	0	8937.61	0	229.765	0	0	0	0	0	2249.64	3836.24	2440.18	0	0	0	4043.95	0	0	0	0	0	0
39.3076	447.717	230.201	0	0	0	1913.05	308.503	0	0	0	0	0	328.389	0	4410.82	0	234.314	0	0	0	0	0	905.113	2010.69	1604.01	442.311	692.311	491.172	2422.22	0	0	286.814	0	0	0
39.3068	633.283	1277.38	0	0	0	0	0	0	0	0	0	0	0	0	1669.62	327.036	0	0	0	0	0	0	0	3237	371.622	0	0	508.948	1191.97	0	0	0	0	0	0
39.306	291.298	421.334	0	2637.61	0	235.964	0	0	0	0	0	0	1695.03	0	2829.43	0	0	0	0	0	0	0	346.259	897.25	458.213	0	0	2152.38	3546.86	0	0	0	0	0	0
39.3052	0	0	0	275.055	0	0	0	0	0	0	0	0	0	0	602.433	0	0	0	0	0	0	0	0	0	0	0	0	0	563.679	0	0	0	0	0	0
39.3044	0	0	0	0	0	0	0	0	0	0	0	0	0	0	486.849	0	0	0	0	0	0	0	0	1320.79	0	0	0	0	371.965	0	0	0	0	0	0
39.3036	0	3178.58	480.987	2859.09	0	307.077	0	0	0	0	0	0	1169.18	0	4012.01	1103.43	856.414	0	0	0	0	0	2085.57	2086.57	304.973	0	0	0	692.093	0	0	0	0	0	0
39.3028	0	547.306	0	999.629	0	850.574	0	0	0	0	0	0	2631.23	0	5135.33	0	232.259	0	0	0	0	0	307.489	3465.83	650.317	0	0	0	1660.33	0	0	0	0	0	0
39.3019	0	1765.62	0	748.061	338.925	609.063	0	0	0	0	0	0	1137.55	0	6426.78	0	464.796	0	0	0	0	0	0	3383.59	828.211	0	0	0	2241.85	0	0	255.995	0	0	0
39.3011	1117.8	6093.18	1783.14	6282.27	1102.65	1043.2	783.182	2727.47	0	0	1928.74	0	0	0	14223.7	314.888	197.097	267.57	585.904	0	1095.38	0	0	2687.19	1660.06	3197.37	482.095	0	12369.9	476.928	1224.15	2752.35	2531.71	0	1069.72
39.3003	895.228	5644.31	1185.21	4720.19	0	0	239.15	649.608	1122.26	0	231.536	664.715	3604.65	901.284	12040.8	764.465	349.358	0	0	264.864	676.334	0	0	12585	407.287	822.828	0	0	5250.45	0	0	1283.85	1421.99	0	0
39.2995	0	1663.13	0	5874.17	3632.52	2168.61	300.071	0	259.49	0	0	0	4139.37	0	9935.78	746.196	929.369	0	0	504.286	0	0	1113.1	9234.31	1109.28	0	0	0	3950.29	0	0	0	0	0	0
39.2987	1717.66	1278.3	0	6178.66	6988.25	301.52	210.365	0	0	0	0	384.243	3294.21	0	9745.99	871.92	0	0	0	471.956	0	0	1959.81	9248.8	399.505	0	0	0	1393.78	0	0	0	0	0	0
39.2979	0	0	0	278.837	441.025	0	0	0	0	0	0	0	215.692	0	742.774	0	0	0	0	0	0	0	0	730.102	0	0	0	0	0	0	0	0	0	0	0
39.2971	0	506.191	0	431.215	0	0	0	0	0	0	0	0	0	0	0	0	0	0	0	516.952	0	0	0	0	1097.38	0	0	0	452.592	0	699.719	0	397	0	0
39.2963	0	0	0	0	0	0	0	0	0	0	0	0	0	0	180.764	0	0	0	0	0	0	0	0	0	957.746	248.059	0	0	0	0	724.009	0	0	0	0
39.2955	2573.56	3517.04	225.217	893.688	884.473	0	0	367.233	1540.14	0	0	0	1246.1	246.365	5042.97	1414.12	7626.57	1049.66	0	6544.62	0	906.4	1701.98	1683.58	4466.15	0	0	517.099	1424.26	0	295	0	0	0	0
39.2947	3434.22	4781.89	2056.11	5503.37	9697.09	2672.41	431.146	3274.84	2641.03	2985.38	0	927.141	504.164	0	7728.08	2001.24	7416.74	3241	0	11749.5	0	3483.69	1831.79	1500.44	5589.18	368.275	0	1598.36	5456.21	0	0	0	0	0	0
39.2938	1789.23	3683.49	3013.51	11901.2	10420.3	2531.45	1501.04	3130.83	2353.71	2606.48	0	2407.34	2454.76	0	7670.51	3693.49	10928.3	9260.72	0	16364	0	2678.31	1034.07	3554.47	4032.61	185.474	0	2252.59	4571.38	0	0	0	0	0	0
39.293	7026.11	7203.04	9265.17	15975.6	14903	4948.94	2013.96	612.635	452.898	405.274	0	1847	494.235	0	10417.3	2268.49	6939.57	6212.25	0	5608.63	0	900.394	877.177	5188.19	2051.73	0	0	6107.26	11361.4	0	0	0	0	0	0
39.2922	1559.31	8055.32	10120	13487.5	4782.1	2840.45	260.16	671.912	0	0	0	0	271.372	0	3274.99	0	848.216	3830.03	0	677.665	0	0	288.333	5475.42	221.644	0	0	5598.96	11282	0	0	0	0	0	0
39.2914	388.803	7127.45	7570.83	7070.45	1337.12	3754.84	0	843.485	0	0	0	0	297.082	0	10133.1	0	2156.72	6214.16	0	1030.14	0	0	1149.01	11432.9	2176.38	2923.22	0	0	4874.71	505.134	0	0	0	0	0
39.2906	2778.81	7214.47	2546.25	2864.81	1617.26	3208.95	3966.51	3184.37	1082.69	1070.09	2757.23	1669.74	2493.74	1733.64	14063.5	1137.33	2645.39	2814.98	2564.71	3158.74	3339.89	0	3739.14	7630.54	3150.8	5763.85	483.204	632.402	5028.96	3524.2	3749.88	3195.45	1880.33	851.357	0
39.2898	3368.11	6149.58	3684.77	4354.41	781.793	1777.73	2300.38	3333.05	809.504	1715.3	898.323	896.551	0	2288.23	13279.6	2432.28	3096.26	2980.05	721.183	2687.86	1219.82	0	2987.09	7936	3058.9	1943.73	1002.88	0	3629.49	2343.42	2332.37	1440.16	2121.79	926.992	0
39.289	2560.36	3464.12	438.432	694.758	0	0	0	0	0	0	0	0	737.261	0	5067.37	0	227.026	0	0	214.041	1811.27	468.894	1566.49	2355.72	405.873	0	0	0	0	0	0	448.328	918.806	0	0
39.2882	265.82	821.475	0	0	0	0	0	0	0	0	0	0	254.801	0	2207.92	0	0	0	0	0	0	0	0	772.562	475.63	0	0	0	0	0	0	0	0	0	0
39.2874	339.546	2081	0	882.853	0	275.658	0	0	0	0	0	1589.72	0	0	3232.29	0	0	0	0	0	0	0	1009.19	1551.56	1216.74	0	0	0	0	0	0	0	0	0	0
39.2865	0	1772.63	0	269.054	0	340.523	0	0	0	0	0	0	481.419	0	4392.08	0	689.951	1510.36	0	0	0	0	317.964	1843.06	843.447	548.637	0	0	2631.56	0	0	0	0	0	0
39.2857	0	406.536	0	0	0	0	0	0	0	0	0	0	704.829	0	2589.73	0	268.09	350.659	0	0	0	0	259.691	363.427	441.059	0	0	0	447.293	0	0	0	0	0	0
39.2849	0	0	0	1117.75	0	320.634	0	0	0	0	0	0	1485.62	0	4597.09	0	1268.4	739.698	0	0	0	0	0	1230.92	256.985	0	0	0	0	0	0	0	0	0	0
39.2841	0	817.75	339.147	7529.08	0	2824.03	685.298	0	0	0	0	1509.51	1768.74	0	11531	494.192	4231.59	4222.24	0	0	0	0	361.173	5693.98	3041.13	1202.02	0	0	2369.6	0	0	0	0	0	0
39.2833	398.862	3308.91	0	2275.37	0	1012.36	0	0	0	0	0	401.25	230.38	0	7131.48	0	2868.98	2778.76	0	0	0	0	1208.89	4417.92	2593.7	950.553	0	0	3327.2	0	0	0	0	0	0
39.2825	1374.9	2683.84	0	1687.6	0	0	0	0	0	0	0	0	623.139	194.619	3077.69	0	0	0	0	0	0	0	1656.16	3900.8	2174.39	194.335	0	0	689.635	0	0	1167.51	0	0	0
39.2817	2913.61	3250.96	0	1682.31	0	0	0	0	0	0	0	282.14	1772.05	0	4296.32	0	0	0	0	0	0	0	3548.56	6723.37	3120.5	1928.85	283.469	0	2142.47	0	0	2670.27	287.446	0	0
39.2809	589.08	1810.68	0	4101.94	0	318.483	0	0	0	0	0	0	809.664	0	5325.89	744.962	277.223	0	0	0	0	0	591.649	5122.23	3734.74	0	0	0	1228.81	0	0	2355.92	0	0	0
39.2801	1099.64	2436.11	0	4706.88	330.088	1439.28	0	0	0	0	444.005	0	1812.16	0	5730.77	1400.28	901.661	570.269	0	0	0	0	1303.18	5471.51	2727.97	194.335	0	0	1553.88	0	0	278.959	0	0	0
39.2792	0	2559.54	188.517	4006.45	1846.13	573.275	0	0	0	0	0	0	2698.51	0	3781.84	1045.97	1005.02	367.798	0	206.974	0	0	0	6949.74	3254.14	401.917	283.469	1998.96	1733.59	0	0	0	0	0	0
39.2784	0	1324.39	0	2071.78	1130.02	274.005	0	0	0	0	458.686	0	537.742	0	3874.31	0	0	0	0	211.05	0	0	0	4562	1267.16	0	0	0	0	0	0	0	0	0	0
39.2776	0	778.958	0	1651.98	0	0	0	0	0	0	1852.81	2079.21	0	301.328	3168.18	0	1160.24	0	0	371.555	0	0	593.667	4189.98	1129.26	364.962	0	0	0	0	0	0	0	0	0
39.2768	0	222.991	0	3587.87	2051.38	541.252	0	0	0	0	0	0	188.205	0	3381.04	0	736.279	0	0	0	0	486.83	309.006	5200.15	2897.7	0	0	0	0	0	0	0	0	0	0
39.276	394.419	2750.98	0	658.132	727.315	0	0	0	0	663.982	672.139	784.099	188.277	0	2658.83	1675.79	668.863	0	0	0	439.143	835.458	981.067	3682.9	2219.21	182.481	0	0	0	0	0	265.361	0	0	0
39.2752	1069.61	3821.67	383.566	2381.88	336.613	1683.99	1102.11	0	0	1379.49	298.457	976.167	1211.47	0	5653.17	3012.36	2069.93	578.443	0	0	1367.23	750.757	2536.07	5304.5	3138.28	1056.91	0	376.38	390.572	0	0	2516.78	950.714	0	0
39.2744	1119.29	1560.91	0	1252.03	340.618	0	0	0	0	1315.89	213.878	1942.46	2223.9	0	4675.18	1603.03	881.981	0	0	253.457	299.013	829.732	1399.45	6186.13	2971.26	0	0	320.632	709.103	0	0	328.109	0	0	0
39.2736	307.13	1143.78	181.632	833.258	0	354.782	0	0	0	0	0	337.134	3613.28	0	3204.87	323.374	1430.93	1101.07	0	0	0	278.876	289.965	7403.84	851.539	0	0	0	0	0	0	0	0	0	0
39.2728	974.125	2686.83	429.809	3110.86	0	310.244	0	0	0	0	0	1446.13	2712.3	0	5969.66	2306.48	1127.36	539.748	0	639.051	617.003	798.311	1004.52	3974.01	1039.29	0	0	0	816.301	0	0	0	0	0	0
39.2719	0	2957.11	856.271	1886.27	640.197	259.034	878.122	1414.55	0	0	867.61	488.068	779.069	733.068	5167.87	0	0	643.823	1040.04	680.326	1647.89	0	0	2653.14	0	2478.54	0	0	2424.39	1128.01	1215.95	2118.24	1181.23	862.916	528.215
39.2711	389.296	4371.97	2246.15	2994.21	0	0	2038.39	1138.6	0	0	0	334.361	2868.29	1615.43	7069.88	1718.68	1785.46	0	1959.22	1375.88	1221.21	0	1420.68	4851.25	454.05	6344.6	0	0	11054.1	1806.4	0	2446.75	351.008	0	0
39.2703	0	3806.1	3615.55	927.67	0	0	2390.55	5183.11	0	0	301.833	0	2207.19	0	10075	0	1397.05	0	2520.18	1469.04	843.993	0	0	4431.8	2234.28	3425.68	0	0	8820.9	2535.01	601.584	3029.23	1646.28	0	0
39.2695	1171.02	5723.2	6540.41	6893.77	323.696	856.824	4962.49	6386.83	1641.62	0	2401.09	4765.36	257.208	0	16312.8	0	1840.87	2023.92	1891.49	2305.52	987.596	0	0	6271.22	2784.76	2777.73	0	0	10861.9	2339.01	1345.41	2750.47	756.309	0	0
39.2687	306.729	7531.64	8210.06	9409.84	1932.61	882.668	2725.71	6346.26	0	0	0	925.584	263.763	0	14428.6	0	1936.28	4174.88	0	423.038	0	0	505.072	6554.47	1182.84	2573.41	0	0	6541.47	2630.16	321.62	312.928	0	0	0
39.2679	0	9405.55	2826.56	5213.62	6498.22	2025.01	7950.92	10915.5	2697.9	0	508.503	3887.84	403.011	291.183	23910.9	0	2120.55	1055.38	3182.03	6649.75	4750.85	0	838.067	4868.54	8619.57	10088.3	0	0	13022.2	2464.3	3980.45	385.131	0	0	0
39.2671	1557.15	18656.9	7596.37	7805.21	3959.51	1740.55	3101.25	6899.27	4903.2	0	2113.96	2617.47	1046.19	1748.25	25119.7	1314.71	4479.04	826.332	940.872	4469.58	4573.18	0	1457.12	9490.27	7358.85	8626.48	0	748.314	18090.2	1451.55	1127.52	0	0	0	0
39.2663	6625.79	19049.1	12230.6	12227.4	6417.27	4126.34	2295.55	3989.12	2245.22	2211.3	2818.62	3079.66	260.338	3640.56	22008.9	2187.49	5089	11278.2	1699.53	2366.57	722.001	0	1303.15	15412.8	12595.6	4904.11	791.898	7623.22	14185.6	1805.97	0	739.404	527.941	0	0
39.2655	4813.36	17860	14015.2	10478.3	8279.49	2200	6705.83	10095.3	1537.27	2281.99	1094.29	572.381	0	1155.83	25701.6	7140.82	6891.27	9573.94	2446.68	1833.57	640.423	728.606	1960.75	9623.95	13717.4	8205.08	4345.96	6681.69	22740.5	0	673.978	887.287	0	526.171	0
39.2647	584.518	18229.2	17753.9	18239	18370.5	4569.68	6000.73	5222.19	6267.32	0	520.529	1590.35	1074.08	671.471	27484.7	716.68	4585.11	13854.7	4232.58	491.118	0	559.097	797.696	11127.3	10411.1	5305.99	0	1329.71	17481.1	521.821	758.586	1801.72	3049.97	0	0
39.2638	2107.79	12693.4	8066.13	11796	15201.5	5134.84	0	300.355	6309.2	0	0	330.47	1842.16	0	29723.1	2037.54	8664.73	13869.1	915.227	4178.62	0	331.474	1153.4	16265	5026.3	920.718	0	1676.82	6438.48	0	0	1535.77	2053.91	280.318	0
39.263	2286.33	9333.67	3485.38	7980	4122.39	873.814	0	0	1606.48	0	0	0	2219.8	0	19386.7	560.114	1883.07	4145.15	0	184.798	0	0	3558.07	23843.1	5278.36	0	1549.7	1848.58	10406.3	0	0	972.191	1161.81	0	0
39.2622	1685.07	3986.01	1632.28	4006.07	3129.11	692.917	0	0	500.875	0	0	1476.62	3240.43	0	8185.09	312.79	1045.61	904.084	0	0	0	0	1768.43	10899.4	2730.92	0	907.095	0	1976.23	0	0	262.046	337.197	0	0
39.2614	1403.7	3175	0	3278.04	727.51	710.247	0	0	0	0	0	0	1523.78	0	3774.91	893.955	1771.08	2728.33	0	526.185	0	0	892.184	6720.48	1978.44	0	1575.24	0	4780.78	0	0	2239.73	1127.35	0	0
39.2606	0	932.402	0	403.365	2302.89	563.311	0	0	0	0	0	0	0	0	2078.93	278.331	1042.11	272.122	0	224.834	0	0	318.64	5021.36	180.875	0	0	0	1126.02	0	0	0	0	0	0
39.2598	0	222.023	0	357.693	4243.64	1751.59	0	0	0	0	0	0	598.242	0	1507.57	0	392.769	304.475	0	0	0	0	0	9839.19	433.028	0	0	402.855	1556.91	0	0	0	0	0	0
39.259	0	1584.91	0	0	0	0	0	0	0	0	0	0	0	0	1802.37	315.177	733.592	629.296	0	0	0	0	0	3679.95	279.061	0	0	594.065	2260.99	0	0	350.611	325.151	0	0
39.2582	0	0	0	0	0	0	0	0	0	0	0	0	0	0	424.48	0	0	0	0	0	0	0	0	864.567	0	0	0	0	789.053	0	0	0	0	0	0
39.2574	0	0	0	643.818	1217.29	295.829	0	0	0	0	0	0	0	0	745.211	0	1171.4	1870.13	0	0	0	0	0	3532.82	777.203	364.119	0	2018.13	1663.91	0	0	0	0	0	0
39.2565	0	725.001	1192.05	3525.99	5645.99	4232.99	945.569	0	0	0	0	0	937.686	0	7018.4	1552.97	2799.09	4698.44	0	0	0	0	0	10949.3	694.157	0	0	6358.93	4590.92	0	0	0	0	0	0
39.2557	487.858	233.234	1273.39	4636.69	9194.57	4822.14	747.637	0	0	0	0	0	987.993	0	8701.5	3822.86	3423.84	5925.93	0	0	0	0	318.014	12283	450.302	0	0	4387.12	2848.36	0	0	0	0	0	0
39.2549	644.803	471.536	182.719	2509.89	5078.83	0	0	0	0	0	0	0	803.077	0	5405.48	0	2015.66	4653.03	0	0	0	0	0	7111.43	0	0	0	1183.43	1605.68	0	0	0	0	0	0
39.2541	270.495	0	0	0	0	0	0	0	0	0	0	0	0	0	0	0	0	0	0	0	0	0	0	2380.59	377.783	0	0	0	0	0	0	0	0	0	0
39.2533	0	0	0	0	0	0	0	0	0	0	0	0	0	0	181.117	0	0	0	0	0	0	0	0	2147.45	0	0	0	0	0	0	0	0	0	0	0
39.2525	0	0	0	0	0	0	0	0	0	0	0	0	0	0	0	0	0	0	0	0	0	0	0	8038.38	0	0	0	0	0	0	0	0	0	0	0
39.2517	0	235.135	0	326.42	0	1017.12	0	0	0	0	0	0	0	0	3229.94	0	0	0	0	0	0	0	0	16057.8	221.882	0	0	0	0	0	0	0	0	0	0
39.2509	0	2066.18	900.724	6209.92	0	5817.36	768.368	0	0	0	0	0	740.617	0	12540.7	2281.2	3037.78	3678.09	0	0	0	0	0	19692.1	1677.87	0	243.178	0	7096.63	0	0	0	0	0	0
39.2501	0	1055.31	0	7166.72	0	9116.33	1393.09	655.416	0	0	0	0	467.998	0	15909.2	3160.14	4165.6	7854.3	0	293.372	0	0	553.308	18643.5	5377.5	562.309	709.81	0	12573.1	0	0	0	0	0	0
39.2492	0	678.121	665.424	14653.2	550.648	10475.2	1585.51	3050.56	350.258	0	0	0	0	0	22288.1	2120.45	2911.07	9869.74	0	2052.93	0	0	0	16025.9	8151.69	181.781	1637.92	2456.74	18939.4	0	0	0	0	0	0
39.2484	0	474.787	1614.93	11861.1	3104.92	5240.88	2148.02	2722.19	902.199	0	0	0	769.539	0	21253.3	0	1800.95	4464.86	0	180.697	0	0	281.194	5726.69	3279.38	1106.61	1816.18	6511.75	10535.5	0	0	0	0	0	0
39.2476	0	980.722	5540.26	5986.01	2029.92	4195.69	1533.34	1043.87	601.997	0	0	338.942	0	0	17080.3	0	752.093	3311.75	0	0	0	0	1182.73	12188.1	2937.57	1015.79	1579.66	4905.31	5337.08	0	0	0	0	0	0
39.2468	0	7904.93	7857.66	4046.64	584.006	337.403	0	1769.37	838.835	0	751.17	429.187	0	0	8553.67	0	739.439	3850.87	1984.42	0	0	0	344.295	3314.11	4767.95	5421.1	243.178	552.561	6795.42	0	0	0	795.995	0	0
39.246	0	5431.3	2540.97	896.734	640.673	194.328	516.306	2581.93	660.271	0	0	1060.66	0	720.021	9599.33	0	315.533	1057.71	1156.19	339.598	0	0	0	0	4698.32	4382.41	877.127	495.013	6305.57	0	0	0	1549.33	0	0
39.2452	0	5883.36	2862.07	1082.86	1791.36	1126.35	1138.73	4463.21	0	0	0	337.427	0	561.948	11163.7	0	982.173	2305.78	1690.05	1545.77	0	0	0	711.336	4354.87	5626.57	0	0	6593.4	0	0	0	0	0	0
39.2444	0	6036.34	3075.45	4551.31	0	0	454.891	2561.02	0	0	0	0	0	0	10482.7	0	1580.48	3378.26	1392.9	1646.17	0	0	0	3213.7	2825.31	3058.92	628.873	0	5366.43	816.819	0	0	0	0	0
39.2436	1592.39	4183.92	2212.03	4526.07	4721.99	357.835	445.945	0	0	0	0	0	0	0	7430.97	0	6469.75	7242.51	0	1029.93	0	0	0	6407.8	2115.67	364.495	941.701	2262.32	2315.73	0	0	0	0	0	0
39.2428	415.166	2609.03	2252.39	2121.88	4546.19	1188.77	1301.3	0	842.731	0	0	0	0	452.444	7420.22	778.923	4176.44	3773.89	709.031	513.346	0	0	1532.93	4436.68	2670.73	685.73	280.334	1690.05	4735.11	0	0	0	0	0	0
39.2419	0	485.204	0	306.664	498.406	0	0	0	882.036	0	0	0	0	0	1769.07	0	633.567	0	0	429.239	0	0	0	929.189	515.533	0	1208.99	0	1074.06	0	0	0	0	0	0
39.2411	0	239.83	193.4	0	971.153	272.702	0	0	0	0	0	0	0	0	1381.06	0	274.745	0	0	180.519	0	0	0	1006.67	310.831	0	0	0	550.091	0	0	0	0	0	0
39.2403	3093.25	4669.76	6286.76	9319.26	3798.48	1166.38	0	0	3789.97	0	0	0	0	0	9176.15	0	7485.46	7715.49	0	3525.1	0	0	1013.99	5623	5693.49	1063.14	2032.09	2050.11	9008.78	0	0	0	0	0	0
39.2395	555.226	274.841	302.508	3322.79	1271.51	0	0	0	594.469	0	0	0	0	0	2986.18	0	4335	3588.41	0	2610.77	0	0	617.73	5108.76	872.746	0	356.893	2732.3	0	0	0	0	0	0	0
39.2387	2343.47	3194.12	3181.38	12784.5	1745.47	1559.01	0	0	2847.85	0	0	0	0	0	14615.7	0	11368.7	9266.63	0	1771.76	0	0	884.534	15707.1	1949.41	0	0	7469.96	9831.06	0	0	0	0	0	0
39.2379	2481.84	8070.1	1634.92	11684.7	0	1993.98	313.705	0	2983.41	0	0	0	693.078	0	14903.8	2558.41	9123.05	8764.33	0	1775.67	0	0	642.158	14561.9	4639.28	289.158	0	3148.14	14903.4	0	0	0	0	0	0
39.2371	0	2033.44	0	11786.3	1137.4	4510.82	0	0	1053.3	0	0	0	0	0	14043.4	1362.64	433.538	1346.35	0	0	0	0	0	12687.7	2744.14	1197.34	0	2561.83	11535.3	0	0	0	0	0	0
39.2363	957.664	2725.56	2491.64	10743.8	6500.87	4228.03	3826.07	0	3544.59	6033.6	0	3200.26	4598.47	0	17992.4	1404.37	5858.84	4257.83	0	775.22	0	0	0	22362.2	7645.03	2368.04	731.43	8293.75	5845.41	0	0	0	0	0	0
39.2355	0	4443.3	3498.71	9248.45	3967.5	5653.92	2875.82	348.457	2081.62	2857.17	0	2375.51	3983.97	767.434	20510.2	4330.23	5901.28	6568.94	0	0	0	0	0	17583.1	5007.97	2659.53	580.356	6234.25	11659.6	0	0	0	0	0	0
39.2346	671.196	1804.29	0	5892.48	5266.78	5546.19	0	501.883	2211.41	0	0	0	411.061	2231.38	7478.98	1447.1	3039.31	2138.58	0	0	0	0	0	6472.87	1070.29	190.628	0	5153.43	5919.78	0	0	0	0	0	0
39.2338	552.149	1452.8	0	4790.77	6039.86	3919.13	0	251.161	5180.16	2435.92	308.712	633.611	967.585	0	6554.93	3940.45	4787.54	2861.57	0	0	0	0	0	10293.1	2029.93	0	0	3458.79	2457.37	0	0	0	0	0	0
39.233	1690.77	960.769	0	7049.06	5337.48	1526.51	970.112	0	0	0	0	0	1468.3	0	7652.51	0	1468.57	2652.56	0	0	0	0	0	11700.1	1944.91	871.579	243.501	0	740.857	0	0	0	0	0	0
39.2322	2158.41	320.556	0	3978.3	2260.05	4384.77	1757.11	897.706	2642.61	0	0	0	0	0	9457.41	414.976	4894.31	4415.16	0	0	0	0	0	16805	748.595	450.157	0	0	5530.12	0	0	0	0	0	0
39.2314	0	0	0	0	360.81	2008.53	0	0	2759.99	0	0	0	375.298	0	3052.12	725.75	1486.44	642.826	0	0	0	0	0	9711	669.827	0	0	0	1936.18	0	0	0	0	0	0
39.2306	0	0	0	279.833	1665.57	1852.68	0	0	0	0	0	0	0	0	2092.88	0	279.976	802.684	0	0	0	0	0	800.953	0	0	0	0	1448.29	0	0	0	0	0	0
39.2298	0	0	0	774.076	466.611	0	0	0	0	0	0	0	0	0	612.616	0	0	0	0	0	0	0	0	629.902	211.394	0	0	0	769.944	0	0	0	0	0	0
39.229	0	2581.94	588.683	1078.18	1060.77	522.749	0	475.534	0	0	0	0	184.102	0	2387.12	0	1331.07	0	300.611	214.989	0	0	0	876.166	1378.74	263.759	965.782	0	2244.33	0	0	0	0	0	0
39.2282	3122.39	7785.66	6532.84	8648.86	10221.1	4211.32	2786.75	1841.75	3422.9	0	955.125	2006.72	0	1577.7	10942.6	453.653	4127.5	4696.95	0	513.586	0	0	0	5600.37	4601.7	2262.8	0	3501.99	8565.56	0	0	0	0	0	0
39.2274	3005.69	6460.25	5715.49	8211.29	5882.71	345.155	257.875	344.292	3068.44	0	0	0	0	0	6877.55	0	2474.41	1886.92	0	1004.38	0	306.189	0	4146.81	3414.52	2100.59	0	6328.19	8448.21	0	0	0	0	0	0
39.2265	330.295	2294.23	1732.52	3003.37	2347.82	1438.09	398.908	511.001	1532.26	416.661	0	0	0	489.126	3297.91	0	3194.97	3681.84	465.495	2708.53	0	332.349	0	5040.61	1078.51	671.263	0	1280.46	3202.32	0	0	0	0	0	0
39.2257	0	288.163	212.558	3287.7	7061.01	6845.78	1407.33	3843.56	7304.54	2196.62	0	1077.05	0	0	6250.48	0	4355.13	1675.09	0	0	0	0	0	11612.2	5210.34	438.245	335.766	4651.47	9209.35	0	0	0	0	0	0
39.2249	0	0	0	1822.52	5490.54	6076.03	590.886	353.623	3034.47	377.461	0	0	0	0	2135.29	0	2089.67	260.261	0	0	0	0	0	6689.34	1967.91	0	0	1536.79	3835.7	0	0	0	0	0	0
39.2241	0	275.082	407.123	5972.49	7432.37	7660.54	336.732	368.605	354.868	447.016	0	0	0	0	4618.51	0	3237.14	2996.82	0	0	0	0	0	7401.81	6070.89	188.031	1207.08	0	7918.03	0	0	0	0	0	0
39.2233	0	686.125	859.401	4921.45	5940.54	4539.97	353.748	621.71	1560.56	0	0	0	0	0	2791.44	0	283.789	1476.55	0	0	0	0	0	4045.07	2947.13	523.734	1366.25	0	9445.96	0	0	0	0	0	0
39.2225	0	0	0	0	847.383	2014.74	308.336	0	1262.97	0	0	0	0	0	250.871	0	327.889	685.957	0	0	0	0	0	4746.17	964.763	0	0	0	2020.14	0	0	0	0	0	0
39.2217	0	0	0	2573.3	3935.2	6169.68	0	0	3542.5	0	0	0	0	0	4831.41	0	2331.48	4009.8	0	185.087	0	0	0	10147.9	4532.41	186.956	0	2667.71	7821.28	0	0	0	0	0	0
39.2209	0	2074.88	0	1506.78	3442.11	2896.67	603.724	0	671.522	0	0	0	0	0	4834.21	0	1046.45	3205.87	0	584.199	0	0	0	5555.25	1029.62	0	0	1768.59	2601.51	0	0	0	0	0	0
39.2201	9971.47	10747.7	3526.39	10796.6	10919.2	8329.42	9878.77	0	0	1710.67	0	0	663.231	0	15693.8	4440.88	12836.2	15436.3	0	180.1	0	0	0	18626.7	6536.07	575.827	384.753	12642.3	12085.4	0	0	0	0	0	0
39.2192	19597.5	12142.1	4909.2	17508.2	13705.6	10235	13397.1	0	0	3489.62	0	1015.71	1817.38	0	24523.4	10888	20082.7	21961.1	0	3352.38	0	0	314.651	28748.8	11382.9	0	708.299	18336.2	15143.8	0	0	0	0	0	0
39.2184	20298	6218.41	0	14092.1	18901.4	14538.5	11606.4	0	3419.43	2898.59	0	6221.96	1624.01	0	21080.3	11191.8	17943	19626.5	0	6739.18	0	0	0	36197.3	10299.2	792.695	3455.97	20955.7	19427.4	0	0	0	0	0	0
39.2176	6591.14	7813.56	3689.17	8698.34	7162.48	8303.17	6975.1	0	4398.33	2450.28	0	448.225	712.715	0	12983.7	0	5147.34	14366.4	0	254.538	0	0	0	16101.5	6116.9	2729.21	0	19678.9	10559.7	0	0	0	0	0	0
39.2168	0	1235.55	1266.28	1943.92	3826.55	3087.82	2174.32	0	1629.8	0	0	914.054	0	0	5198.59	0	2351.02	5331.26	0	0	0	0	0	2075.34	1979.78	1431.9	683.493	5106.17	3649.44	0	0	0	0	0	0
39.216	3531.72	6750.17	7916.52	9237.89	10549.7	9115.82	5024.16	970.471	4123.63	0	0	0	0	0	12696.8	907.581	8116.31	10313.7	0	482.271	0	0	708.323	16439.2	6146.39	5287.33	3348.78	10904.1	5549.25	0	0	0	0	0	0
39.2152	0	1814.45	3211.93	11201.2	13007.5	15314	1064.93	2597.93	7603.31	854.58	602.438	1079.37	1090.03	2150.17	19647.8	1702.52	5836.23	2773.88	0	251.83	0	0	1263.34	16901.2	4879.79	4191.96	3841.55	3578.62	11022.4	0	0	0	0	0	0
39.2144	1847.96	14301.6	11118.6	15729.4	12144.8	8509.1	3283.41	1373.9	5231.16	5228.39	1284.46	4319.06	1573.64	589.592	24106.6	5120.82	12273.3	14608.3	673.689	628.168	690.451	842.41	1531.49	16353.1	10293.5	11064.8	6514.21	0	14106	759.44	856.889	634.46	698.373	0	0
39.2136	0	1850.5	1378.95	2078.11	341.026	594.206	0	0	0	0	0	909.382	0	0	4126.97	0	2542.14	1194.88	0	0	0	0	384.072	4870.37	3154.2	2914.57	552.677	0	745.906	0	0	0	0	0	0
39.2128	511.076	1219.7	2225.47	1544.32	281.415	730.975	2454.73	2810.69	0	0	1911.07	2374.58	568.741	482.099	1862.94	1062.35	1613.71	970.268	829.331	514.774	1208.48	0	1187.51	4540.53	1530.22	3155.63	0	0	891.701	1423.57	1778.36	754.592	520.484	0	665.571
39.2119	0	0	0	0	0	0	0	0	0	0	0	0	0	0	0	0	0	0	0	0	0	0	0	359.162	0	0	0	0	0	0	0	0	0	0	0
39.2111	0	278.337	0	0	383.184	0	0	0	0	0	0	0	0	0	487.618	0	0	0	0	0	0	0	0	410.72	0	0	0	0	498.846	0	0	0	0	0	0
39.2103	0	0	0	1431.5	2542.08	3046.55	2715.48	285.796	0	0	1611.57	0	968.43	0	3449.14	3222.67	2128.69	1780.58	0	0	0	0	0	4934	3319.58	1176.01	1196.68	3920.1	2420.54	0	0	0	0	0	0
39.2095	0	702.375	1926.69	8060.89	4869.88	5548.16	4251.53	0	0	0	4055.24	0	2089.62	0	9684.34	987.12	4526.3	6122.93	0	0	0	0	0	7344.17	5287.59	2198.73	275.042	8909.06	4376.81	0	0	0	0	0	0
39.2087	0	3431.27	272.282	12229.3	4900.43	6247.48	2092.36	258.324	0	0	0	0	1295.5	0	12253	2531.9	7190.22	11301.7	0	0	0	0	0	16928.8	3576.09	1316.13	1907.74	5670.67	11487.5	0	0	0	0	0	0
39.2079	0	1103.81	0	6405.05	0	4832.34	0	0	0	0	0	0	0	0	9892.38	0	1033.76	6153.78	0	0	0	0	0	15474.2	1763.38	571.666	0	4620.05	11208.9	0	0	0	0	0	0
39.2071	0	1802.92	0	6033.57	1797.73	3442.27	932.136	1027.39	1278.93	0	0	0	0	0	13211.8	1741.4	3640.18	8048.24	0	0	0	0	0	14013	3897.4	424.124	297.231	11648.4	11169.2	0	0	0	0	0	0
39.2063	0	1089.42	0	6236.05	6119.07	6509.53	2955.26	0	3784.23	0	0	0	1172.4	0	8739.1	837.462	4673.66	6951.09	0	0	0	0	0	13676.5	5380.95	1833.51	2437.55	6615.82	10155.8	0	0	0	0	0	0
39.2055	0	0	0	3817.85	5811.71	6139.73	0	0	4554.76	0	0	0	0	0	5121.32	0	2803.7	2990.42	0	0	0	0	0	9400.01	2731.26	1079.06	3397.05	0	8968.05	0	0	0	0	0	0
39.2046	1969.19	2575.21	0	9797.86	8505.09	4543.18	2107.74	512.348	2036.13	0	0	0	549.199	0	3736.06	0	860.759	2380.39	0	0	0	0	0	9279.32	5392.4	2436.2	371.896	0	10053.2	0	0	0	0	0	0
39.2038	0	0	0	1025.92	0	0	248.233	0	0	0	0	0	0	0	547.424	0	0	0	0	0	0	0	0	3656.49	2564.09	1253.11	0	0	2150.99	0	0	0	0	0	0
39.203	0	716.079	520.508	6197.05	2117.45	1909.72	0	0	2412.83	0	0	0	0	0	5238.44	0	3706.19	4926.04	0	301.447	0	0	0	5369.42	466.516	0	0	664.497	4505.32	0	0	0	0	0	0
39.2022	1013.37	3266.59	2443.28	7390.5	0	2184.34	0	0	0	0	0	0	0	0	9438.27	0	2626.22	7111.91	0	222.209	0	0	0	8579.86	1191.45	1111.28	0	0	13459.6	0	0	0	0	0	0
39.2014	5761.45	2811.6	610.254	7185.47	367.938	3000.23	1225.41	0	392.531	0	0	0	1410.17	0	10577.7	3629.53	4233.88	11147	0	4031.79	0	0	854.801	23322.2	7104.73	1753.96	0	12401.4	12275.6	0	0	0	0	0	0
39.2006	2889.48	0	0	8847.19	4753.21	1539.24	854.926	0	0	0	0	0	0	0	9126.35	3920.11	11579.1	15627.4	0	6598.55	0	0	0	18759.7	9307.61	6262.44	1347.83	11610.5	11907.5	0	0	0	0	0	0
39.1998	0	0	0	763.948	0	0	0	0	0	0	0	0	0	0	3429.57	3138.59	2641.9	5675.76	0	1920.75	0	0	0	7117.08	1232.72	1452.78	1840.94	2597.34	2889.68	0	0	0	0	0	0
39.199	0	0	0	0	0	0	0	0	0	0	0	0	0	0	0	0	0	0	0	0	0	0	0	844.935	0	0	0	0	0	0	0	0	0	0	0
39.1982	0	0	0	0	2445.56	2198.11	0	0	0	0	0	0	0	0	746.521	0	0	0	0	0	0	0	0	4371.2	0	0	0	1999.99	730.061	0	0	0	0	0	0
39.1973	0	0	0	590.053	0	748.617	0	0	0	0	0	0	0	0	725.945	0	0	0	0	0	0	0	0	0	0	0	0	0	411.664	0	0	0	0	0	0
39.1965	0	0	0	0	0	0	0	0	0	0	0	0	0	0	0	0	0	0	0	0	0	0	0	0	0	0	0	0	0	0	0	0	0	0	0
39.1957	0	0	0	0	0	0	0	0	0	0	0	0	0	0	207.44	0	0	0	0	0	0	0	0	0	0	0	0	0	0	0	0	0	0	0	0
39.1949	0	0	0	0	0	0	0	0	0	0	0	0	0	0	630.736	0	0	0	0	0	0	0	0	0	0	0	0	0	0	0	0	0	0	0	0
39.1941	0	0	0	0	0	0	0	0	0	0	0	0	0	0	553.045	0	0	0	0	0	0	0	0	0	0	0	0	0	0	0	0	0	0	0	0
39.1933	0	0	0	0	0	0	0	0	0	0	0	0	0	0	253.38	0	0	0	0	0	0	0	0	0	0	0	0	0	0	0	0	0	0	0	0
39.1925	0	283.039	0	534.176	0	1135.61	226.828	0	438.837	0	0	0	722.318	0	4062.93	0	707.218	1288.26	0	694.893	0	0	0	1794.23	0	180.365	0	0	1762.68	0	0	0	0	0	0
39.1917	0	5393.65	3858.03	4657.99	4093.01	2188.7	5658.25	3877.77	3184.83	0	0	0	710.324	0	21049.9	0	3164.05	5021.56	1722.02	0	0	0	0	3489.92	3066.04	6974.72	0	1541.06	16814.6	0	0	0	0	0	0
39.1909	2666.85	13028.6	6455.65	17613.7	11723.9	4474.26	3157.99	2796.63	3714.04	0	614.904	657.913	0	0	27068.6	0	9523.47	9173.85	615.757	738.526	0	0	1073.78	13395.8	7554.59	5809.52	1595.62	8365.82	21254.8	632.791	0	495.123	0	0	0
39.1901	5258.74	18017.8	10563.1	18451.6	9069.57	9263.69	13365.5	7365.72	8925.26	873.038	0	1672.39	2260.14	612.599	25079.9	0	10751.5	13176.4	400.136	3876.71	0	0	0	19912.3	9966.58	4460.47	5468.32	7933.92	19565.5	0	0	558.912	313.796	0	0
39.1892	0	1079.59	194.07	15697.1	4418.58	9754.54	1835.72	884.184	1743.32	0	468.241	987.58	0	0	18196.3	0	2537.39	5480.44	0	927.354	0	0	0	10876.1	3725.41	644.918	699.444	3835.55	15627.3	0	719.264	2038.21	254.997	0	0
39.1884	0	924.26	0	3389.67	2120.37	1112.44	0	0	347.765	0	0	0	0	0	5924.32	0	448.956	0	0	0	0	0	0	8115.82	541.279	0	0	477.656	6240.62	0	0	0	0	0	0
39.1876	0	279.057	0	2196.85	2233.72	0	0	0	721.426	0	0	0	0	0	3393.62	0	2025.77	0	0	331.108	0	0	0	5199.56	549.759	0	0	701.453	3337	0	0	0	0	0	0
39.1868	0	0	0	0	393.822	0	0	0	0	0	0	0	0	0	877.842	0	0	0	0	0	0	0	0	1451.82	0	0	0	0	0	0	0	0	0	0	0
39.186	0	0	0	0	0	0	0	0	0	0	0	0	0	0	0	0	0	0	0	0	0	0	0	0	0	0	0	0	0	0	0	0	0	0	0
39.1852	0	0	0	0	0	0	0	0	0	0	0	0	0	0	0	0	0	0	0	0	0	0	0	0	0	0	0	0	0	0	385.261	0	0	0	0
39.1844	0	0	0	0	0	994.213	0	977.051	0	0	0	0	0	0	0	0	0	0	0	0	0	0	374.128	790.207	0	0	0	0	647.258	0	3261.24	895.053	3263.46	0	0
39.1836	0	0	0	0	0	489.015	0	0	0	0	0	0	0	0	1186.18	0	0	0	0	2539.15	0	0	427.006	1163.12	0	0	0	0	0	0	1508.77	1095.22	306.397	0	0
39.1828	0	0	0	0	0	0	0	0	0	0	0	0	0	0	822.21	0	0	0	0	0	0	0	0	1368.4	0	0	0	0	0	0	0	0	0	0	0
39.1819	0	0	0	0	0	0	0	0	0	0	0	0	0	0	192.378	0	0	0	0	0	0	0	0	0	0	0	0	0	0	0	0	0	0	0	0
39.1811	0	0	0	0	0	0	0	0	0	0	0	0	0	0	0	0	0	0	0	0	0	0	0	0	0	0	0	0	0	0	0	0	0	0	0
39.1803	0	0	0	1637.03	0	0	0	0	0	0	0	0	0	0	1141.75	0	0	0	0	222.174	0	0	0	0	0	0	0	3356.09	2192.74	0	0	0	0	0	0
39.1795	811.209	0	0	1364	328.805	0	0	0	0	0	0	0	0	0	2359.35	0	0	0	0	0	0	0	0	0	0	0	0	2033.96	1468.84	0	0	0	0	0	0
39.1787	1055.47	598.181	0	0	0	0	0	0	0	0	0	0	0	0	663.959	0	250.287	1124.11	0	231.306	0	0	0	0	0	0	0	0	551.881	0	0	330.14	0	0	0
39.1779	1322.33	239.288	0	713.267	0	0	0	0	0	0	0	0	0	0	468.665	0	0	341.276	0	336.528	0	0	0	0	0	0	0	0	0	0	0	822.126	940.371	0	0
39.1771	0	0	0	0	0	0	0	0	0	0	0	0	0	0	0	0	0	0	0	0	0	0	0	0	0	0	0	0	0	0	0	0	0	0	0
39.1763	0	0	0	0	0	0	0	0	0	0	0	0	0	0	0	0	0	0	0	0	0	0	0	0	0	0	0	0	0	0	0	0	0	0	0
39.1755	0	0	0	0	0	0	0	0	0	0	0	0	0	0	0	0	0	0	0	0	0	0	0	0	0	0	0	0	0	0	0	0	0	0	0
39.1746	0	0	0	0	0	0	0	0	0	0	0	0	0	0	0	0	0	0	0	0	0	0	0	0	0	0	0	0	0	0	0	0	0	0	0
39.1738	0	0	0	0	0	0	0	0	0	0	0	0	0	0	0	0	0	0	0	0	0	0	0	0	0	0	0	0	0	0	0	0	0	0	0
39.173	0	0	0	3388.68	2887.17	1167.48	0	0	0	0	0	0	0	0	1972.09	0	723.485	0	0	0	0	0	0	2364.05	0	0	0	1666.28	0	0	0	0	0	0	0
39.1722	0	0	0	1987.22	11042.8	7839.89	0	0	2676.08	510.092	0	0	0	0	5446.6	0	9359.62	305.58	0	0	0	0	0	12287.4	0	190.658	2911.21	9628.57	3729.47	0	0	441.943	0	0	0
39.1714	929.423	209.473	0	762.299	3810.6	4182.95	0	389.31	1785.91	376.699	0	0	0	0	3791.63	0	4558.15	0	0	0	0	0	311.787	12153.2	439.625	491.638	371.767	7980.68	5157.62	0	0	390.097	0	0	0
39.1706	0	0	0	5012.84	1082.28	2897.11	0	0	0	0	0	0	0	0	2534.77	0	2906.67	0	0	0	0	0	0	6246.41	183.053	0	0	5263.09	3786.84	0	0	0	0	0	0
39.1698	685.833	236.58	0	669.876	2010.32	1188.64	0	0	0	0	0	0	0	0	1379.94	0	5699.53	766.081	0	0	0	0	0	7602.75	252.674	186.94	0	8685.54	1338.05	0	0	0	0	0	0
39.169	0	0	0	0	2603.68	1080.34	0	0	0	0	0	0	0	0	0	0	1482.37	0	0	0	0	0	0	2497.27	0	0	600.972	3138.75	0	0	0	0	0	0	0
39.1682	0	0	0	0	743.848	275.977	0	0	0	0	0	0	0	0	0	0	0	0	0	0	0	0	0	0	0	0	0	0	0	0	0	0	0	0	0
39.1673	0	0	0	0	498.016	322.52	0	0	0	0	0	0	0	0	0	0	0	0	0	0	0	0	0	0	0	0	0	0	0	0	0	0	0	0	0
39.1665	0	0	0	0	0	0	0	0	0	0	0	0	0	0	0	0	0	0	0	0	0	0	0	0	0	0	0	0	0	0	0	0	0	0	0
39.1657	0	0	0	0	0	0	0	0	0	0	0	0	0	0	0	0	2075.98	0	0	0	0	0	0	0	0	0	0	0	0	0	0	0	0	0	0
39.1649	0	0	0	0	0	0	0	0	0	0	0	0	0	0	0	0	318.234	0	0	0	0	0	0	0	0	0	0	0	0	0	0	0	0	0	0
39.1641	0	0	0	0	0	0	0	0	0	0	0	0	0	0	0	0	0	0	0	0	0	0	0	0	0	0	0	0	0	0	0	0	0	0	0
39.1633	0	0	0	0	0	0	0	0	0	0	0	0	0	0	0	0	0	0	0	0	0	0	0	0	0	0	0	0	0	0	0	0	0	0	0
39.1625	992.297	207.323	0	0	0	0	0	0	0	0	0	0	0	0	5959.85	0	4223.39	2597.69	0	0	0	0	0	1748.41	694.857	0	0	1259.76	3830.17	0	0	0	0	0	0
39.1617	1131.48	489.932	0	0	2647.31	862.721	0	0	648.421	0	0	0	0	0	10877.9	0	16462.6	3742.43	0	517.556	0	0	254.607	6502.54	1399.93	1655.75	0	8249.11	8878.39	0	0	0	0	0	0
39.1609	4474.84	2165.76	0	0	6784.31	2086.76	0	0	2088.66	0	0	393.431	1817.33	0	14416.2	316.67	15155.9	4992.08	0	516.699	0	0	0	22431.1	7203.93	2155.08	295.026	10954.5	19243.6	0	0	0	0	0	0
39.16	1842.63	883.228	0	2306.11	2322.93	0	0	0	398.488	276.148	0	0	594.526	0	3852.19	0	10730.1	1354.4	0	1412.25	0	0	0	8836.2	216.623	399.644	0	8505.48	2575.82	0	0	0	0	0	0
39.1592	0	0	0	0	0	0	0	0	0	0	0	0	289.737	0	181.889	0	2120.68	0	0	254.245	0	0	0	0	0	0	0	902.614	0	0	0	0	0	0	0
39.1584	571.479	606.361	0	1133.49	0	0	0	0	0	0	0	0	0	0	0	0	0	0	0	0	0	0	0	0	1366.68	369.218	0	0	0	0	0	0	0	0	0
39.1576	1261.53	372.911	0	0	0	0	0	0	0	0	0	0	0	0	0	0	0	0	0	0	0	0	349.507	0	667.855	217.798	0	0	0	287.737	0	0	781.561	0	0
39.1568	0	0	0	0	0	0	0	0	0	0	0	0	0	0	0	0	0	0	0	0	0	0	0	0	0	0	0	0	0	0	0	0	0	0	0
39.156	0	0	0	0	0	0	0	0	0	0	0	0	0	0	0	0	0	0	0	0	0	0	0	0	0	0	0	0	0	0	0	0	0	0	0
39.1552	0	0	0	0	0	0	0	0	0	0	0	0	0	0	0	0	0	0	0	0	0	0	0	0	0	0	0	0	0	0	0	0	0	0	0
39.1544	0	0	0	0	0	0	0	0	0	0	0	0	0	0	0	0	0	0	0	0	0	0	0	0	0	0	0	0	0	0	0	0	0	0	0
39.1536	0	0	0	0	0	0	0	0	0	0	0	0	0	0	0	0	0	0	0	0	0	0	0	0	0	0	0	0	0	0	0	0	0	0	0
39.1528	0	0	0	0	0	0	0	0	0	0	0	0	0	0	0	0	0	0	0	0	0	0	0	0	0	0	0	0	0	0	0	0	0	0	0
39.1519	0	0	0	0	0	0	0	0	0	0	0	0	0	0	0	0	0	0	0	0	0	0	0	0	0	0	0	0	0	0	0	0	0	0	0
39.1511	0	0	0	0	0	0	0	0	0	0	0	0	0	0	0	0	0	0	0	0	0	0	0	0	0	0	0	0	0	0	0	0	0	0	0
39.1503	0	0	0	0	0	0	0	0	0	0	0	0	0	0	0	0	0	0	0	0	0	0	0	0	0	0	0	0	0	0	0	0	0	0	0
39.1495	0	0	0	0	0	0	0	0	0	0	0	0	0	0	0	0	0	0	0	0	0	0	0	0	0	0	0	0	0	0	0	0	0	0	0
39.1487	0	0	0	0	0	0	0	0	0	0	0	0	0	0	0	0	0	0	0	0	0	0	0	0	0	0	0	0	0	0	0	0	0	0	0
39.1479	0	0	0	0	0	0	0	0	0	0	0	0	0	0	0	0	0	0	0	0	0	0	0	0	0	0	0	0	0	0	0	0	0	0	0
39.1471	0	0	0	0	0	0	0	0	0	0	0	0	0	0	0	0	0	0	0	296.218	0	0	0	0	0	0	0	0	0	0	0	0	0	0	0
39.1463	0	0	0	0	0	0	0	0	0	0	0	0	0	0	0	0	0	0	0	0	0	0	0	0	0	0	0	0	0	0	0	0	0	0	0
39.1455	0	0	0	0	0	0	0	0	0	0	0	0	0	0	0	0	0	0	0	0	0	0	0	0	0	0	0	0	0	0	0	0	0	0	0
39.1446	0	0	0	0	0	0	0	0	0	0	0	0	0	0	0	0	0	0	0	0	0	0	0	0	0	218.585	0	0	0	0	0	0	0	0	0
39.1438	0	0	0	2147.09	0	0	0	0	0	0	0	0	0	0	0	0	0	0	0	0	0	0	0	0	898.153	214.838	0	0	1780.24	0	0	0	0	0	0
39.143	0	0	0	0	0	0	0	0	0	0	0	0	0	0	0	0	0	0	0	0	0	0	0	0	0	0	0	0	0	0	0	0	0	0	0
39.1422	0	0	0	0	0	0	0	0	0	0	0	0	0	0	0	0	0	0	0	0	0	0	0	0	0	0	0	0	0	0	0	0	0	0	0
39.1414	0	0	0	0	0	0	0	0	0	0	0	0	0	0	0	0	0	0	0	0	0	0	0	0	0	0	0	0	0	0	0	0	0	0	0
39.1406	0	0	0	0	0	0	0	0	0	0	0	0	0	0	0	0	0	0	0	0	0	0	0	0	0	0	0	0	0	0	0	0	0	0	0
39.1398	0	0	0	0	660.574	0	0	0	0	0	0	0	0	0	1256.81	0	0	0	0	0	0	0	0	0	0	0	0	0	0	0	0	0	0	0	0
39.139	0	993.848	189.05	0	0	0	0	0	0	0	0	0	0	0	2866	0	0	0	0	0	0	0	0	0	0	0	0	0	2307.53	0	0	0	0	0	0
39.1382	0	4719.58	516.142	1174.86	775.504	0	423.599	532.924	0	0	0	0	0	628.47	4331.29	0	0	0	228.936	0	0	0	0	379.748	275.318	2347.12	0	0	581.843	322.546	0	0	0	0	0
39.1373	0	6245.99	2439.34	5016.28	1338.48	539.532	1249.73	1680.99	0	0	0	0	0	0	4328.78	0	0	0	0	0	0	0	0	1503.53	3657.23	2135.89	0	0	4477.68	510.539	0	0	0	0	0
39.1365	0	877.977	921.399	5629.83	964.651	0	0	0	0	0	0	0	0	0	1814.88	0	0	0	0	0	0	0	0	1916.88	1774.65	0	0	0	3899.45	0	0	0	0	0	0
39.1357	1390.34	4229.26	1057.22	9861.66	4477.1	1017.74	1298.54	2375.95	749.96	0	803.574	1554.02	0	830.593	13249	686.987	2600.11	0	1395.19	1405.38	1155.51	0	1114.28	1992.59	3696.32	2790.82	809.446	0	10082.7	1563.69	1359.76	572.475	1477.61	0	0
39.1349	775.6	7804.13	3239.72	6317.79	8787.64	7930.28	759.912	1216.9	5561.88	0	0	0	0	0	16048.9	0	322.366	0	489.113	449.172	0	0	0	7618.58	4232.02	1869.05	0	3295.27	9457.44	333.049	0	0	0	0	0
39.1341	0	6907.41	2925.05	4624.91	2911.54	2660.89	0	925.703	2537.6	0	0	0	0	1438.43	11375.5	0	0	0	344.539	607.164	0	0	0	4207.3	3739.12	1437.32	0	5836.6	1880.03	0	0	0	0	0	0
39.1333	1440.55	5479.48	949.136	5277.08	1476.45	848.403	0	355.616	2879.93	0	0	551.624	0	0	9852.46	0	3650.2	0	0	0	0	0	0	4871.18	1877.48	929.083	1002.54	7831.47	1364.92	0	0	0	0	0	0
39.1325	820.643	6393.65	2435.75	10202.9	6067.31	1637.08	296.667	712.721	1257.95	0	0	0	0	0	12221.4	362.833	3221.43	1312.69	0	0	0	0	0	3638.05	3747.77	295.965	0	7010.5	10477.3	1546.08	0	0	0	0	0
39.1317	605.325	3136.89	0	8689.68	922.395	0	0	0	0	0	0	0	0	0	5438.99	0	1113.8	346.586	0	0	0	0	0	1484.67	3889.79	469.119	0	561.585	12443.2	0	0	0	0	0	0
39.1309	388.958	2504.67	0	1214	0	0	0	0	0	0	0	0	0	0	2582.49	0	727.023	2425.38	0	0	0	0	0	0	794.225	0	0	554.685	1380	0	0	0	0	0	0
39.13	0	0	0	0	0	0	0	0	0	0	0	0	0	0	222.808	0	0	0	0	0	0	0	0	0	0	0	0	449.641	0	0	0	0	0	0	0
39.1292	606.145	2365.5	988.83	3193.88	2487.33	1192.2	2462.84	2305.5	2834.04	0	909.849	0	0	1612.11	4420.72	0	1482.77	2538.9	1125.75	1653.03	0	0	1354.82	1628.09	2407.48	5170.91	0	3686.66	2418.69	2490.82	852.611	1520.13	1212.25	0	0
39.1284	0	0	0	0	0	0	0	0	0	0	0	0	0	0	694.517	0	0	0	0	0	0	0	0	0	0	1607.88	0	0	0	0	0	0	0	0	0
39.1276	0	1446.3	855.541	1922.85	1015.08	354.694	0	0	0	0	0	0	0	0	3522.59	0	0	377.348	0	0	0	0	0	416.862	642.38	0	0	0	1935.96	0	0	0	0	0	0
39.1268	4728.25	6425.04	3140.8	7445.03	3065.08	349.996	0	0	0	0	0	0	0	0	10764.5	2667.33	6176.97	6202.41	205.219	1020.89	0	441.755	827.631	9254.07	3868.91	0	0	0	10334.7	0	0	759.297	0	0	0
39.126	0	0	0	0	0	0	0	0	0	0	0	0	0	0	886.911	1160.19	3492.95	2445.76	1346.76	2416.68	0	0	0	1783.41	0	0	0	0	852.3	0	0	0	0	0	0
39.1252	0	0	0	0	0	0	0	0	0	0	0	0	0	0	0	0	0	0	0	0	0	0	0	0	0	0	0	0	0	0	0	0	0	0	0
39.1244	0	0	0	0	0	0	0	0	0	0	0	0	0	0	0	0	2018.77	0	0	0	0	0	0	2414.12	0	0	0	1724.07	0	0	0	0	0	0	0
39.1236	0	0	0	0	516.654	2418.28	0	0	2552.41	0	0	0	0	0	2414.56	0	3174.47	0	0	0	0	0	0	12259.5	0	0	0	454.082	0	0	0	0	0	0	0
39.1227	1429.73	494.169	0	2061.29	1756.67	2283.49	0	0	1112.99	0	0	777.594	0	0	5127.83	547.548	3070.66	0	0	0	0	268.371	0	10835.5	720.51	1645.45	0	9865.39	4252.68	0	0	973.799	1005.58	0	0
39.1219	910.17	0	0	0	1590.1	2036.59	0	0	0	2384.47	0	0	1354.47	782.965	7470.38	1818.37	5663.93	762.811	0	0	0	0	0	7705.97	968.516	1245.47	0	12079.5	1155.25	0	565.803	3681.9	4368.65	0	0
39.1211	745.332	1191.15	1298.72	0	0	0	607.385	1345.75	0	879.623	1150.98	0	0	0	5484.47	0	1324.79	0	654.996	0	0	0	688.941	4390.13	3467.02	2276.58	0	5472.36	1283.46	665.179	701.234	2236.7	1214.61	0	0
39.1203	4365.25	0	0	0	0	283.89	0	0	0	0	0	0	1073.03	0	4438.16	0	1119.41	0	0	0	0	0	0	5773.84	819.887	1068.42	0	7599.43	4243.26	0	0	0	0	0	0
39.1195	1857.15	0	0	0	453.063	907.894	0	0	451.498	420.433	0	0	0	0	6068.77	0	0	0	0	0	0	0	0	8988.2	0	0	0	5354.81	2576.12	0	0	0	0	0	0
39.1187	2464.64	0	0	0	481.588	1174.57	0	0	1599.43	1168.96	0	0	0	0	2982.31	0	1454.35	0	0	0	0	0	0	10635.9	0	0	0	3394.08	1089.13	0	0	0	0	0	0
39.1179	0	0	0	0	480.71	0	0	0	0	363.381	0	0	0	0	424.449	0	1296.2	0	0	0	0	0	0	3217.26	0	0	0	0	0	0	0	0	0	0	0
39.1171	0	0	183.245	358.776	0	0	0	0	0	0	0	0	0	0	0	0	0	0	0	0	0	0	0	0	590.28	0	0	0	2040.93	0	0	0	0	0	0
39.1163	1350.14	1910.19	269.023	9452.34	383.685	0	0	0	0	0	0	0	0	0	297.418	0	0	0	0	0	0	0	0	3776.3	2143.76	0	0	0	7195.05	0	0	0	0	0	0
39.1155	3918.13	2859.3	0	6375.02	0	0	0	0	0	0	0	0	0	0	0	0	0	0	0	0	0	0	0	1565.24	0	0	0	8625.25	810.051	0	0	0	0	0	0
39.1146	1344.28	1025.79	0	1396.59	0	0	0	0	0	0	0	0	0	0	0	0	0	0	0	0	0	0	0	1425.29	0	0	0	9837.3	0	0	0	1006.53	0	0	0
39.1138	0	0	0	0	0	0	0	0	0	0	0	0	0	0	0	0	0	0	0	0	0	0	0	0	0	183.514	0	511.377	0	0	0	248.878	0	0	0
39.113	0	0	0	0	0	0	0	0	0	0	0	0	0	0	0	0	0	0	0	0	0	0	0	0	0	0	0	439.129	0	0	0	0	0	350.683	0
39.1122	0	0	0	0	0	0	0	0	0	0	0	0	0	0	0	0	0	0	0	0	0	0	0	0	0	0	0	0	0	0	0	0	0	0	0
39.1114	0	0	0	0	0	0	0	0	0	0	0	0	0	0	0	0	0	0	0	0	0	0	0	0	0	0	0	0	0	0	0	0	0	0	0
39.1106	0	0	0	0	0	0	0	0	0	0	0	0	0	0	0	0	0	0	0	0	0	0	0	0	0	0	0	594.319	0	0	0	0	0	0	0
39.1098	0	0	0	0	0	0	0	0	0	0	0	0	0	0	0	0	0	0	0	0	0	0	0	0	0	0	0	3560.33	0	0	0	0	0	0	0
39.109	0	0	0	0	0	0	0	0	0	0	0	0	0	0	899.763	0	831.003	0	0	0	0	0	0	0	0	0	0	5966.49	0	0	0	0	0	0	0
39.1082	0	0	0	0	0	0	0	0	0	0	0	0	0	0	0	0	0	0	0	0	0	0	0	0	0	0	0	0	0	0	0	0	0	0	0
39.1073	0	0	0	0	0	0	0	0	0	0	0	0	0	0	0	0	0	0	0	0	0	0	0	0	0	0	0	0	0	0	0	0	0	0	0
39.1065	0	0	0	0	0	0	0	0	0	0	0	0	0	0	0	0	247.705	0	0	0	0	0	0	0	0	0	0	5315.06	0	0	0	0	0	0	0
39.1057	0	0	0	962.526	0	0	0	0	0	0	0	0	0	0	209.213	0	0	0	0	0	0	0	0	0	0	0	0	4694.03	0	0	0	0	0	0	0
39.1049	0	0	0	0	0	0	0	0	0	0	0	0	0	0	0	0	0	0	0	0	0	0	0	0	0	234.488	0	6537.86	0	0	0	0	0	0	0
39.1041	0	0	0	0	0	0	0	0	0	0	0	0	0	0	0	0	0	0	0	0	0	0	0	0	0	185.364	0	382.832	0	0	0	0	0	0	0
39.1033	0	0	0	0	0	0	0	0	0	0	0	0	0	0	0	0	0	0	0	0	0	0	0	0	0	0	0	0	0	0	0	0	0	0	0
39.1025	0	0	0	0	0	0	0	0	0	0	0	0	0	0	1299.34	0	0	0	0	0	0	0	0	0	0	0	0	0	0	0	0	0	0	0	0
39.1017	0	0	0	0	0	0	0	0	0	0	0	0	0	0	0	0	0	0	0	0	0	0	0	0	0	0	0	0	0	0	0	0	0	0	0
39.1009	0	0	0	0	0	0	0	0	0	0	0	0	0	0	0	0	0	0	0	0	0	0	0	0	0	0	0	0	0	0	0	0	0	0	0
39.1	0	0	491.781	0	0	0	0	1424.55	0	0	0	0	0	0	1329.41	0	0	0	364.195	0	0	0	0	0	739.099	2068.57	0	0	836.05	0	0	2787.36	0	454.918	0
39.0992	0	599.899	0	0	0	0	0	566.67	0	0	0	0	0	0	2174.71	0	0	0	218.232	0	0	0	0	0	473.672	410.264	0	0	390.687	0	0	0	0	0	0
39.0984	0	0	0	0	0	0	0	0	0	0	0	0	0	0	2105.25	0	0	0	0	0	0	0	0	631.154	0	0	0	0	0	0	0	0	0	0	0
39.0976	0	0	0	0	0	0	0	0	0	0	0	0	0	0	0	0	0	0	0	0	0	0	0	456.146	0	0	0	437.773	0	0	0	0	0	0	0
39.0968	0	0	0	0	0	0	0	0	0	0	0	0	0	0	1045.04	0	0	0	0	0	0	0	0	566.239	0	0	0	6531.78	0	0	0	459.569	0	0	0
39.096	0	0	0	256.047	0	0	0	0	0	0	0	0	0	0	799.99	0	761.119	0	0	0	0	0	0	0	289.772	0	0	7349.37	2258.37	0	0	0	0	0	0
39.0952	672.004	0	0	2174.6	399.846	0	0	0	1512.42	1260.24	0	0	0	2938.67	2369.6	0	0	0	0	0	0	0	0	455.788	1389.94	0	0	13099.3	6206.08	0	0	438.08	0	0	0
39.0944	1817.32	0	0	2486.3	5024.29	0	0	0	1407.6	3861.66	2249.94	0	0	3279.72	8819.13	0	1698.6	0	0	0	0	0	1322.49	5094.05	4663.49	0	0	9249.34	10642.3	0	0	1152.8	0	0	0
39.0936	3395.91	284.492	0	5937.59	11105.3	9074.25	0	0	2021.02	4629.49	2301.78	381.022	0	8659.38	16491.8	0	7895.38	582.614	0	0	0	0	0	11322.8	2143.11	0	0	6122.6	11092.2	0	0	0	0	0	0
39.0927	341.272	2818.26	0	6041.93	1601.25	10731.4	2170.43	3735.76	2971.01	0	0	0	0	16702.5	28388.9	0	7036.46	1898.89	604.351	220.611	0	0	0	13942.3	1163.48	223.209	0	0	10904.5	0	0	1438.1	0	0	0
39.0919	2112.54	3668.39	192.979	6546.39	3673.66	12984.4	4011.63	5393.78	9067.38	5749.29	285.545	331.476	0	16213.5	20473.7	0	7281.12	264.8	0	0	0	0	0	18293.1	3386.09	0	0	9361.1	29019.5	0	0	0	0	0	0
39.0911	2288.87	417.306	0	4471.04	2677.74	3882.43	263.001	734.309	6279.72	3650.32	0	0	0	11066	17351.6	0	4015.38	234.67	0	0	0	0	0	11142.4	2064.81	0	0	12335.8	18552.7	0	0	0	0	0	0
39.0903	815.476	0	0	2397.48	445.753	1024.39	0	0	4919.3	2197.9	0	0	0	7177.91	9319.54	0	5069.65	0	0	0	0	0	0	9147.62	224.204	0	0	9903.89	9925.47	0	0	0	0	0	0
39.0895	3088.04	237.605	0	4882.04	2274.8	865.913	0	0	7292.2	1582.45	0	0	0	906.992	4777.69	0	3746.47	0	0	0	0	0	294.868	6793.47	2350.57	0	0	396.562	2451.3	0	0	0	0	0	0
39.0887	416.304	0	0	1631.72	0	555.67	0	0	4104.51	0	0	333.915	0	0	2220.98	0	6734.88	0	0	0	0	0	0	5626.89	0	0	0	0	3768.36	0	0	0	0	0	0
39.0879	0	0	0	0	0	270.005	0	0	704.865	0	0	0	0	0	1855.68	0	4647.75	0	0	0	0	0	0	4113.51	0	0	0	5444.81	2204.23	0	0	0	0	0	0
39.0871	0	0	0	880.439	872.998	2265.92	0	0	1805.97	0	0	0	0	0	576.346	0	2382.96	0	0	0	0	0	0	2391.56	0	0	0	11641.3	3210.92	0	0	0	0	0	0
39.0863	0	0	0	1388.9	446.368	2644.36	0	0	3184.97	0	0	0	0	0	577.704	0	749.302	0	0	0	0	0	0	2104.35	0	0	0	13066.1	3300.19	0	0	0	0	0	0
39.0854	0	0	0	0	0	302.133	0	0	0	0	0	0	0	0	199.249	0	365.697	0	0	0	0	0	0	418.545	220.607	1056.98	0	10531.5	0	0	0	424.282	0	0	0
39.0846	0	0	0	0	0	0	0	0	0	0	0	0	0	0	0	0	0	0	0	0	0	0	0	0	0	0	0	7276.88	0	0	0	0	0	0	0
39.0838	0	0	0	0	0	0	0	0	0	0	0	0	0	0	0	0	0	0	0	0	0	0	0	0	0	0	0	1807.85	0	0	0	0	398.755	0	0
39.083	0	0	0	0	0	0	0	0	0	0	0	0	0	0	390.843	0	1406.49	0	0	0	0	0	0	0	0	0	0	3250.78	0	0	0	0	0	0	0
39.0822	0	0	0	0	0	0	0	0	0	0	0	0	0	483.178	945.578	354.118	2399.39	0	0	0	0	0	0	0	0	0	0	1052.81	1669.15	0	0	0	0	0	0
39.0814	0	0	0	0	0	0	0	0	0	0	0	0	0	483.178	508.393	0	0	0	0	0	0	0	0	0	480.258	0	0	0	1820.12	0	0	0	0	0	0
39.0806	0	0	0	0	0	0	0	0	0	0	0	0	0	0	0	0	0	0	0	0	0	0	0	0	0	0	0	0	0	0	0	0	0	0	0
39.0798	0	0	0	0	0	831.237	0	0	0	0	0	0	0	0	2549.33	0	371.373	0	0	0	0	0	0	0	0	226.13	0	0	404.323	0	0	0	0	0	0
39.079	0	0	0	0	0	3454.58	0	392.792	2558.85	0	0	0	0	349.945	863.89	0	1452.73	0	0	0	0	0	0	0	0	263.007	0	0	0	0	0	0	0	0	0
39.0781	0	0	0	0	0	699.254	0	0	1100.49	0	0	0	0	0	0	0	245.218	0	0	0	0	0	0	0	0	0	0	8191.69	0	0	0	0	0	0	0
39.0773	0	0	0	0	0	0	0	0	0	0	0	0	0	0	216.257	0	0	0	0	0	0	0	0	0	0	484.137	0	14042.2	1280.22	0	0	0	0	0	0
39.0765	0	0	0	0	0	0	0	0	0	0	0	0	0	0	400.549	0	0	0	0	0	0	0	0	0	988.289	0	0	3185.97	0	0	0	0	0	0	0
39.0757	383.551	0	0	0	0	0	0	0	0	0	0	0	0	0	0	0	0	0	0	0	0	0	0	0	0	186.537	0	0	0	0	0	0	0	0	0
39.0749	0	0	0	0	0	0	0	0	0	0	0	0	0	0	0	0	0	0	0	0	0	0	0	0	0	0	0	0	0	0	0	0	0	0	0
39.0741	0	0	0	0	0	245.582	0	0	0	0	0	0	0	0	0	0	0	0	0	0	0	0	0	0	0	0	0	4617.47	1541.64	0	0	0	0	0	0
39.0733	1083.1	204.838	0	2275.18	0	0	0	0	0	0	0	0	0	0	451.48	0	1900.26	0	0	0	0	0	0	1590.46	0	0	0	7732.86	2059.77	0	0	0	0	0	0
39.0725	4462.58	723.459	0	3994.9	0	0	0	0	0	0	0	0	0	0	0	0	525.242	0	0	0	0	0	0	1253.46	640.332	186.735	0	12059.5	5409.78	0	0	0	0	0	0
39.0717	2423.22	0	0	245.527	0	496.46	0	0	0	0	0	0	0	0	0	0	294.519	0	0	0	0	0	0	0	693.006	191.822	0	7645.15	4846.17	0	0	0	0	0	0
39.0709	7145.29	236.196	0	351.702	504.922	260.775	0	0	1760.16	402.093	0	0	0	0	0	0	986.965	0	0	0	0	0	0	458.148	1444.01	1377.06	0	0	3949.48	0	0	0	0	0	0
39.07	3191.1	737.959	0	297.388	499.272	1112.96	0	0	2841	2913.11	0	0	0	0	2112.36	0	7553.28	0	0	0	0	0	0	0	664.276	376.415	0	0	352.433	0	0	0	0	0	0
39.0692	0	758.699	0	4895.61	409.002	2587.42	0	707.701	4563.43	1483.65	0	0	0	792.894	6678.6	0	5554.57	1230.49	0	0	0	0	0	2426.99	1344.53	2205.38	0	2903	7180.99	0	0	0	0	0	0
39.0684	1771.59	924.881	0	4239.85	2460.42	1927.47	0	0	3876.43	1160.26	0	375.342	0	0	3501.76	0	3533.78	298.789	0	0	0	0	0	2780.51	2254.01	2379.19	0	15319	6528.99	0	0	0	0	0	0
39.0676	3992.91	2632.74	266.065	7645.95	5996.64	3222.93	0	0	4836.37	1695.18	0	0	0	0	0	0	3808.33	0	0	0	0	0	0	0	1405.9	2001.53	0	15061.5	2385.49	0	0	0	0	0	0
39.0668	334.894	3743.01	266.065	7206.04	0	3579.09	0	1905.67	5004.47	442.501	0	0	0	0	372.411	0	804.94	0	0	0	0	0	0	0	1700.1	5267.15	0	8269.23	4279.11	0	0	0	0	0	0
39.066	336.715	4335.41	181.272	7854.3	5335.26	3734.58	1280.17	6047.17	7450.51	0	0	917.627	0	0	3129.11	0	4133.48	1369.02	0	0	0	0	0	3864.82	1380.88	5296.92	0	7427.1	1833.97	0	0	0	0	0	0
39.0652	763.615	798.472	0	2683.21	3240.99	1304.22	0	2254.93	11275.2	1156.39	0	2904.74	0	0	1894.06	364.329	5975.97	1196.34	0	0	0	0	0	1614.32	0	1539.38	0	1428.35	399.199	0	0	0	0	0	0
39.0644	0	0	0	0	455.981	596.258	0	0	7542.74	0	0	0	0	0	0	0	2276.15	0	0	0	0	0	0	0	0	0	0	1046.9	0	0	0	0	0	0	0
39.0636	0	0	0	0	1194.84	1677.03	0	363.015	4344.68	0	0	0	0	0	0	0	4520.95	0	0	0	0	0	0	0	0	0	0	6504.28	0	0	0	0	0	0	0
39.0627	0	0	0	348.01	1247.56	1546.55	0	388.612	8783.74	444.565	0	0	0	0	399.41	0	5195.83	0	0	0	0	0	0	0	0	0	0	12417.1	1332.58	0	0	0	0	0	0
39.0619	0	243.265	0	2529.83	0	671.629	0	610.838	13237.2	0	0	2756.15	0	0	2652.64	0	10323.2	0	0	0	0	0	0	0	0	0	0	13065.3	0	0	0	0	0	0	0
39.0611	0	2768	0	2648.28	0	290.095	0	326.921	4655.06	0	0	0	0	0	2224.05	0	9700.22	499.838	0	0	0	0	0	0	0	552.396	0	707.54	442.509	0	0	0	0	0	0
39.0603	2987.1	5631.81	0	2513.99	0	0	0	337.79	1293.84	0	0	0	0	0	2914.86	0	12457.9	5060.29	0	0	0	0	0	1668.49	219.584	2738.75	0	0	1573.41	0	0	0	0	0	0
39.0595	0	1830.45	0	0	0	0	0	0	0	0	0	0	0	0	1137.45	0	9833.9	1783.29	0	0	0	0	0	0	0	186.129	491.366	2920.87	0	0	0	0	0	0	0
39.0587	0	0	0	0	0	0	0	0	0	0	0	0	0	0	0	0	4633.88	0	0	0	0	0	0	0	291.727	0	0	7977.02	0	0	0	0	0	0	0
39.0579	0	0	331.541	0	0	452.697	0	687.753	0	0	0	0	0	672.787	0	0	0	0	0	0	0	0	0	0	420.677	470.909	0	426.233	696.82	0	0	0	0	0	0
39.0571	0	0	0	0	0	0	0	0	0	0	0	0	0	0	0	0	0	0	0	0	0	0	0	0	0	0	0	0	0	0	0	0	0	0	0
39.0563	0	0	0	0	0	0	0	0	0	0	0	0	0	0	0	0	0	0	0	0	0	0	0	0	0	0	0	0	0	0	0	0	0	0	0
39.0554	0	0	0	0	0	0	0	0	0	0	0	0	0	0	368.799	0	1090.7	0	0	0	0	0	0	0	0	0	0	2525.61	0	0	0	0	0	0	0
39.0546	0	0	0	0	0	0	0	0	0	0	0	0	0	0	0	0	2648.08	0	0	0	0	0	0	0	0	0	0	12601.6	0	0	0	0	0	0	0
39.0538	0	0	0	0	0	0	0	0	0	0	0	0	0	0	693.821	0	2031.63	0	0	0	0	0	0	928.647	0	0	0	14226.6	0	0	0	0	0	0	0
39.053	0	0	0	0	0	0	0	0	0	0	0	0	0	0	2286.8	0	886.847	767.928	0	0	0	0	0	0	0	0	0	17228.3	1087.74	0	0	0	0	0	0
39.0522	0	0	0	0	0	0	0	0	0	0	0	0	0	0	191.836	0	688.986	0	0	0	0	0	0	0	0	0	0	6075.54	0	0	0	0	0	0	0
39.0514	0	0	0	0	0	0	0	0	468.201	0	0	0	0	0	0	0	496.33	503.837	0	0	0	0	0	0	0	0	0	0	0	0	0	0	0	0	0
39.0506	0	0	0	0	0	0	0	0	0	0	0	0	0	0	0	0	574.967	0	0	0	0	0	0	0	0	0	0	0	0	0	0	0	0	0	0
39.0498	0	0	0	0	0	0	0	0	0	0	0	0	0	0	0	0	0	0	0	0	0	0	0	0	0	0	0	3556	0	0	0	0	0	0	0
39.049	0	0	0	0	0	0	0	0	0	0	0	0	0	0	0	0	0	0	0	0	0	0	0	0	0	0	0	0	0	0	0	0	0	0	0
39.0481	0	0	0	0	0	0	0	0	0	0	0	0	0	0	320.179	0	0	0	0	0	0	0	0	0	0	213.219	0	4490.88	0	0	0	0	0	0	0
39.0473	0	0	0	0	0	0	0	0	0	0	0	0	0	0	0	0	0	0	0	0	0	0	0	0	0	766.511	0	383.829	0	0	0	0	0	0	0
39.0465	0	0	0	0	0	0	0	0	0	0	0	0	0	0	0	0	0	0	0	0	0	0	0	0	0	0	0	736.964	0	0	0	0	0	0	0
39.0457	0	0	0	0	0	0	0	0	0	0	0	0	0	0	1105.41	0	0	0	0	0	0	0	0	0	0	0	0	0	0	0	0	0	0	0	0
39.0449	0	0	0	0	0	0	0	0	0	0	0	0	0	0	0	0	0	0	0	0	0	0	0	0	0	0	0	0	0	0	0	0	0	0	0
39.0441	0	0	0	0	0	0	0	0	0	0	0	0	0	0	0	0	0	0	0	0	0	0	0	0	0	0	0	0	0	0	0	0	0	0	0
39.0433	0	0	0	0	0	0	0	0	0	0	0	0	0	0	0	0	0	0	0	0	0	0	0	0	0	0	0	0	0	0	0	0	0	0	0
39.0425	0	0	0	0	0	0	0	0	0	0	0	0	0	0	0	0	0	0	0	0	0	0	0	0	0	0	0	0	0	0	0	0	0	0	0
39.0417	0	0	0	0	0	0	0	0	0	0	0	0	0	0	0	0	0	0	0	0	0	0	0	0	0	0	0	0	0	0	0	0	0	0	0
39.0408	0	0	0	0	0	0	0	0	0	0	0	0	0	0	0	0	0	0	0	0	0	0	0	0	0	0	0	0	0	0	0	0	0	0	0
39.04	0	0	0	0	0	0	0	0	0	0	0	0	0	0	0	0	0	0	0	0	0	0	0	0	0	0	0	0	0	0	0	0	0	0	0
39.0392	0	0	0	0	0	0	0	0	0	0	0	0	0	0	180.838	0	0	0	0	0	0	0	0	0	0	181.104	0	0	0	0	0	0	0	0	0
39.0384	0	0	0	0	0	0	0	0	0	0	0	0	0	0	347.629	0	0	0	0	0	0	0	0	0	0	0	0	0	0	0	0	0	0	0	0
39.0376	0	0	0	0	0	0	0	0	0	0	0	0	0	0	984.193	0	0	0	0	0	0	0	0	0	0	0	0	330.185	0	0	0	0	0	0	0
39.0368	0	0	0	0	0	0	0	0	0	0	0	0	0	0	0	0	0	0	0	0	0	0	0	0	0	0	0	0	0	0	0	0	0	0	0
39.036	0	0	0	0	0	0	0	0	0	0	0	0	0	0	0	0	0	0	0	0	0	0	0	0	0	0	0	0	0	0	0	0	0	0	0
39.0352	0	0	0	0	0	0	0	0	0	0	0	0	0	0	0	0	0	0	0	0	0	0	0	0	0	0	0	0	0	0	0	0	0	0	0
39.0344	0	1201.09	0	0	0	0	0	2668.65	0	0	0	0	0	0	3927.33	0	0	0	339.825	1416.35	0	0	0	0	343.12	638.474	0	0	2196.12	0	603.289	0	0	0	0
39.0336	0	236.725	0	0	0	0	0	905.559	0	0	0	0	0	0	3029.25	0	0	0	0	0	0	0	0	0	0	0	0	0	2079.77	0	0	0	0	0	0
39.0327	0	0	0	0	0	0	0	393.818	0	0	0	0	0	0	259.974	0	0	0	0	0	0	0	0	0	0	0	0	0	484.064	0	0	0	0	0	0
39.0319	0	0	0	0	0	0	0	0	0	0	0	0	0	0	0	0	0	0	0	0	0	0	0	0	0	0	0	0	0	0	0	0	0	0	0
39.0311	0	0	0	0	0	0	0	0	0	0	0	0	0	0	0	0	0	0	0	0	0	0	0	0	0	0	0	0	0	0	0	0	0	0	0
39.0303	0	0	0	0	0	0	0	0	0	0	0	0	0	0	0	0	0	0	0	0	0	0	0	0	0	0	0	0	0	0	0	0	0	0	0
39.0295	0	0	0	0	0	0	0	0	0	0	0	0	0	0	0	0	0	0	0	0	0	0	0	0	0	0	0	0	0	0	0	0	0	0	0
39.0287	0	0	0	0	0	0	0	0	0	0	0	0	0	0	0	0	0	0	0	0	0	0	0	0	0	0	0	0	0	0	0	0	0	0	0
39.0279	0	0	0	0	0	0	0	0	0	0	0	0	0	0	0	0	0	0	0	0	0	0	0	0	0	0	0	0	0	0	0	0	0	0	0
39.0271	0	0	0	0	0	0	0	0	0	0	0	0	0	0	0	0	0	0	0	0	0	0	0	0	0	0	0	0	0	0	0	0	0	0	0
39.0263	0	0	0	0	0	0	0	0	0	0	0	0	0	0	0	0	0	0	0	0	0	0	0	0	0	0	0	0	0	0	0	0	0	0	0
39.0254	0	0	0	0	0	0	0	0	0	0	0	0	0	0	0	0	0	0	0	0	0	0	0	0	0	0	0	0	0	0	0	0	0	0	0
39.0246	0	0	0	0	0	0	0	0	0	0	0	0	0	0	0	0	0	0	0	0	0	0	0	0	0	0	0	0	0	0	0	0	0	0	0
39.0238	0	0	0	0	0	0	0	0	0	0	0	0	0	0	0	0	0	0	0	0	0	0	0	0	0	0	0	0	0	0	0	0	0	0	0
39.023	0	0	0	0	0	0	0	0	0	0	0	0	0	0	0	0	0	0	0	0	0	0	0	0	0	0	0	0	0	0	0	0	0	0	0
39.0222	0	0	0	0	0	0	0	0	0	0	0	0	0	0	0	0	0	0	0	0	0	0	0	0	0	0	0	0	0	0	0	0	0	0	0
39.0214	0	0	0	0	0	0	0	0	0	0	0	0	0	0	0	0	0	0	0	0	0	0	0	0	0	0	0	0	0	0	0	0	0	0	0
39.0206	0	0	0	0	0	0	0	0	0	0	0	0	0	0	0	0	0	0	0	0	0	0	0	0	0	0	0	0	0	0	0	0	0	0	0
39.0198	0	0	0	0	0	0	0	0	0	0	0	0	0	0	0	0	0	0	0	0	0	0	0	0	0	0	0	0	0	0	0	0	0	0	0
39.019	0	0	0	0	0	0	0	0	0	0	0	0	0	0	0	0	0	0	0	0	0	0	0	0	0	0	0	0	0	0	0	0	0	0	0
39.0181	0	0	0	0	0	0	0	0	0	0	0	0	0	0	0	0	0	0	0	0	0	0	0	0	0	0	0	0	0	0	0	0	0	0	0
39.0173	0	0	0	0	0	0	0	0	0	0	0	0	0	0	0	0	0	0	0	0	0	0	0	0	0	0	0	0	0	0	0	0	0	0	0
39.0165	0	0	0	0	0	0	0	0	0	0	0	0	0	0	0	0	0	0	0	0	0	0	0	0	0	0	0	0	0	0	0	0	0	0	0
39.0157	0	0	0	0	0	0	0	0	0	0	0	0	0	0	0	0	0	0	0	0	0	0	0	0	0	0	0	0	0	0	0	0	0	0	0
39.0149	0	0	0	0	0	0	0	0	0	0	0	0	0	0	0	0	0	0	0	0	0	0	0	0	0	0	0	0	0	0	0	0	0	0	0
39.0141	0	0	0	0	0	0	0	0	0	0	0	0	0	0	0	0	0	0	0	0	0	0	0	0	0	0	0	0	0	0	0	0	0	0	0
39.0133	0	0	0	0	0	0	0	0	0	0	0	0	0	0	0	0	0	0	0	0	0	0	0	0	0	0	0	0	0	0	0	0	0	0	0
39.0125	0	0	0	0	0	0	0	0	0	0	0	0	0	0	0	0	0	0	0	0	0	0	0	0	0	0	0	0	0	0	0	0	0	0	0
39.0117	0	0	0	0	0	0	0	0	0	0	0	0	0	0	0	0	0	0	0	0	0	0	0	0	0	0	0	0	0	0	0	0	0	0	0
39.0108	0	0	0	0	0	0	0	0	0	0	0	0	0	0	0	0	0	0	0	0	0	0	0	0	0	0	0	0	0	0	0	0	0	0	0
39.01	0	0	0	0	0	0	0	0	0	0	0	0	0	0	0	0	0	0	0	0	0	0	0	0	0	0	0	0	0	0	0	0	0	0	0
39.0092	0	0	0	0	0	0	0	0	0	0	0	0	0	0	0	0	0	0	0	0	0	0	0	0	0	0	0	0	0	0	0	0	0	0	0
39.0084	0	0	0	0	0	0	0	0	0	0	0	0	0	0	0	0	0	0	0	0	0	0	0	0	0	0	0	0	0	0	0	0	0	0	0
39.0076	0	0	0	0	0	0	0	0	0	0	0	0	0	0	0	0	0	0	0	0	0	0	0	0	0	0	0	0	0	0	0	0	0	0	0
39.0068	0	0	0	0	0	0	0	0	0	0	0	0	0	0	0	0	0	0	0	0	0	0	0	0	0	0	0	0	0	0	0	0	0	0	0
39.006	0	0	0	0	0	0	0	0	0	0	0	0	0	0	0	0	0	0	0	0	0	0	0	0	0	0	0	0	0	0	0	0	0	0	0
39.0052	0	0	0	0	0	0	0	0	0	0	0	0	0	0	0	0	0	0	0	0	0	0	0	0	0	0	0	0	0	0	0	0	0	0	0
39.0044	0	0	0	0	0	0	0	0	0	0	0	0	0	0	0	0	0	0	0	0	0	0	0	0	0	0	0	0	0	0	0	0	0	0	0
39.0035	0	0	0	0	0	0	0	0	0	0	0	0	0	0	0	0	0	0	0	0	0	0	0	0	0	0	0	0	0	0	0	0	0	0	0
39.0027	0	0	0	0	0	0	0	0	0	0	0	0	0	0	0	0	0	0	0	0	0	0	0	0	0	0	0	0	0	0	0	0	0	0	0
39.0019	0	0	0	0	0	0	0	0	0	0	0	0	0	0	0	0	0	0	0	0	0	0	0	0	0	0	0	0	0	0	0	0	0	0	0
39.0011	0	0	0	0	0	0	0	0	0	0	0	0	0	0	0	0	0	0	0	0	0	0	0	0	0	0	0	0	0	0	0	0	0	0	0
39.0003	0	0	0	0	0	0	0	0	0	0	0	0	0	0	0	0	0	0	0	0	0	0	0	0	0	0	0	0	0	0	0	0	0	0	0
38.9995	0	0	0	0	0	0	0	0	0	0	0	0	0	0	0	0	0	0	0	0	0	0	0	0	0	0	0	0	0	0	0	0	0	0	0
38.9987	0	0	0	0	0	0	0	0	0	0	0	0	0	0	0	0	0	0	0	0	0	0	0	0	0	0	0	0	0	0	0	0	0	0	0
38.9979	0	0	0	0	0	0	0	0	0	0	0	0	0	0	0	0	0	0	0	0	0	0	0	0	0	0	0	0	0	0	0	0	0	0	0
38.9971	0	0	0	0	0	0	0	0	0	0	0	0	0	0	0	0	0	0	0	0	0	0	0	0	0	0	0	0	0	0	0	0	0	0	0
38.9963	0	0	0	0	0	0	0	0	0	0	0	0	0	0	0	0	0	0	0	0	0	0	0	0	0	0	0	0	0	0	0	0	0	0	0
38.9954	0	0	0	0	0	0	0	0	0	0	0	0	0	0	0	0	0	0	0	0	0	0	0	0	0	0	0	0	0	0	0	0	0	0	0
38.9946	0	0	0	0	0	0	0	0	0	0	0	0	0	0	0	0	0	0	0	0	0	0	0	0	0	0	0	0	0	0	0	0	0	0	0
38.9938	0	0	0	0	0	0	0	0	0	0	0	0	0	0	0	0	0	0	0	0	0	0	0	0	0	0	0	0	0	0	0	0	0	0	0
38.993	0	0	0	0	0	0	0	0	0	0	0	0	0	0	0	0	0	0	0	0	0	0	0	0	0	0	0	0	0	0	0	0	0	0	0
38.9922	0	0	0	0	0	0	0	0	0	0	0	0	0	0	0	0	0	0	0	0	0	0	0	0	0	0	0	0	0	0	0	0	0	0	0
38.9914	0	0	0	0	0	0	0	0	0	0	0	0	0	0	0	0	0	0	0	0	0	0	0	0	0	0	0	0	0	0	0	0	0	0	0
38.9906	0	0	0	0	0	0	0	0	0	0	0	0	0	0	0	0	0	0	0	0	0	0	0	0	0	0	0	0	0	0	0	0	0	0	0
38.9898	0	0	0	0	0	0	0	0	0	0	0	0	0	0	0	0	0	0	0	0	0	0	0	0	0	0	0	0	0	0	0	0	0	0	0
38.989	0	0	0	0	0	0	0	0	0	0	0	0	0	0	0	0	0	0	0	0	0	0	0	0	0	0	0	0	0	0	0	0	0	0	0
38.9881	0	0	0	0	0	0	0	0	0	0	0	0	0	0	0	0	0	0	0	0	0	0	0	0	0	0	0	0	0	0	0	0	0	0	0
38.9873	0	0	0	0	0	0	0	0	0	0	0	0	0	0	0	0	0	0	0	0	0	0	0	0	0	0	0	0	0	0	0	0	0	0	0
38.9865	0	0	0	0	0	0	0	0	0	0	0	0	0	0	0	0	0	0	0	0	0	0	0	0	0	0	0	0	0	0	0	0	0	0	0
38.9857	0	0	0	0	0	0	0	0	0	0	0	0	0	0	0	0	0	0	0	0	0	0	0	0	0	0	0	0	0	0	0	0	0	0	0
38.9849	0	0	0	0	0	0	0	0	0	0	0	0	0	0	0	0	0	0	0	0	0	0	0	0	0	0	0	0	0	0	0	0	0	0	0
38.9841	0	0	0	0	0	0	0	0	0	0	0	0	0	0	0	0	0	0	0	0	0	0	0	0	0	0	0	0	0	0	0	0	0	0	0
38.9833	0	0	0	0	0	0	0	0	0	0	0	0	0	0	0	0	0	0	0	0	0	0	0	0	0	0	0	0	0	0	0	0	0	0	0
38.9825	0	0	0	0	0	0	0	0	0	0	0	0	0	0	0	0	0	0	0	0	0	0	0	0	0	0	0	0	0	0	0	0	0	0	0
38.9817	0	0	0	0	0	0	0	0	0	0	0	0	0	0	0	0	0	0	0	0	0	0	0	0	0	0	0	0	0	0	0	0	0	0	0
38.9808	0	0	0	0	0	0	0	0	0	0	0	0	0	0	0	0	0	0	0	0	0	0	0	0	0	0	0	0	0	0	0	0	0	0	0
38.98	0	0	0	0	0	0	0	0	0	0	0	0	0	0	0	0	0	0	0	0	0	0	0	0	0	0	0	0	0	0	0	0	0	0	0
38.9792	0	0	0	0	0	0	0	0	0	0	0	0	0	0	0	0	0	0	0	0	0	0	0	0	0	0	0	0	0	0	0	0	0	0	0
38.9784	0	0	0	0	0	0	0	0	0	0	0	0	0	0	0	0	0	0	0	0	0	0	0	0	0	0	0	0	0	0	0	0	0	0	0
38.9776	0	0	0	0	0	0	0	0	0	0	0	0	0	0	0	0	0	0	0	0	0	0	0	0	0	0	0	0	0	0	0	0	0	0	0
38.9768	0	0	0	0	0	0	0	0	0	0	0	0	0	0	0	0	0	0	0	0	0	0	0	0	0	0	0	0	0	0	0	0	0	0	0
38.976	0	0	0	0	0	0	0	0	0	0	0	0	0	0	0	0	0	0	0	0	0	0	0	0	0	0	0	0	0	0	0	0	0	0	0
38.9752	0	0	0	0	0	0	0	0	0	0	0	0	0	0	0	0	0	0	0	0	0	0	0	0	0	0	0	0	0	0	0	0	0	0	0
38.9744	0	0	0	0	0	0	0	0	0	0	0	0	0	0	0	0	0	0	0	0	0	0	0	0	0	0	0	0	0	0	0	0	0	0	0
38.9735	0	0	0	0	0	0	0	0	0	0	0	0	0	0	0	0	0	0	0	0	0	0	0	0	0	0	0	0	0	0	0	0	0	0	0
38.9727	0	0	0	0	0	0	0	0	0	0	0	0	0	0	0	0	0	0	0	0	0	0	0	0	0	0	0	0	0	0	0	0	0	0	0
38.9719	0	0	0	0	0	0	0	0	0	0	0	0	0	0	0	0	0	0	0	0	0	0	0	0	0	0	0	0	0	0	0	0	0	0	0
38.9711	0	0	0	0	0	0	0	0	0	0	0	0	0	0	0	0	0	0	0	0	0	0	0	0	0	0	0	0	0	0	0	0	0	0	0
38.9703	0	0	0	0	0	0	0	0	0	0	0	0	0	0	0	0	0	0	0	0	0	0	0	0	0	0	0	0	0	0	0	0	0	0	0
38.9695	0	0	0	0	0	0	0	0	0	0	0	0	0	0	0	0	0	0	0	0	0	0	0	0	0	0	0	0	0	0	0	0	0	0	0
38.9687	0	0	0	0	0	0	0	0	0	0	0	0	0	0	0	0	0	0	0	0	0	0	0	0	0	0	0	0	0	0	0	0	0	0	0
38.9679	0	0	0	0	0	0	0	0	0	0	0	0	0	0	0	0	0	0	0	0	0	0	0	0	0	0	0	0	0	0	0	0	0	0	0
38.9671	0	0	0	0	0	0	0	0	0	0	0	0	0	0	0	0	0	0	0	0	0	0	0	0	0	0	0	0	0	0	0	0	0	0	0
38.9662	0	0	0	0	0	0	0	0	0	0	0	0	0	0	0	0	0	0	0	0	0	0	0	0	0	0	0	0	0	0	0	0	0	0	0
38.9654	0	0	0	0	0	0	0	0	0	0	0	0	0	0	0	0	0	0	0	0	0	0	0	0	0	0	0	0	0	0	0	0	0	0	0
38.9646	0	0	0	0	0	0	0	0	0	0	0	0	0	0	0	0	0	0	0	0	0	0	0	0	0	0	0	0	0	0	0	0	0	0	0
38.9638	0	0	0	0	0	0	0	0	0	0	0	0	0	0	0	0	0	0	0	0	0	0	0	0	0	0	0	0	0	0	0	0	0	0	0
38.963	0	0	0	0	0	0	0	0	0	0	0	0	0	0	0	0	0	0	0	0	0	0	0	0	0	0	0	0	0	0	0	0	0	0	0
38.9622	0	0	0	0	0	0	0	0	0	0	0	0	0	0	0	0	0	0	0	0	0	0	0	0	0	0	0	0	0	0	0	0	0	0	0
38.9614	0	0	0	0	0	0	0	0	0	0	0	0	0	0	0	0	0	0	0	0	0	0	0	0	0	0	0	0	0	0	0	0	0	0	0
38.9606	0	0	0	0	0	0	0	0	0	0	0	0	0	0	576.263	0	0	0	0	0	0	0	0	0	0	0	0	0	0	0	0	0	0	0	0
38.9598	0	0	0	0	0	0	0	0	0	0	0	0	0	0	789.248	0	0	0	0	0	0	0	0	0	0	0	0	0	0	0	0	0	0	0	0
38.9589	0	203.935	0	0	0	273.062	0	0	0	0	0	0	267.205	0	2450.32	0	0	0	0	0	0	0	232.914	0	460.806	0	0	0	0	0	0	0	0	0	0
38.9581	0	0	0	0	0	1047.35	0	0	0	0	0	0	0	0	414.47	0	0	0	0	0	0	0	0	0	0	0	0	0	0	0	0	0	0	0	0
38.9573	0	0	0	0	0	243.006	0	0	0	0	0	0	0	0	0	0	0	0	0	0	0	0	0	0	0	0	0	0	0	0	0	0	0	0	0
38.9565	0	0	0	0	0	0	0	0	0	0	0	0	0	0	0	0	0	0	0	0	0	0	0	0	0	0	0	0	0	0	0	0	0	0	0
38.9557	0	0	0	0	0	0	0	0	0	0	0	0	0	0	1417.42	0	0	0	0	0	0	0	0	0	208.758	0	0	0	0	0	0	0	0	0	0
38.9549	0	0	0	0	0	313.086	0	0	0	0	0	0	0	0	642.107	0	0	0	0	0	0	0	293.218	0	2679.27	0	0	0	0	0	0	0	0	0	0
38.9541	0	0	0	0	0	0	0	0	0	0	0	0	0	0	855.7	0	0	0	0	0	0	0	0	0	1162.94	0	0	0	0	0	0	0	0	0	0
38.9533	396.339	192.877	0	0	0	0	0	0	0	0	0	0	0	0	2024.22	0	0	0	0	1481.91	329.247	0	258.771	0	1084.09	184.567	0	0	0	0	0	0	0	0	0
38.9525	0	842.197	0	0	0	0	0	0	0	0	0	0	0	0	1255.27	0	0	0	0	540.4	0	0	0	0	1148.91	0	0	0	0	0	0	0	0	0	0
38.9517	0	0	0	0	0	0	0	0	0	0	0	0	0	0	730.927	0	0	0	0	0	0	0	0	0	799.616	0	0	0	0	0	0	0	0	0	0
38.9508	0	0	0	0	0	0	0	0	596.585	0	0	0	306.288	0	3915.86	0	0	0	0	0	0	0	0	890.428	4771.98	547.878	0	0	0	0	0	0	0	0	0
38.95	0	0	0	0	435.633	623.201	0	0	294.15	0	0	0	0	0	1729.78	0	0	0	0	0	0	0	0	451.996	4436.74	1152.68	0	0	0	0	0	0	0	0	0
38.9492	385.919	523.959	0	0	394.652	284.021	0	0	692.859	0	0	0	0	0	1891.74	0	0	0	0	0	0	0	0	1324.27	3918.44	556.931	0	331.559	0	0	0	0	0	0	0
38.9484	2824.19	3664.92	0	336.258	0	0	0	0	0	0	0	0	0	0	5947.85	313.978	999.572	0	0	4073.15	3493.02	565.396	365.511	4547.99	3782.58	1024.98	0	316.063	0	0	0	0	0	0	0
38.9476	2926.9	4908.41	0	1051.74	0	550.437	0	0	0	0	0	0	1081.7	0	7783.14	1746.72	1976.21	482.462	0	4258.01	5092.8	1358.59	1371.43	4045.76	3618.38	2234.41	0	355.075	377.136	0	0	0	0	0	0
38.9468	2391.36	3493.95	0	536.118	0	0	0	0	500.445	0	0	0	0	0	5451.8	0	274.542	0	0	1064.62	774.096	0	0	5010.69	2421.86	361.973	0	352.239	420.684	0	0	0	0	0	0
38.946	1016.35	3151.6	0	0	0	0	0	0	0	0	0	0	0	0	4137.26	0	0	0	0	0	382.063	0	0	4142.57	1838.88	0	0	0	0	0	0	0	0	0	0
38.9452	0	1511.77	0	0	0	0	0	0	0	0	0	0	0	0	2968.87	0	0	0	0	0	0	0	0	4552.28	4677.44	222.685	0	380.863	0	0	0	0	0	0	0
38.9444	0	1357.74	0	0	824.565	0	0	0	294.615	0	0	0	0	0	2489.9	0	0	0	0	0	0	0	0	5774.42	4587.71	0	0	750.912	0	0	0	0	0	0	0
38.9435	0	476.292	0	0	0	398.61	0	0	540.629	0	0	0	341.869	0	3504.09	362.056	0	0	0	0	0	0	0	1898.08	2838.81	445.14	0	0	0	0	0	0	0	0	0
38.9427	1208.33	1553.24	0	0	0	0	0	0	0	0	0	0	0	0	2646.17	0	0	0	0	0	0	0	0	0	2783.59	409.361	0	0	0	0	0	0	0	0	0
38.9419	305.027	1213.18	0	0	0	341.456	0	0	0	0	0	0	0	0	3049.97	0	0	0	0	0	0	0	0	439.925	740.888	180.859	0	0	0	0	0	0	0	0	0
38.9411	1289.95	878.374	0	0	0	0	0	0	0	0	0	0	0	0	4113.46	0	351.2	0	0	0	0	0	0	861.708	3068.71	405.303	0	0	0	0	0	0	0	0	0
38.9403	2933.76	1519.27	0	0	747.064	3161.81	0	0	746.168	0	0	0	2165.86	0	9011.5	0	0	0	0	0	0	0	0	3890.04	6855.46	2186.08	0	0	0	0	0	0	0	0	0
38.9395	2134.35	3450.41	0	0	446.564	3490.7	0	0	871.762	0	0	0	1974.32	0	9865.26	1142.89	1269.45	237.018	0	0	359.74	0	293.612	2809.14	6497.54	487.126	0	2050.94	0	0	0	0	0	0	0
38.9387	2296.61	1006.76	0	0	381.414	1367.87	0	0	826.212	0	0	0	2508.16	0	7698.75	365.064	3702.95	516.078	0	0	0	0	0	423.391	5719.76	227.591	0	4899.23	0	0	0	0	0	0	0
38.9379	2630.6	2164.52	0	0	0	1138.81	0	0	252.412	0	0	0	2039.63	0	11621.4	1913.35	6082.98	1134.78	0	510.39	353.2	0	607.17	3196.29	8429.52	1021.85	0	2755.6	0	0	0	0	0	0	0
38.9371	1123.92	724.121	0	0	0	906.75	0	0	738.203	0	0	0	0	0	6550.65	0	0	486.545	0	0	355.389	0	512.644	1725.25	7327.81	1256.01	0	360.144	380.632	0	0	0	0	0	0
38.9362	0	208.165	0	0	0	0	0	0	256.893	0	0	0	1987.62	0	5501.4	1949.35	2037.51	1186.22	187.103	289.04	352.841	0	0	1748.56	5212.01	3181.58	0	3737.05	0	0	0	0	0	0	0
38.9354	1313.06	2701.49	238.357	313.258	0	1068.58	0	0	1467.42	0	0	0	1972.08	0	10157.1	6427.13	1854.97	4161.58	828.471	2096.57	1544.82	0	650.408	3026.86	4271.28	4427.89	0	0	357.206	0	0	0	0	0	0
38.9346	709.079	3420.91	298.236	0	0	841.426	984.965	1352.58	2392.31	0	0	0	1584.96	0	11202.8	2257.54	0	841.623	0	346.856	0	0	0	1735.3	2284.37	1263.24	0	0	1248.66	575.707	585.966	0	0	0	0
38.9338	2132.51	2461.96	0	0	0	1449.12	0	0	1517.48	0	0	0	637.994	0	12885.7	2765.88	0	586.842	187.103	0	0	0	256.537	2105.96	1598.58	2233.48	0	0	0	0	0	0	0	0	0
38.933	1956.57	3615.75	1260.69	988.462	332.058	5680.84	1238.85	989.964	1705.08	0	656.799	636.506	2273.6	663.681	19502.8	1878.95	496.66	870.673	485.106	396.475	0	0	590.992	2163.14	4913.59	4419.27	300.002	0	2316.45	775.294	752.079	611.706	731.173	0	0
38.9322	0	4434.77	212.087	686.999	0	8013.21	237.005	0	1045.53	0	0	0	2569.99	0	17166.8	6963.19	0	11435.9	196.798	0	0	0	0	5766.29	10911.4	6047.9	0	0	6477.09	0	0	0	0	0	0
38.9314	1330.96	3979.13	0	0	1448.46	906.08	0	0	3646.08	0	0	0	751.734	0	8371.54	9181.78	0	9531.36	405.324	1150.43	0	0	1022.01	2654.84	8924.91	4343.06	0	0	874.948	0	0	0	0	0	0
38.9306	386.72	236.172	0	0	1731.53	797.08	0	0	1324.9	0	0	0	281.489	0	805.613	2643.97	0	4079.66	0	0	0	0	0	487.148	10350.4	654.249	0	405.149	0	0	0	0	0	0	0
38.9298	0	546.493	0	0	0	0	0	0	0	0	0	0	0	0	1228.56	0	0	2291.25	0	0	0	0	0	2275.59	5930.55	0	0	787.346	0	0	0	0	0	0	0
38.9289	808.712	3251.41	0	274.205	0	3305.57	0	0	0	0	0	0	0	0	4427.43	1312	1085.28	1974.47	0	263.522	0	0	0	0	2751.56	585.636	0	0	478.241	0	0	0	0	0	0
38.9281	367.346	1203.99	0	0	0	604.483	0	0	495.6	0	0	0	0	0	7070.53	3610.23	944.869	4087.2	0	661.168	0	0	0	0	1532.46	1171.24	0	0	0	0	0	0	0	0	0
38.9273	1980.91	1863.93	0	0	0	848.261	0	0	502.409	0	0	0	0	0	5820.08	4034.46	1513.1	4713.56	0	2417.77	1589.54	0	574.687	0	1157.36	182.44	0	0	0	0	0	0	0	0	0
38.9265	0	203.673	0	0	0	1735.49	0	0	0	0	0	0	0	0	4190.43	823.61	1208.03	1979.06	0	542.439	0	0	0	0	3993.31	545.455	0	0	0	0	0	0	0	0	0
38.9257	0	761.204	409.376	0	1697.94	964.018	0	0	0	0	0	0	1574.16	0	5578.53	4662.85	1338.63	5783.44	1253.99	3157.49	1217.9	0	523.735	0	3790.55	3238.7	0	0	0	0	0	0	0	0	0
38.9249	0	1135.46	335.616	0	0	798.978	0	0	294.13	0	0	0	0	0	2940.26	2933.88	1103.95	4421.88	186.422	1094.45	0	0	0	0	2677.98	772.462	0	0	0	0	0	0	0	0	0
38.9241	716.049	866.499	0	0	0	3914.85	0	0	301.465	0	0	0	0	0	4493.48	3542.64	312.615	6583.86	337.701	257.978	0	0	0	0	3527.59	0	0	476.665	0	0	0	0	0	0	0
38.9233	1173.14	949.416	0	0	0	4593.55	0	0	0	0	0	0	0	0	4706.29	0	275.975	0	0	0	0	0	315.274	0	2592.01	404.238	0	0	0	0	0	0	0	0	0
38.9225	3564.28	1468.98	0	0	0	2089.5	0	0	0	0	0	0	890.4	0	4871.79	1075.22	229.847	0	0	0	0	0	0	442.725	4717.72	824.244	0	0	0	0	0	0	0	0	0
38.9216	2283.12	480.784	0	0	379.064	2291.71	0	0	1538.58	0	0	0	3070.65	0	4207.88	391.877	642.651	0	0	0	0	0	0	1519.79	7303.48	1145.36	0	970.396	0	0	0	0	0	0	0
38.9208	2750.81	1497.01	0	0	2632.25	3760.79	0	0	1288.73	0	0	0	3441.89	0	7189.19	1975.84	2294.49	1155.31	0	0	0	0	1480.38	5067.32	7555.9	1126.95	0	3405.08	412.165	0	0	0	0	0	0
38.92	3574.68	2881.47	0	0	2218.96	3812.75	0	0	3578.05	0	0	0	1631.51	0	7637.23	1478.1	3082.76	0	0	0	339.513	0	2345.69	3712.57	6920.41	3342.11	0	4279.63	0	0	0	0	0	0	0
38.9192	1458.56	3072.74	0	0	1198.33	4851.01	0	0	2561.72	0	0	0	1199.97	0	6741.36	0	1059.38	0	0	0	0	0	0	1822.07	5422.33	2140.91	277.493	6318.02	0	0	0	0	0	0	0
38.9184	4711.18	4363.04	0	0	739.206	3146.91	0	0	3102.75	0	0	0	420.17	0	8404.38	0	1375.39	0	0	0	1347.7	0	1742.89	419.644	7108.24	2322.4	1224.41	8460.32	407.27	0	0	0	376.471	0	0
38.9176	7792.65	8018.59	1104.57	716.444	0	4236.69	0	328.975	3905.77	0	0	0	722.096	0	9898.8	1386.73	3198.72	1814.83	0	0	2903.28	288.183	2286.1	3064.15	8680.08	2949.9	0	7249.71	435.77	0	0	0	0	0	0
38.9168	7274.45	7100.46	1851.62	2573.15	0	6923.23	315.386	1293.94	6301.47	1833.15	0	0	1994.87	0	13122.5	1129.04	3044.12	468.939	0	0	2874.29	0	3445.26	4405.69	6935	3280.5	0	5903.54	1814.15	0	0	0	0	0	0
38.916	4854.58	7400.56	712.393	2594.78	0	5169.3	301.105	326.923	3137.48	0	0	0	2770.14	704.152	18978.1	1184.96	2312.94	633.973	241.515	305.777	3210.7	0	3476.59	2428	7153.5	3479.3	0	6263.5	1937.67	0	0	0	0	0	0
38.9152	4856.43	6835.05	0	1234.6	0	1909.55	0	0	2729.18	0	0	0	2622.38	0	17794.6	1322.27	0	0	0	260.878	2124.09	0	1954.9	2000.9	9434.78	4165.96	0	3006.67	1621.88	0	0	0	0	0	0
38.9143	8516.14	8226.24	0	1057.14	0	1925.33	0	0	1851.82	0	0	0	3460.31	0	22632.5	1250.2	0	263.465	0	2087.45	5022.64	1327.24	5556.22	4197.62	12611.5	6388.88	0	1609.14	3724.34	0	0	0	0	0	0
38.9135	9259.96	16861.8	481.354	18640.5	0	3524.6	0	0	3692.86	0	0	0	2077.62	0	32306.5	5859.64	793.422	8222.15	2675.8	2860.77	853.732	1921.43	4362.7	11905	14845.7	7399.17	0	0	11634.9	0	0	0	0	0	0
38.9127	8949.27	19749.5	0	17874.7	1647.56	2183.15	0	0	11899.5	417.024	0	0	259.21	0	31869.4	8969.39	6236.31	15612.2	4623.7	5360.24	3909.65	1606.79	8837.58	9696.49	17296.1	8783.93	0	1377.83	17447.2	0	0	0	0	0	0
38.9119	2983.1	10853.1	0	2286.88	1443.62	675.447	0	324.69	8539.67	496.819	0	953.564	0	0	30704	12749.1	4128.59	28443.1	9631.54	9043.12	6971.64	1179.44	7390.27	2880.25	13395	6915.18	0	0	16931.7	0	0	0	0	0	0
38.9111	1774.73	6567.37	0	2861.93	9284.23	273.067	0	0	3936.98	0	0	0	0	0	10553.3	3937.04	13095.2	20107.1	3467.46	2610.58	1143.93	0	3509.16	0	3889.58	1776.59	0	1966.2	2095.54	0	0	0	0	0	0
38.9103	0	0	0	0	4109.81	0	1535.65	1572.03	919.159	0	0	0	0	0	4011.82	0	2408.18	5969.63	1128.79	0	509.214	0	754.73	0	825.138	1837.26	0	0	0	793.825	600.371	1171.55	0	0	0
38.9095	0	242.963	0	0	0	0	0	0	0	0	0	0	0	0	1287.46	943.887	392.293	4212.33	1180.53	332.812	0	0	0	0	380.381	878.767	0	0	0	0	0	0	0	0	0
38.9087	1752.75	4985.69	0	0	0	0	0	0	381.654	0	0	0	0	0	5654.24	3111.66	3666.17	9151.1	4685.17	5275.19	3038.6	0	1745.7	3418.57	4447.06	6208.06	0	4213.1	3673.03	0	0	0	0	0	0
38.9079	5578.92	9397.04	0	6546.6	2547.95	0	0	0	6548.31	0	0	1883.14	0	0	11109.7	6433.82	11648.1	15990.1	6880.06	5285.9	5964.6	974.689	4632.62	6004.78	6492.93	10634.5	0	9056.2	4860.49	0	0	0	0	0	0
38.9071	7177.06	10059.2	0	9898.82	3097.98	822.801	1174.32	1716.77	12165.4	1553.06	0	1678.7	0	0	14637.3	3426.23	10201.2	20249.9	3463.8	2964.84	1345.2	0	1184.69	3920.69	5546.26	10440.9	0	12675	10522.2	468.138	560.891	565.646	0	0	0
38.9062	5859.45	10497.3	0	4756.32	4350.76	604.179	0	347.532	10542.1	2585.86	0	324.851	0	0	14768.1	457.845	9321.11	24031	380.813	0	0	0	714.862	410.633	3894.43	11081.6	0	15233.8	11389.4	0	0	0	0	0	0
38.9054	2058.77	6334.24	0	680.205	3450.09	0	0	0	8872.81	0	0	838.229	0	0	10506.8	0	10906.7	24135.2	3231.17	0	0	0	1563.4	1784.76	4536.94	10510	260.34	9936.22	6272.43	0	0	0	0	0	0
38.9046	0	3352.07	0	0	1484.98	0	0	0	8241.79	0	0	0	0	0	3540.98	0	9568.53	22702.1	0	0	0	0	0	0	1593.62	2196.48	0	3092.28	0	0	0	0	0	0	0
38.9038	386.379	6479.79	0	0	0	0	0	653.478	4835.96	0	0	0	0	0	2038.81	0	6353.74	17029.1	0	0	0	0	0	0	2275.83	2399.27	0	11025.8	0	0	0	0	0	0	0
38.903	5084.45	13384.3	0	6701.43	1819.36	283.887	0	957.894	7532.76	826.63	0	0	0	0	4730.64	0	7213.71	16381.3	0	0	0	0	0	1701.14	3682.64	7088.34	2994.56	9142.21	1042.76	0	0	0	0	0	0
38.9022	7387.84	16139.8	701.29	14707.8	3483.82	0	0	0	6641.74	891.669	0	381.607	0	0	9145.25	0	10445.1	17147.5	240.437	0	0	0	1496.13	3229.51	4373.14	10228.6	4376.54	414.02	7317.15	0	0	0	0	0	0
38.9014	7984.54	13764.9	989.14	10934.7	6367.46	0	0	0	8754.47	2508.74	0	2966.86	0	0	12490.5	0	16886.2	15210.8	404.784	0	0	0	1580.71	6654.44	6509.11	8873.76	6122.32	0	9973.27	400.386	0	0	0	0	0
38.9006	7345.52	12565.4	0	6513.01	2219.82	0	0	0	8531.08	1290.33	0	429.595	0	0	12996.2	0	12495.2	13261.8	212.812	0	0	0	627.536	11068.3	7817.9	13946.2	3646.87	6788.86	10620.8	1152.65	0	0	0	0	0
38.8998	6091.65	10510.9	0	4397.74	379.564	267.694	0	0	6317.32	0	0	1247.21	0	0	6854.92	0	8182.51	16214.3	0	0	0	0	0	8517.33	3619.19	8440.41	3727.96	16189.7	7836.7	0	0	0	0	0	0
38.8989	5282.69	12840	1112.25	9507.68	363.246	543.957	0	375.316	7794.97	0	0	2171.01	0	0	8838.13	1303.34	7767.82	14410.4	2733.72	1094.62	1487.85	0	0	6925.8	1964.55	8805.44	2816.75	11954.5	11029.5	3534.43	0	0	0	0	0
38.8981	5211.03	13093.6	7487.24	7253.77	379.564	5507.44	1106.95	5995.59	13084.4	2674.96	2902.77	4195.67	291.319	7969.57	19590	7795.36	8685.16	16607.5	7214.85	8695.03	6259.35	1164.38	2587.52	5961.18	3130.22	9231.1	0	8345.4	8838.36	5450.32	0	0	0	0	0
38.8973	7676.91	20154.4	5029.67	18893.7	363.246	7737.16	2808.26	8150.62	19836.1	3898.23	1441.75	4464.02	1420.88	5857.34	31938.9	6003.75	16163.4	28349.7	7846.28	9375.02	8728.65	4144.84	6000.18	6717.6	6312.41	13753.3	0	12850.7	22873.7	2498.72	0	0	0	0	0
38.8965	11811.9	25988.7	4661.14	32112.3	0	7679.99	229.28	5914.19	22129.2	4697.93	0	4673.4	266.559	0	37544.3	6483.37	18169.8	31238	10297.9	10664.5	2732.28	1182.61	4407.9	10661	15855.8	23023.3	228.091	20875.8	28367.5	2622.09	0	0	0	0	0
38.8957	14832.3	28501.8	5144.2	39895.7	0	13781.4	1097.94	10923.5	22247.4	1459.39	0	2802.12	0	2045.08	32330.5	1731.68	21308.2	38113.9	13299.1	11457.3	7703.68	2643.16	8094.72	8480.99	17963.8	25331.9	0	18236.7	36707.5	5438.85	0	329.854	705.597	0	0
38.8949	14011.8	27993.6	4071.26	31368.1	358.953	11008.6	609.963	12783.3	21451.8	5717.32	0	4556.68	0	0	30638.6	5206.98	26853.6	39941.6	14518.3	11242.7	7455.06	910.178	5924.23	6316.52	12892.7	20456.9	227.539	26735.4	27251.8	1066.47	0	300.431	0	0	0
38.8941	18610.4	33643.8	4040.95	30860.4	745.227	12748.3	1104.83	7502.93	11017.1	3405.69	0	6244.67	977.461	0	30749.6	9831.28	24058.2	36241	15077.1	10430.3	7157.73	0	9262.38	10491.1	9864.5	23990	1796.6	37404.4	28099.4	4782.57	0	0	0	0	0
38.8933	9578.08	16549.1	3181.61	15095.8	754.944	5166.23	0	285.593	8076.89	931.463	343.778	1574.12	0	0	22213.3	670.739	19156.1	22100.4	6803.35	8632.74	679.941	0	5388.9	9407.92	6506.78	17148.8	3492.88	25768.8	20219.7	7299.81	0	0	0	0	0
38.8925	10538.8	17223.7	6013.13	12860	0	9764.51	3430.13	5397.74	16305.6	3752.56	3043.65	2007.71	258.593	1320.57	32159.6	4431.7	17429.6	23733	11156	14579.1	7223.79	1860.29	7298.78	10787.1	8408.99	14620.5	456.887	6021.55	19240.8	2711.72	0	0	0	0	0
38.8916	15399.5	23063.4	3309.12	24531.8	382.434	14358.8	11293.7	15568.5	18721.6	8753.44	6965.75	7969.35	2397.78	2120.1	36292.5	13203	10217	26841.8	14233.7	20706.7	16216.9	7884.16	15849	15347.4	10901.1	18209	0	0	29110	2536.65	460.139	2187.53	0	0	0
38.8908	15341.2	36014.1	7872.1	36217.6	2670.62	14687.3	4525.49	12287.5	22936.3	13140.3	7057.33	13342.3	838.353	0	43559.9	11660.3	29630.2	42171.4	21646.9	19959.4	13683.7	6751.43	14979.7	29329.8	16434.9	21826.9	1295.98	0	41658.9	3870.05	0	3772.86	0	0	0
38.89	7504.56	33180	8236.85	32916.5	6227.33	2375.99	0	698.996	12624.8	2244.32	0	1838.7	312.49	0	34398.6	3928.61	31265.5	30622.3	6804.66	4797.77	0	1577.06	7508.03	32111.5	12923.6	30046.9	10919.9	13183.5	43269.2	8008.15	0	725.705	0	0	0
38.8892	6810.99	25755.3	4612.67	25896.9	7068.01	0	0	316.105	10544.7	585.545	0	1960.62	0	0	26184.8	373.558	28887.1	26574.8	2175.05	309.237	0	0	3761.48	18117.6	12564.6	21382.5	7551.21	19962.1	25962.6	6488.67	0	0	0	0	0
38.8884	5506.27	9341.7	535.99	15109	9208.22	0	0	717.81	9907.89	1915.54	0	2452.37	0	0	18629.7	974.968	26731.3	25148.1	3019.62	949.909	0	0	309.723	8289.14	7604.68	8396.07	4357.3	20580.6	12890.5	2353.86	0	0	0	1002.4	0
38.8876	593.674	2900.18	0	4370.77	6507.32	677.265	0	4007.24	11247.4	3557.74	0	3830.51	0	0	6716.05	1561	19740.9	15162.3	2977.7	2297.55	0	0	0	1811.08	5008.04	1645.45	2332.86	14244	2755.63	0	0	0	0	779.952	0
38.8868	0	7300.78	0	9796.32	10108.3	634.31	0	12862.1	18657.6	8873.02	0	8761.9	0	0	9124.57	822.386	15463.4	31488.4	7885.57	7010.79	0	450.639	0	4601.21	7284.38	2438.23	939.956	16425.9	9048.51	399.097	0	0	0	334.07	0
38.886	2143.11	20902.9	0	25280.5	8331.14	4206.59	0	15135.3	21839.6	6979.92	0	4433.06	0	0	17432.3	0	23819.9	40639.3	9341.46	10341.4	0	487.125	921.666	4373.75	8438.8	6808.3	2245.8	19278.9	19367.8	4585.41	0	0	0	1536.43	0
38.8852	6349.72	36697.8	185.976	45125.8	7377.4	9307.62	0	11235.9	23128.4	3935.3	932.024	2065.66	0	0	27537.9	1609.98	24594.5	48394.2	6570.26	8954.61	0	547.084	2519.76	3875.43	6075.09	9250.07	1411.52	19810.5	19145.7	1384.46	0	0	0	1049.79	0
38.8843	4725.37	47263.6	5297.55	45058.1	10684.5	12595.5	0	4662.73	33944.3	4575.36	1927.63	5531.33	0	0	36782.3	2282.89	33363.4	52126.4	8717.74	10721.4	667.399	0	2626.37	10350.5	6560.91	16256	0	33765.4	17592.8	1566.75	0	0	0	0	0
38.8835	9699.87	45511.2	866.752	36018.1	16209.2	14812.7	0	3326.3	39204	11495.3	3743.5	13211.2	0	0	35588	5723.55	48428	58775.5	9973.16	8104.1	0	0	1534.37	12212.6	4796	15428.9	0	41943.8	5165.84	0	0	0	0	0	0
38.8827	6109.11	25361.6	0	12851.1	12529.4	5919.41	0	972.129	29828.8	9532.1	1142.23	15586.9	0	0	25501.8	5059.03	43542.8	52137.8	7687.62	8477.63	0	0	1454.83	2719.22	288.416	12334	5487.68	32557.6	2450.19	0	0	0	0	0	0
38.8819	775.199	9186.12	0	1429.53	8786.04	4299.61	856.075	1374.21	22732.1	10503.8	0	15272.3	0	0	16100.1	652.22	26228	33443.4	4969.83	6080.98	0	0	881.895	2596.84	791.426	6876.09	4783.83	14947.6	0	0	0	0	0	298.504	0
38.8811	1607.38	4981.97	0	1386.12	4406.04	4221.16	0	1245.25	30451.8	11596.2	0	12559.5	0	0	13594.5	2923.84	29764.3	37688.1	1634.88	5737.89	0	851.178	2287.41	1921.18	863.854	2767.32	3623.99	813.48	0	0	0	0	0	951.449	0
38.8803	2346.56	5811.83	0	1406.94	745.181	812.065	0	640.914	26232.1	8174.38	0	13700.6	0	0	9251.65	8751.26	29943.5	38683.7	7440.8	9408.95	0	196.418	2429.13	836.069	0	407.566	569.01	689.372	0	0	0	0	0	322.276	0
38.8795	9321.88	9782.54	0	12301.6	2866.21	949.791	0	339.139	21470.3	6551.69	0	8024.11	0	0	9018.42	8532.91	20534.2	30762.5	7563.58	9812.2	0	0	339.515	0	0	5686.14	1137.1	8740.71	2686.63	0	0	0	0	0	0
38.8787	7749.79	7181.2	0	13644.5	763.747	1786.35	0	0	24102.3	5274.31	0	4540.56	0	0	7953.71	667.827	23454.7	23118.9	0	831.629	0	0	1550.01	6164.54	223.814	4103.86	292.549	27887.9	2224.04	0	0	0	0	0	0
38.8779	9188.09	9004.56	0	22042.9	0	9788.45	0	0	19451.9	3218.62	283.977	2339.36	0	0	12782.2	366.401	18062.7	16605.2	297.12	0	0	0	0	8098.53	0	2790.3	0	21679.4	3260.54	0	0	0	0	836.975	0
38.877	10102.8	16594.5	361.03	21624.4	750.816	9317.44	0	3404.17	18786.6	1406.56	307.323	1084.64	0	0	13006	0	16267.5	18340.1	460.171	0	0	0	279.383	6951.5	549.14	4459.86	0	25787.9	9246.99	0	0	0	0	0	0
38.8762	8509.76	34749.6	495.664	43995.7	371.932	14029.3	1291.83	9189.27	19470.6	731.822	0	734.993	237.212	0	27196.8	0	20726.1	21891.3	0	0	0	0	2111.93	12394.7	4947.89	6434.82	0	28583.9	9477.94	421.344	0	0	0	0	0
38.8754	12884.9	44364	232.569	64933.9	1444.76	17392.2	3639.88	20133.7	29089.6	10493.7	515.724	8784.32	188.948	0	43505.8	1632.46	22674.1	31703.2	264.368	593.925	0	0	1329.27	18327.3	6088.25	4581.71	0	24503.1	6674.16	0	0	0	0	0	0
38.8746	12582	32458.1	0	51438.8	0	25653.6	1971.47	23058	32947.3	12332.1	0	14553.9	1245.86	0	46322	4939.27	26322	37587.3	1501.27	3975.57	0	0	279.578	17750.7	9107.78	586.967	0	33350.3	15656.4	0	0	0	0	0	0
38.8738	12755.7	26715.4	0	50873.3	1192.01	25670.7	1314.68	13199.1	34703.6	8436.16	0	10737.2	0	0	38682.4	2965.44	25648.9	18921.8	339.728	671.782	358.773	0	1296.35	8592.25	3710.26	1353.31	0	40746.8	5473.87	1360.06	0	0	0	0	0
38.873	9100.26	28018.5	0	40283	4498.56	15492.7	0	2683.59	26731.6	3404.94	0	3346.31	0	0	25028.8	0	19131.5	12229.3	0	0	0	0	3516.73	2219.45	848.39	6693.89	0	32794	4552.92	5273.41	0	0	0	0	0
38.8722	5852.62	33244.7	0	34546.8	13567.8	12360	0	6450.41	25945.4	4973.45	265.56	6943.31	0	0	21556.2	0	11802.9	12065.7	0	0	0	0	1576.82	2533.26	4500.04	14735.8	0	35804.9	8857.18	6391.51	0	0	0	0	0
38.8714	4851.83	25376.7	0	16635.4	21632.2	5069.08	359.617	6846.89	18776.8	4217.33	0	7898.26	0	0	9995.93	0	19812.2	9409.59	0	0	0	0	2500.93	0	649.321	3418.7	0	32237	0	3614.87	0	0	0	0	0
38.8706	387.898	3083.89	0	4266.18	19293.1	2624.23	0	8011.01	14461.4	2288.94	0	8588.64	0	0	8648.29	0	20949.3	5630.12	0	0	0	239.722	715.472	0	0	217.992	0	14483.3	0	0	0	0	0	0	0
38.8697	0	4333.17	0	0	8283.04	562.13	0	5549.6	12997.9	3068.13	0	3325.37	0	0	8861.15	0	22861.1	6135.79	0	0	0	0	0	0	0	899.252	0	14068.7	0	719.951	0	0	0	0	0
38.8689	0	7871.45	0	776.066	4466.61	4470.74	0	390.944	9483.35	9122.93	0	407.726	0	0	9370.76	699.807	24006.7	20919.4	3927.26	2019.59	670.299	0	244.102	0	0	6590.11	0	13248.9	952.788	1833.05	0	287.054	0	0	0
38.8681	0	2656.09	0	0	5600.98	1140.44	0	0	6124.98	6218.82	0	0	0	0	4407.8	0	12743.9	13797.8	2046.25	792.409	358.309	0	279.136	808.458	0	3579.58	0	18792.4	0	346.005	0	0	0	0	0
38.8673	0	231.06	0	0	0	0	0	0	0	631.132	0	0	0	0	0	0	8940.61	2784.08	0	0	0	0	0	0	0	815.974	0	27606.6	0	0	0	0	0	3047.18	0
38.8665	0	766.571	0	0	0	0	0	748.787	0	0	0	0	0	0	0	0	2630.27	0	0	0	0	0	0	0	0	0	0	7830.59	0	0	0	0	0	7408.82	0
38.8657	0	278.939	0	0	0	0	0	1524.91	0	423.301	0	2189.51	0	0	0	0	5244.49	787.257	0	0	0	0	0	0	0	467.896	0	3274.76	0	0	0	0	0	9525.21	0
38.8649	0	0	0	0	0	0	0	0	0	0	0	0	0	0	0	0	3844.58	0	0	0	0	0	0	0	0	858.005	0	2950.97	0	0	0	0	405.601	911.934	0
38.8641	1115.52	2498.15	0	1577.33	0	0	0	0	0	0	0	0	0	0	0	0	593.634	1649.5	1077.19	1198.22	1131.37	0	274.581	0	316.42	1830.61	0	400.119	448.006	1173.89	0	0	0	489.625	0
38.8633	0	1882.95	0	471.316	0	0	0	768.494	769.869	0	0	0	0	0	0	0	342.198	4469.65	598.01	0	795.429	0	0	0	0	1355.04	0	2258.83	0	484.941	0	0	0	423.959	0
38.8625	0	0	0	397.764	0	0	0	1853.49	338.9	0	0	0	0	0	0	0	1647.19	1313.39	0	0	278.877	0	0	0	0	0	0	1945.8	0	0	0	0	0	934.493	0
38.8616	0	2527.98	0	0	4436.43	1172.43	0	3488.41	1924.91	544.529	0	0	0	0	0	0	350.15	1002.8	0	0	0	0	0	0	0	0	0	1044.88	0	0	0	0	0	0	0
38.8608	0	0	0	0	9362.44	865.882	0	389.916	2343.67	0	0	0	0	0	0	0	391.091	0	0	0	0	0	0	0	0	0	0	331.424	0	0	0	0	0	406.103	0
38.86	0	0	0	0	2404.31	0	0	0	0	0	0	0	0	0	0	0	0	0	0	0	0	0	0	0	0	0	0	0	0	0	0	0	0	492.178	0
38.8592	0	0	0	0	0	0	0	0	0	0	0	0	0	0	0	0	0	0	0	0	0	0	0	0	0	0	0	0	0	0	0	0	0	0	0
38.8584	0	0	0	0	0	0	0	0	0	0	0	0	0	0	0	0	0	0	0	0	0	0	0	0	0	0	0	0	0	0	0	0	0	0	0
38.8576	0	0	0	0	0	0	0	0	0	0	0	0	0	0	0	0	0	0	0	0	0	0	0	0	0	0	0	0	0	0	0	0	385.849	1003.2	0
38.8568	0	2527.02	0	1175.68	0	0	0	0	0	0	0	0	0	0	942.911	0	0	0	0	0	0	0	0	0	334.964	1018.14	0	0	0	0	0	464.638	0	2373.48	0
38.856	0	1248.11	0	2330.65	0	0	0	0	1447.24	437.772	0	0	0	4064.44	5702.33	839.619	720.536	3124.81	792.851	797.361	0	0	0	0	1323.61	3626.02	0	458.189	587.256	0	0	2283.25	1162.26	0	0
38.8552	0	764.197	0	0	2939.04	6277.63	0	0	9030.4	2292.78	0	0	0	0	5773.92	0	7425.05	0	0	0	0	0	2157.5	969.286	357.556	2008.66	0	2481.03	0	0	0	0	0	455.699	0
38.8543	6701.3	5047.47	268.244	8902.3	6012.29	18838.4	1738.74	6704.63	14228.3	6957.53	3186	1108.66	0	0	18330	0	16447.3	7842.56	1051.87	1522.49	1889.48	1656.69	12331.3	6134.16	8341.18	2114.22	0	3763.25	3482.65	0	0	0	0	0	0
38.8535	8062.97	15927.9	1328.44	25460.2	6206.72	28590.8	8566.32	18840.8	14572.8	5562.93	4556.93	2296.86	840.036	4021.68	29747.2	5276.28	11733	15845.6	8627.11	11155.8	8182.53	3077.59	15296.1	12265	19002	14772.9	0	7268.26	9219.42	1391.3	0	0	0	0	0
38.8527	8447.78	24435.5	5605.89	32722.8	4024.35	33966	12948.9	20367.8	21064.2	3271.33	4514.39	3753.39	1353.88	11489.3	41869.9	6621.6	21916.5	27979	15035.1	13644.6	6286.01	2332.6	25837.7	17432.7	21463.7	25212.9	209.99	14012.4	18769.5	7741.99	1333.65	2877.86	0	422.971	0
38.8519	17383.4	38756.5	13224.1	38967.2	0	47417.3	24775	32295	28925.3	2887.87	2387.08	4670.43	1141.58	17322.5	51256.8	11526	32674.3	36667.3	22041	21777.3	16587.7	3744.96	40232.1	22854.1	23567.6	30586.9	339.012	17288.4	29557.6	13249.8	416.269	0	0	0	0
38.8511	26079.3	44048.1	12005	40988.2	0	52638	36327.4	34943.4	31275.6	935.54	3978.93	5300.83	4448.91	5635.8	51099	9629.03	24113.1	31621.8	10255.4	14322.8	5546.62	1352.56	41907	39838.4	29821.5	27398.7	0	4729.91	31042	12319.7	542.309	0	0	0	0
38.8503	24740.2	46874.8	12341.5	37582.6	0	45097	36990.5	35040	18126.4	0	1794.22	1059.96	6431.88	4400.27	55006.6	16818.8	6665.99	27166.7	9522.13	13073.8	12794.7	4967.71	36513.6	32851.9	22463.9	30491.5	0	235.709	39390.8	7756.23	2050.49	5755.77	0	343.547	0
38.8495	14795.5	29712.9	384.672	22121	766.526	24127.8	12840.5	14178	10124.2	1880.32	5450.09	2219.53	2423.52	1564.12	30224.1	2023.68	3094.4	8793.45	2096.1	1177.82	7039.28	3313.13	20714.8	11962.1	6116.75	11746.6	0	1363.95	1761.15	0	352.254	5524.39	0	468.471	0
38.8487	15633.6	25749.6	2487.13	17130.2	0	22427	16064.5	8409.63	7764.78	0	6926.41	3574.9	9747.97	17622.9	35742.7	2489.41	5399.92	8687.28	1764.01	1978.19	7437.98	4491.12	28096.6	25900.8	17031.1	15545.4	0	1040.33	14229	318.154	1712.22	739.724	0	0	0
38.8479	21135.5	34219.4	11063.6	35284	4764.01	28503.5	27469.4	16396.7	12655	2147.64	13514.4	6657.25	14121.4	36716.6	46729.1	12635.3	12725.3	24265.8	4976.7	12549.7	8493.61	6002.01	34973.3	40184.6	30710.6	24336.6	0	12383.8	35514	0	0	3923.57	295.137	0	0
38.847	14834	21483.3	7650.42	24255.2	3670.94	25811.5	19755.1	11671.9	13930.6	5324.03	12981.5	12201.4	10393.9	30010.5	45930.8	17095.9	20508.5	27439.5	10324.6	14253.3	10322.9	7357.02	27992.5	26589.9	23458.5	18879.5	0	16753.6	25119.8	0	0	4408.6	0	0	0
38.8462	10110.9	11981	1858.14	13324	6113.16	18365.1	7442.8	4229.9	11067.9	2358.92	10006.1	6461.88	6945.26	17567.4	39853.8	6146.76	17031.5	13500.5	5288.09	7992.96	6446.96	3839.99	19076.8	16804.7	19684.8	11216.2	334.271	15157.6	12765.7	0	0	4100.68	0	0	0
38.8454	13338.9	13311.5	1356.9	13585.1	10333	12316.8	1150.25	1798.69	6920.31	433.047	2017.67	697.558	1284.93	10041.2	23558.8	5578.32	14669.7	11714.8	6827.58	7941.96	5887.49	8270.5	12271	10922	15206.3	4746.6	313.832	9829.44	4879.84	0	0	2558.41	0	0	0
38.8446	9347.79	9019.08	0	3893.61	8932.12	6272.66	0	0	3751.48	2276.39	1684.44	371.892	0	754.76	15523.6	2592.13	16475.5	10306.4	2323.32	1730.04	3244.07	4973.61	4839.39	2601.94	7866.45	0	0	3094.47	0	0	0	0	0	0	0
38.8438	6650.89	6460.58	0	1742.89	11156	6724.53	0	0	7466.25	505.417	0	1244.5	279.828	749.411	15081.3	3719.46	11644.4	7566.64	2799.32	1456.57	2643.82	2944.84	1993.43	396.748	2682	0	0	236.447	0	0	0	0	0	0	0
38.843	4056.23	1815.94	0	0	6619.62	9612.65	0	0	7429.42	2354	0	1302.05	551.639	0	9926.89	0	7255.47	1773.55	0	0	345.945	1203.8	3482.88	0	1651.2	0	0	330.997	0	0	0	0	0	0	0
38.8422	0	0	0	0	0	632.798	0	0	2395.15	0	0	0	0	0	2179.83	0	333.453	0	0	0	0	0	253.191	0	0	0	0	0	0	0	0	0	0	0	0
38.8414	0	0	0	0	0	0	0	0	0	0	0	0	0	0	0	0	0	0	0	0	0	0	0	0	0	0	0	0	0	0	0	0	0	0	0
38.8406	0	0	0	0	0	0	0	0	0	0	0	0	0	0	632.11	0	0	0	0	0	0	0	0	0	0	180.098	0	0	0	0	0	0	0	0	0
38.8397	0	0	0	0	0	0	0	0	0	0	0	0	0	0	0	0	0	0	0	0	0	0	0	0	0	0	0	0	0	0	0	0	0	0	0
38.8389	411.375	1221.98	0	568.623	0	0	0	0	0	0	0	0	0	0	214.664	0	0	0	0	0	0	0	0	0	0	431.147	0	0	0	0	0	0	0	0	0
38.8381	0	284.049	0	494.601	0	330.224	0	0	1634.09	0	0	0	0	0	195.006	0	823.856	0	0	0	0	0	0	0	0	184.158	0	2069.07	0	0	0	0	0	0	0
38.8373	3978.63	8204.14	0	8053.21	1331.46	5014.38	0	1560.71	9415.65	2253.71	0	0	0	0	7168.7	644.971	3328.4	3612.43	494.567	0	0	0	918.475	1017.27	5501.09	4977.16	0	4958.61	8167.46	0	0	0	0	0	0
38.8365	10464	14538.6	0	14565.9	6199.95	6917.82	0	0	7161.38	0	0	737.234	286.689	0	21156	2838.39	7439.55	9120.34	1940.91	329.026	417.89	1128.47	8101.7	5021.08	6117.1	9033.04	235.953	6940.02	16435.3	0	0	0	0	0	0
38.8357	8309.81	11584.4	750.416	20582.9	6137.49	15470.4	1166.33	1159.49	14005.3	1158.68	587.639	429.641	270.635	4853.45	31840.2	7452.22	6819.32	13184.7	6112.53	1578.45	4012.59	3981.61	12439.7	11515.5	15667.8	13652.5	0	3848.27	16900.6	567.568	0	0	0	0	0
38.8349	10626.9	14018	270.428	6571.69	3877.21	11381.1	2652.35	1876.34	10077.3	1029.04	1620.28	628.751	2475.32	6820.99	26695.9	13262.7	1836.34	13906.7	11051.1	8942.74	12050.1	7838	17408.8	9030.2	10064.3	17009.3	432.276	8716.11	9178.34	0	0	0	0	0	0
38.8341	13598.9	21569.3	0	13574.7	12080.4	15162.6	1541.82	2458.54	16346.4	0	2122.79	1366.02	1067	5845.77	27513	11436.3	8969.56	25217.5	8237.72	3047.25	6017.55	5453.28	10281.2	2774.36	12251.1	16509.7	1786.21	18608.1	16711.4	354.015	0	0	0	0	0
38.8333	13774.6	16773.2	0	7437.99	14336.8	10318.3	244.339	440.31	17128.6	2012.1	0	0	0	556.773	13884.9	7034.89	9711.19	10941.7	3947.54	1439.04	1804.12	2850.34	4939.84	0	4416.38	7823.88	907.472	17835.7	1962.82	0	0	0	0	0	0
38.8324	14932.3	18241.3	0	5280.05	13294.8	9683.86	515.506	734.693	21590.8	3861.8	0	0	0	0	16162.2	4709.23	14138.6	17077.7	2828.71	1185.01	280.916	2734.27	4648.29	0	2117.86	6490.81	1566.45	14122.7	3820.77	236.769	0	0	0	0	0
38.8316	14434.4	21210.1	0	7954.94	19706.2	12280.8	0	1402.32	26886	4882.58	1356.06	1211.02	0	0	17365	1730.36	11243.8	16141.6	1312.93	0	0	183.319	1907.13	0	1084.4	8391.95	370.289	7011.33	5221.79	2895.72	0	0	0	0	0
38.8308	6998.44	19924.5	0	2486.11	19464.2	8077.92	0	1867.74	29179.8	10758.3	824.24	643.687	0	0	19280.2	448.459	17267.4	9522	1080	0	0	0	3766.45	382.187	759.056	8104.26	222.914	6156.49	1769.97	652.636	0	0	0	0	0
38.83	5322.21	16071.6	0	4215.79	19235.6	6692.32	0	1971.59	26242.3	10345.2	2097.21	1058.62	0	0	9451.03	0	11186	0	0	0	0	0	6028.73	843.935	1584.63	1583.73	0	7269.97	0	0	0	0	0	0	0
38.8292	374.074	3971.12	0	1752.29	9987.05	7667.04	0	4573.95	19190	7974.21	1558.05	315.62	0	0	5776.72	0	5895.55	0	0	0	0	0	7844.36	1302.05	4767.71	2135.32	655.276	9461.81	0	0	0	0	0	0	0
38.8284	2960.2	12051.1	0	2699.6	371.773	1995.65	0	2232.26	3634.69	1811.68	0	0	0	0	2238.2	0	1546.51	0	232.904	0	0	0	1706.71	559.323	369.167	4507.33	271.249	4311.22	0	0	0	0	0	0	0
38.8276	4729.5	18830.1	183.246	8873.47	0	310.886	0	0	486.534	0	0	0	0	0	2641	0	1489.01	2178.04	721.816	0	0	0	309.625	1031.02	2235.98	7722.81	522.025	3411.53	0	0	0	0	0	0	0
38.8268	7053.11	18936	0	6061.73	0	0	0	0	0	0	0	0	0	0	1672.62	0	403.266	343.134	183.094	0	0	0	0	454.087	0	7897.93	0	0	391.307	0	0	0	0	0	0
38.826	2176.85	10535	0	751.685	0	0	0	0	438.55	0	0	0	0	0	1120.16	0	0	0	182.761	0	0	0	0	0	721.511	3882.72	0	1795.11	0	0	0	0	0	0	0
38.8251	0	3807.96	0	0	0	0	0	925.603	1904.13	0	0	0	0	0	1225.77	0	0	0	474.539	0	0	0	0	0	0	3681.12	0	2096.82	448.684	0	0	0	0	0	0
38.8243	0	14292.1	0	4208.59	0	0	0	0	398.731	0	0	0	0	0	0	0	0	0	210.498	0	0	0	0	0	0	1514.49	0	3008.11	0	0	0	0	0	1412.52	0
38.8235	7058.48	27794.5	0	21669.7	0	0	0	0	6762.88	0	0	0	0	0	3699.39	0	0	0	0	0	0	0	0	0	4760.28	3643.92	0	11588.6	299.971	0	0	0	0	0	0
38.8227	12214.5	28882.4	262.454	8020.17	620.429	0	0	517.311	8788.86	0	0	0	0	711.929	5590.79	0	392.813	0	335.535	0	0	0	0	0	4296.4	14587.8	442.758	25417.4	539.858	0	0	0	0	0	0
38.8219	4393.26	10470.9	0	703.401	0	549.511	0	515.693	15282	0	0	0	0	0	3944.69	0	0	0	0	0	0	0	444.331	0	0	5094.69	0	19428	0	0	0	0	0	0	0
38.8211	0	8716.53	0	5906.16	390.441	0	0	0	11770.7	440.738	0	0	0	0	5387.1	410.409	2547.55	2818.74	229.441	0	0	0	0	0	0	3650.17	0	13346.8	641.424	1254.67	0	0	0	0	0
38.8203	0	6485.74	0	2877.52	0	276.93	0	0	5712.89	0	0	0	0	0	2404.05	309.91	3651.64	3096.91	0	0	0	0	0	0	0	545.283	0	5511.19	0	248.895	0	0	0	0	0
38.8195	0	2707.03	0	0	0	0	0	0	291.357	0	0	0	0	0	0	0	788.855	0	0	0	0	0	340.253	0	0	0	0	3606.35	0	0	0	0	0	0	0
38.8187	0	328.043	0	0	0	0	0	0	0	0	0	0	0	0	0	0	1096.68	0	0	0	0	0	0	0	0	0	0	1901.37	0	0	0	0	0	0	0
38.8179	0	238.985	0	0	0	0	0	0	0	0	0	0	0	0	0	0	0	0	0	0	0	0	0	0	0	0	0	0	0	0	0	0	0	0	0
38.817	0	0	0	0	0	0	0	0	0	0	0	0	0	0	0	0	0	0	0	0	0	0	0	0	0	0	0	0	0	0	0	0	0	0	0
38.8162	0	271.361	0	0	0	0	0	0	0	0	0	0	0	0	0	0	0	0	0	0	0	0	0	0	843.621	592.772	0	0	0	0	0	0	0	0	0
38.8154	0	229.077	0	0	0	0	0	0	288.722	0	0	0	0	0	0	0	0	0	0	0	0	0	0	0	0	254.02	0	0	0	0	0	0	0	0	0
38.8146	0	2397.97	818.146	552.792	0	0	0	0	0	0	0	0	0	0	0	0	0	0	0	0	0	0	0	0	0	852	0	0	0	0	0	0	0	0	0
38.8138	5185.38	8669.57	995.172	4977.17	0	0	0	0	441.974	0	0	0	0	0	212.594	0	0	0	0	0	0	0	0	453.2	1282.99	3702.54	0	0	2478.35	0	0	0	0	0	0
38.813	1295.97	8593.81	0	4107.93	0	0	0	350.697	1865.09	0	0	0	0	0	773.11	0	1150.48	2204.12	196.226	0	0	0	0	468.556	1460.43	6669.64	0	2878.54	3143.15	632.926	0	0	0	0	0
38.8122	0	6773.56	0	5799.81	0	0	0	0	5454.83	1292.25	0	0	0	0	798.778	0	3049.36	2772.83	0	0	0	0	0	0	1971.86	8915.12	0	8278.64	3779.57	1715.88	0	0	0	0	0
38.8114	0	7131.05	0	4707.67	0	0	0	0	241.951	0	0	0	0	0	0	0	0	0	0	0	0	0	0	0	0	6656.3	0	5359.74	345.102	732.237	0	0	0	0	0
38.8106	2514.25	14676.2	180.469	10292.3	0	316.889	0	0	1950.59	0	0	0	0	0	688.982	0	0	337.859	0	0	0	0	0	0	2650.83	10280.5	0	511.236	6752.58	4182.97	0	0	0	0	0
38.8097	9234.74	15829.1	1499.21	11088.6	0	282.232	0	0	5408.03	381.683	0	0	0	0	2733.6	0	742.548	1440.37	0	0	0	0	0	0	3215.39	9182.58	0	4125.36	698.669	0	0	0	0	0	0
38.8089	3804.03	4783.87	0	0	0	0	0	0	1475.11	0	0	0	0	0	0	1525.2	758.491	3470.97	1279.61	0	0	0	0	0	0	1701.16	0	575.78	0	371.673	0	0	0	0	0
38.8081	0	0	0	0	0	0	0	0	0	0	0	0	0	0	0	588.145	0	0	0	0	0	0	0	0	0	0	0	0	0	0	0	0	0	0	0
38.8073	0	324.19	460.451	0	0	0	0	1130.71	0	0	0	0	0	0	511.989	0	0	0	0	0	0	0	0	0	0	0	0	0	0	0	0	0	0	0	0
38.8065	0	1230.83	831.002	771.346	730.522	866.733	1657.71	1888.07	681.945	0	1462.69	780.386	0	786.228	2644.29	0	0	871.882	944.098	1417.67	0	0	0	0	792.28	1129.66	0	0	528.243	0	1477.5	762.114	675.952	0	727.301
38.8057	0	0	0	0	0	0	0	0	0	0	0	0	0	0	0	0	0	0	0	0	0	0	0	0	0	0	0	0	0	0	0	0	0	0	0
38.8049	0	0	0	334.573	0	0	254.193	0	0	0	0	0	0	0	0	0	0	0	0	0	0	0	0	0	322.63	479.57	0	0	377.795	0	0	0	0	0	0
38.8041	0	2545.72	0	4875.27	1446.65	0	0	385.03	5319.33	0	0	0	0	0	3537.29	0	0	0	0	0	0	0	0	0	1670.78	2579.1	0	589.67	825.093	247.663	0	0	0	0	0
38.8033	0	9965.39	1021.24	10934.6	406.857	2115.97	0	0	12523.3	708.135	0	0	0	0	5187.79	0	0	0	0	0	0	0	0	0	0	4824.99	186.522	10466.8	450.329	0	0	0	0	0	0
38.8024	0	2092.95	0	4910.19	0	2248.66	0	0	20741.5	3062.47	0	265.451	0	0	9206.53	0	1203.89	0	0	0	0	0	0	429.5	0	1600.73	0	12911.7	2171.35	0	0	0	0	0	0
38.8016	0	637.039	199.314	1197.34	358.034	0	0	0	10004.2	386.671	0	688.13	0	0	4805.49	648.662	2655.59	0	0	0	0	0	0	0	0	213.144	0	9804.53	0	0	0	0	0	0	0
38.8008	0	989.733	0	0	728.313	0	0	0	2629.88	1489.46	0	0	0	0	346.264	0	0	0	0	0	0	0	0	0	0	766.053	0	1874.5	0	0	0	0	0	0	0
38.8	430.671	1981.78	0	1688.78	0	0	0	0	2461.09	416.808	0	0	0	0	886.405	0	0	0	0	0	0	0	0	0	0	427.162	0	407.243	0	0	0	0	0	0	0
38.7992	415.31	5652.01	2654.36	2084.19	0	0	0	0	3141.38	462.672	0	1198.39	0	0	10031.9	0	1805.25	1233.39	1240.71	0	0	0	0	2376.34	1513.44	3987.38	576.868	385.343	3980.68	0	0	460.72	0	0	0
38.7984	684.139	7146.79	5951.88	918.161	0	0	719.136	1474.2	1322.63	0	0	417.773	0	0	12250.8	0	497.121	1295.66	1088.09	503.546	0	0	627.027	429.661	2045.6	9929.56	0	0	724.038	411.533	1252.27	5377.16	928.49	0	0
38.7976	0	4900.43	638.123	0	420.47	0	545.013	2493.11	1060	0	0	0	0	0	2677.76	0	0	0	250.647	456.414	737.187	0	472.455	0	2150.37	2788.18	487.17	1208.38	2672.1	1078.32	1599.11	0	315.789	0	665.539
38.7968	0	5265.8	0	997.241	0	0	417.335	1548.89	329.659	0	0	0	0	0	2839.33	0	0	0	2257.89	358.003	0	0	829.013	483.634	409.236	776.609	0	1616.86	1036.62	333.148	0	0	468.686	0	0
38.796	431.687	4589.96	0	374.336	516.786	0	384.935	504.658	3179.06	0	0	0	0	0	2075.25	0	0	0	1976.34	818.012	1948.37	0	1590.46	0	436.438	1263.48	0	531.257	581.278	0	0	0	0	0	0
38.7951	0	2015.03	0	0	0	0	0	0	546.736	0	0	0	0	0	0	0	0	0	207.902	255.663	243.396	0	403.648	869.149	0	208.519	0	0	0	0	0	514.668	0	0	0
38.7943	2001.17	7601.21	1193.16	4661.38	376.963	0	0	0	1418.51	0	0	0	0	0	1145.21	0	1248.48	0	786.341	382.985	2237.4	0	0	1320.84	1241.32	1626.17	691.413	1664.83	0	0	0	0	0	0	0
38.7935	861.28	5203.23	330.576	3000.22	1385.7	0	0	0	4599.04	0	0	0	0	0	528.775	356.842	322.396	0	800.886	714.143	1199.64	0	339.205	1350.85	3363.03	630.624	185.583	5602.5	0	0	0	0	0	0	0
38.7927	2065.57	6899.14	1546.13	5177.42	763.683	0	488.045	478.161	2584	0	0	580.749	0	494.345	4110.07	0	2458.23	0	2727.96	1788.24	2930.29	0	1881.35	4826.03	3487.19	3504.25	184.473	0	990.552	0	0	0	0	0	0
38.7919	1916.84	4326.44	664.096	2257.36	317.039	0	0	0	3748.93	0	0	386.518	0	504.103	3607.6	0	1899.34	421.874	1961.33	1503.07	1326.55	0	2273.55	5995.06	2148.22	2778.1	0	0	0	0	0	0	0	0	0
38.7911	2237.14	7776.88	3510.17	6379.29	0	315.13	0	313.886	1779.36	1454.21	0	351.311	0	0	5115.94	0	2105	0	243.627	379.837	0	0	0	4996.57	1537.01	3130.96	0	0	1381.4	0	0	0	0	0	0
38.7903	2930.52	19280.4	5502.38	10697.5	882.756	1343.42	753.326	1130.23	3165.79	1655.88	736.572	1165.45	1490.93	2252.78	18482.5	0	4085.36	1312.53	1850.1	1611.11	0	0	1954.73	8108	2076.05	2764.9	199.743	1065.97	3670.3	0	0	0	0	0	0
38.7895	3134.67	13940	1174.19	16309.5	3818.87	1737.67	0	906.611	6833.57	3310.08	1042.22	1269.02	0	2944.46	14560.6	498.301	11263.2	1695.35	2647.68	2700.33	397.669	0	2467.85	10741.2	1851.41	4594.87	0	5149.82	7104.07	251.197	0	308.472	0	0	0
38.7887	379.533	3580.05	0	2804.04	415.221	0	0	0	3390.79	1471.87	301.719	0	0	963.553	3887.38	0	4287.38	409.232	2861.59	1392.49	1687	0	1489.38	2140.38	2039.29	5843.66	0	1417.55	715.026	0	0	0	971.469	749.698	658.247
38.7878	709.841	1088.99	484.29	0	0	0	0	0	342.63	0	0	0	0	1708.27	3981.88	962.409	375.929	0	3230.99	0	1011.97	0	2678.78	1991.55	735.162	5731.26	0	0	0	0	0	1918.15	3429.61	1497.48	0
38.787	0	0	0	0	0	0	0	0	0	0	0	0	0	0	405.495	0	0	0	235.991	0	0	0	385.766	0	0	0	0	0	0	0	0	383.856	0	0	0
38.7862	0	0	0	0	0	0	0	0	0	0	0	0	0	0	0	0	0	0	0	0	0	0	350.754	0	0	0	0	0	0	0	0	0	0	0	0
38.7854	0	1234.61	546.01	0	0	0	0	844.816	0	0	0	0	0	0	0	0	0	0	231.933	0	0	0	0	0	0	1120.22	0	0	0	0	0	0	0	0	0
38.7846	0	0	0	0	0	0	0	0	0	0	0	0	0	0	0	0	0	0	0	0	0	0	0	0	0	0	0	0	0	0	0	0	0	0	0
38.7838	0	0	0	0	0	0	0	0	0	0	0	0	0	0	0	0	0	0	0	0	0	0	0	0	0	0	0	0	0	0	0	0	0	0	0
38.783	0	0	0	0	0	0	0	0	0	0	0	0	0	0	0	0	0	0	0	0	0	0	0	0	0	0	0	0	0	0	0	0	0	0	0
38.7822	0	557.454	0	0	0	0	0	0	0	0	0	0	0	0	0	0	0	0	0	0	0	0	0	0	0	0	0	0	0	0	0	0	0	0	0
38.7814	2172.41	4982.01	0	3297.23	0	0	0	0	5729	1168.72	0	0	0	0	3390.36	0	4070.87	805.333	1443.18	255.058	0	0	251.361	2870.19	1456.58	422.694	0	1158.89	0	0	0	0	0	0	0
38.7805	0	2990.71	185.785	0	890.404	0	0	0	1748.06	711.824	0	0	438.624	0	815.999	0	5954.97	927.041	579.055	250.244	0	0	1449.84	924.869	374.899	635.075	0	4037.93	670.009	0	0	0	0	0	0
38.7797	2102.95	3855.82	802.285	1511.91	1927.48	0	0	0	394.69	0	0	0	370.55	0	1620.15	383.778	5476.44	0	514.079	617.281	0	0	0	4277.56	644.798	716.798	285.697	5260.68	812.482	0	0	0	0	0	0
38.7789	4759.32	8808.49	1463.27	4085.06	2823.9	1403.91	0	0	2660.02	1545.82	687.008	956.959	782.463	741.306	9541.27	0	8110.22	0	257.251	0	0	0	391.788	9860.49	1504.36	672.163	270.623	6020.35	3985.27	0	0	0	0	0	0
38.7781	7225.25	24869.5	2199.31	16575.3	1882.78	6764.11	597.177	1168.23	12535.3	4798.01	2806.68	3043.95	7096.73	0	15102.1	1261.43	8816.59	1599.23	0	765.566	0	0	3164.66	21264.6	4173.89	1953.64	0	2214.68	19982.8	0	0	0	0	0	0
38.7773	6184.05	20503	2867.79	16328.6	6622.92	10178.9	0	283.351	17816.9	8863.75	2031.81	3257.44	2228.1	0	12270.6	1126.63	19856.6	5857.13	407.291	216.6	0	0	308.743	27140.6	9334.88	2568.27	4113.21	4850.5	18672.7	0	0	0	0	0	0
38.7765	803.519	18826.8	8009.98	9550.14	3729.16	4802.58	0	308.006	8302.76	1883.75	815.831	1455.32	0	0	5496.59	1981.16	16932.7	5574.81	4289.09	0	0	0	2326.57	15512.4	10397.6	7895.62	881.137	10411.5	8114.34	0	0	0	880.2	0	0
38.7757	5361.03	21601.8	10039.1	14124.5	2361.71	3329.1	0	1454.11	10436.4	1514.42	326.525	1917.33	3621.5	0	3775.75	3375.48	20085.2	6069.38	4317.44	1791.59	0	0	1877.81	16868.3	8960.26	10664.7	1166.51	19141.6	8556.78	762.636	0	0	0	0	0
38.7749	2990.69	26965.9	6941.17	21224.1	6677.21	1838.83	0	0	11571.4	4833.62	2082.78	4751.24	716.735	306.487	10620.2	7256.09	20235.6	5103.26	1136.06	598.376	0	0	7274.58	25612.3	9380.14	12155.3	1420.28	24562.8	11244.8	1243.96	0	0	0	0	0
38.7741	0	14394.4	2501.01	1438.82	3767.56	325.826	0	0	10794.7	849.843	1639.35	3881.96	0	0	5067.87	3446.72	20341.7	376.968	0	0	0	0	2669.92	11029.3	12903.2	3873.31	909.79	26899.2	5413.6	0	0	0	0	0	0
38.7732	1582.43	13644.9	1165.63	1843.19	0	0	0	0	2977.81	416.133	0	1755.43	0	0	4427.7	373.85	8966.1	0	0	0	0	0	0	8141.65	4505.4	731.161	0	23246.7	5280.87	0	0	0	0	0	0
38.7724	0	1747.18	230.534	418.241	0	359.859	0	704.808	600.546	0	0	0	0	0	2049.12	0	2697.48	0	1280.46	0	0	0	0	1091.5	981.232	1767.67	0	6537.57	435.469	0	0	0	0	0	0
38.7716	0	0	0	508.531	0	0	0	0	0	0	0	0	0	0	0	933.132	0	0	1398.47	638.906	321.183	0	0	0	0	1394.8	0	438.505	0	0	0	0	0	0	0
38.7708	0	0	0	597.553	0	0	0	0	0	0	0	0	0	0	0	437.877	367.775	573.948	574.359	327.044	0	0	278.522	921.458	0	533.716	0	394.025	0	0	0	0	0	0	0
38.77	429.727	3124.78	0	0	0	0	0	0	0	0	0	0	0	0	0	3072.4	636.805	1070.25	2619.31	1885.41	0	0	0	2470.51	301.107	900.722	0	0	516.321	0	0	0	0	0	0
38.7692	0	1937.97	0	0	0	0	0	0	0	0	0	0	0	0	0	1336.46	362.906	841.55	713.619	360.901	598.693	0	0	2103.2	954.674	298.34	0	3003.76	772.422	0	0	0	0	0	0
38.7684	0	1655.02	0	0	0	0	0	0	0	0	0	0	314.789	0	0	0	0	0	1718.3	0	299.748	0	0	3165.31	0	246.008	0	0	0	0	364.118	1113.95	939.759	0	1617.85
38.7676	0	767.693	0	0	0	0	0	0	0	0	0	0	0	0	0	0	0	0	2072.17	0	1103.48	0	0	2046.62	3538.57	283.521	0	0	0	0	0	359.464	1270.28	699.381	0
38.7668	0	0	0	0	0	0	0	0	0	0	0	0	0	0	0	0	0	0	0	0	0	0	0	0	297.923	0	0	0	0	0	0	0	0	0	0
38.766	0	468.566	0	0	719.616	2387.07	0	3830.41	4305.03	2418.66	0	0	0	0	600.446	0	771.688	451.571	0	0	0	0	0	2281.54	736.605	759.121	0	1778.43	534.183	0	364.778	948.125	0	0	0
38.7651	0	2348.2	0	2602.89	4603.07	5889.93	0	1025.42	6751.58	4634.14	0	0	0	1802.69	5359.23	0	3972.53	2777.84	1870.77	1288.36	760.459	0	2399.09	7899.88	4346.97	1469.12	594.379	4189.1	3372.74	536.269	0	0	0	0	0
38.7643	375.759	3473.11	0	459.543	2304.48	5667.93	0	2067.09	6527.67	4054.16	0	0	386.633	335.539	7553.83	0	4792.75	1938.62	677.845	435.543	855.203	0	2972.14	3878.3	4330.29	3230.25	0	2063.26	1626.78	0	0	0	0	0	0
38.7635	0	2886.59	0	356.071	869.87	2164.15	0	0	3093.2	6223.58	0	0	0	0	649.198	0	393.618	869.863	659.277	0	0	0	1317.1	5196.11	330.975	479.379	0	374.386	0	0	0	0	0	0	0
38.7627	0	201.726	0	0	735.572	1776.24	0	0	2128.95	2606.26	0	0	0	0	0	0	0	0	0	0	0	0	0	1924.27	0	0	0	0	0	0	0	0	0	0	0
38.7619	0	0	0	0	0	0	0	0	1337.18	3168.49	0	0	0	0	0	0	0	0	0	0	0	0	0	0	0	0	0	0	0	0	0	0	0	0	0
38.7611	0	0	0	0	1183.37	0	0	0	3326.18	9170.41	0	0	0	0	0	0	0	0	0	360.903	0	0	0	0	0	0	0	0	0	0	0	0	0	0	0
38.7603	0	0	0	0	0	0	0	0	1031.89	4020.69	0	0	0	0	0	0	1524.9	0	0	0	0	0	0	0	0	0	0	0	0	0	0	0	0	0	0
38.7595	0	0	0	0	0	0	0	0	1751.77	370.662	0	0	0	0	0	0	0	0	0	0	0	0	0	0	0	0	0	4238.31	0	0	0	0	0	0	0
38.7587	0	0	0	454.773	0	0	0	0	1112.08	0	0	0	0	0	0	0	0	0	0	0	0	0	0	0	0	0	0	5884.74	0	0	0	0	534.144	0	0
38.7578	0	0	0	0	0	0	0	0	0	0	0	0	0	0	0	0	443.519	0	0	0	0	0	0	0	0	0	0	995.415	0	0	0	0	1426.3	2409.63	0
38.757	0	0	0	0	0	0	0	0	0	0	0	0	0	0	0	0	0	0	0	0	0	0	0	0	0	0	0	0	0	0	0	0	0	0	0
38.7562	0	0	0	0	0	0	0	0	0	0	0	0	0	0	0	0	0	0	0	0	0	0	0	0	0	0	0	0	0	0	0	0	0	0	0
38.7554	0	0	0	0	0	0	0	0	0	0	0	0	0	0	0	0	0	0	0	0	0	0	0	0	0	0	0	0	0	0	0	0	0	0	0
38.7546	0	0	0	0	0	0	0	0	0	0	0	0	0	0	760.415	496.143	0	0	208.663	0	0	0	0	0	0	0	0	0	0	0	0	0	0	0	0
38.7538	0	0	0	0	0	0	0	0	0	0	0	0	0	0	0	0	0	0	0	0	0	0	0	0	0	0	0	0	0	0	0	0	0	0	0
38.753	0	0	0	0	0	0	0	0	0	0	0	0	0	0	0	0	0	0	0	0	0	0	0	0	0	0	0	0	0	0	0	0	0	0	0
38.7522	0	0	0	0	0	0	0	0	0	0	0	0	0	0	0	0	0	0	0	0	0	0	0	0	0	0	0	0	0	0	0	0	0	0	0
38.7514	0	0	0	0	0	0	0	0	0	0	0	0	0	0	0	0	0	0	0	0	0	0	0	0	0	0	0	0	0	0	0	0	0	0	0
38.7505	0	0	0	0	0	0	0	0	0	0	0	0	0	0	0	0	0	0	0	0	0	0	0	0	0	0	0	0	0	0	0	0	0	0	0
38.7497	0	0	0	0	0	0	0	0	0	0	0	0	0	0	0	0	0	0	0	0	0	0	0	0	0	0	0	0	0	0	0	0	0	0	0
38.7489	0	0	0	0	0	0	0	0	0	0	0	0	0	0	0	0	0	0	0	0	0	0	0	0	0	0	0	0	0	0	0	0	0	0	0
38.7481	0	0	0	0	0	0	0	0	0	0	0	0	0	0	0	0	0	0	0	0	0	0	0	0	0	0	0	0	0	0	0	0	0	0	0
38.7473	0	0	0	0	0	0	0	0	0	0	0	0	0	0	0	0	0	0	0	0	0	0	0	0	0	0	0	0	0	0	0	0	0	0	0
38.7465	0	0	0	0	0	0	0	0	0	0	0	0	0	0	0	0	0	0	0	0	0	0	0	0	0	0	0	0	0	0	0	0	0	0	0
38.7457	0	0	0	0	0	0	0	0	0	0	0	0	0	0	0	0	0	0	0	0	0	0	0	0	0	0	0	0	0	0	0	0	0	0	0
38.7449	0	0	0	0	0	0	0	0	0	0	0	0	0	0	0	0	0	0	0	0	0	0	0	0	0	0	0	0	0	0	0	0	0	0	0
38.7441	0	0	0	0	0	0	0	0	290.15	0	0	0	0	0	0	0	0	0	0	0	0	0	0	0	0	0	0	0	0	0	0	0	0	0	0
38.7432	0	0	0	0	0	0	0	0	0	0	0	0	0	0	0	0	0	0	0	0	0	0	0	0	0	0	0	0	0	0	0	0	0	0	0
38.7424	0	0	0	0	0	0	0	0	0	0	0	0	0	0	0	0	0	0	0	0	0	0	0	0	0	0	0	0	0	0	0	0	0	0	0
38.7416	0	0	0	0	0	0	0	0	0	0	0	0	0	0	0	0	0	0	0	0	0	0	0	0	0	0	0	0	0	0	0	0	0	0	0
38.7408	0	0	0	0	0	0	0	0	0	0	0	0	0	0	0	0	0	0	0	0	0	0	0	0	0	0	0	0	0	0	0	0	0	0	0
38.74	0	0	0	0	0	0	0	0	0	0	0	0	0	0	0	0	0	0	0	0	0	0	0	0	0	0	0	0	0	0	0	0	0	0	0
38.7392	0	0	0	0	0	0	0	0	0	0	0	0	0	0	0	0	0	0	0	0	0	0	0	0	0	0	0	0	0	0	0	0	0	0	0
38.7384	0	0	0	0	0	0	0	0	0	0	0	0	0	0	0	0	0	0	0	0	0	0	0	0	0	0	0	0	0	0	0	0	0	0	0
38.7376	0	453.203	0	0	0	0	349.589	939.491	0	0	0	0	0	0	0	0	0	0	435.088	0	0	0	0	0	0	586.074	0	0	0	0	0	0	0	0	0
38.7368	0	0	0	0	0	0	0	771.491	0	0	0	0	0	242.245	0	0	0	0	403.622	0	0	0	0	0	0	1060.81	0	0	0	0	0	0	0	0	0
38.7359	0	437.443	0	0	0	0	0	0	705.108	0	0	0	0	1151.68	0	0	0	0	0	0	0	0	0	756.088	0	1606.75	0	3998.59	0	0	0	0	0	0	0
38.7351	5571.57	13196	0	2506.58	643.841	0	0	1222.28	3554.89	484.518	438.754	0	0	7478.94	0	1755.44	4676.94	794.314	466.3	626.196	2841	0	790.042	6394.96	751.038	2161.84	0	4237.45	0	0	0	0	0	0	0
38.7343	3243.83	6009.58	0	0	428.802	0	0	681.47	482.87	0	0	0	0	1115.51	0	0	4577.33	0	188.827	0	666.446	0	0	1147	0	1364.39	0	4883.35	0	0	0	0	0	0	0
38.7335	628.748	2962.02	0	0	0	0	0	0	0	0	0	0	0	1340.9	0	0	365.173	0	0	0	0	0	2173.99	1940.24	0	434.584	0	0	0	0	0	0	0	0	0
38.7327	0	608.203	0	0	0	0	0	0	0	0	0	0	0	394.762	0	0	0	0	0	0	0	0	0	0	0	0	0	280.47	0	0	0	0	0	0	0
38.7319	0	0	0	0	0	0	0	0	0	0	0	0	0	0	0	0	0	0	0	0	0	0	0	0	0	0	0	0	0	0	0	0	0	0	0
38.7311	0	0	0	0	0	0	0	0	0	0	0	0	0	0	0	0	0	0	0	0	0	0	0	0	0	0	0	0	0	0	0	0	0	0	0
38.7303	0	0	0	0	0	0	0	0	0	0	0	0	0	0	0	0	0	0	0	0	0	0	0	0	0	0	0	0	0	0	0	329.063	0	0	0
38.7295	0	0	0	0	0	0	0	0	0	0	0	0	0	0	0	0	0	0	0	0	0	0	0	0	0	0	0	0	0	0	0	0	0	0	0
38.7286	0	281.572	0	0	0	0	0	0	0	0	0	0	0	0	0	0	0	0	0	0	0	0	0	0	0	0	0	0	0	0	0	0	0	0	0
38.7278	0	474.577	0	0	0	0	0	457.759	0	0	0	0	0	1415.13	0	0	0	0	203.403	0	0	0	1420.47	1113.23	850.667	222.453	0	0	0	0	0	609.237	0	0	0
38.727	0	2695.5	0	0	0	0	0	0	503.279	0	0	0	0	6572.25	1601.05	1859.35	0	0	1474.78	732.215	0	0	792.772	5716.66	0	0	0	0	0	0	0	0	587.13	0	0
38.7262	2286.34	5965.65	0	2602.15	0	0	0	0	796.499	0	649.298	2543.06	325.953	5485.12	1564.01	1169.01	1385.45	3422.03	2991.15	1686.42	1022.41	0	4409.46	8306.56	659.347	223.648	0	0	0	0	0	588.89	0	0	0
38.7254	3028.71	7207.69	0	7212.87	0	0	0	0	541.668	436.006	1566.24	2060.89	1096.88	5671.65	0	613.504	2132.26	2346.21	1751.21	2541.54	1764.51	0	7159.62	10463.3	669.068	914.518	0	0	0	0	0	0	0	0	0
38.7246	2180.07	2555.21	0	1879.86	0	0	0	0	589.443	0	0	0	0	1756.73	0	0	0	0	0	0	0	0	1748.51	2287.14	0	0	0	0	0	0	0	0	0	0	0
38.7238	0	0	0	0	0	0	0	0	1026.07	732.468	0	0	0	1118.15	0	0	0	0	0	0	0	0	0	0	0	212.028	0	353.058	0	0	0	0	0	0	0
38.723	0	0	0	0	0	0	0	0	0	0	0	0	0	466.318	0	0	0	0	0	0	0	0	0	0	0	0	0	0	0	0	0	0	0	0	0
38.7222	0	209.552	0	0	1259.53	342.654	0	0	2753.35	799.154	901.579	434.69	0	2181.22	0	0	0	0	0	0	1114.43	0	1275.51	1619.16	846.083	904.397	0	662.706	0	0	0	0	0	0	0
38.7214	256.753	2105.84	0	635.627	1867.77	0	0	0	3686.63	1464.4	1634.97	753.621	346.327	5102.07	0	0	0	753.944	1325.53	1791.42	1371.56	0	2630.19	4937.05	1531.64	0	0	940.798	0	0	0	0	0	0	0
38.7205	0	0	0	0	0	0	0	0	634.289	0	0	0	0	246.586	0	0	0	0	0	0	0	0	327.209	451.151	0	0	0	292.516	0	0	0	0	0	0	0
38.7197	0	818.048	0	0	0	0	0	0	0	0	0	0	0	269.312	0	0	0	0	0	0	0	0	0	0	0	0	0	0	0	0	0	0	0	0	0
38.7189	0	1063.78	0	0	0	0	0	0	304.929	0	0	0	0	610.932	0	0	0	0	0	0	0	0	329.941	464.788	0	213.842	0	0	0	0	0	0	0	0	0
38.7181	255.225	2801.95	0	1207.25	0	0	0	0	0	0	0	269.79	0	1823.11	0	0	279.981	0	0	0	0	0	715.993	1595.08	0	183.661	0	0	0	0	0	0	0	0	0
38.7173	301.242	3329.9	0	0	0	0	0	0	391.442	1227.14	0	561.068	261.901	1939.24	0	0	682.03	0	194.026	0	0	0	356.402	3599.35	557.043	1045.71	0	0	0	0	0	0	0	0	0
38.7165	296.592	4020.44	0	1487.6	0	0	0	0	1146.34	476.05	558.458	1061.14	360.317	2535.46	0	0	396.081	0	0	0	0	0	1905.69	4127.82	1244.6	1835.2	0	789.658	0	0	0	0	0	0	0
38.7157	2707.45	13665.4	0	4956.41	291.087	0	0	0	1059.37	2048.9	2916.84	6343.23	2345.7	8598.04	0	0	2761.74	1290.6	865.256	988.523	0	0	4715.16	13631.3	3751.29	4779.5	0	404.439	0	0	0	0	0	0	0
38.7149	8242.91	16073	203.462	11983.8	2470.05	0	0	0	1349.01	4317.61	4476.01	7201.83	3816.22	7050.29	0	5474.72	7189.98	4715.35	2764.81	3369.9	2183.76	0	8453.09	17082.9	318.009	1810.77	0	0	0	0	0	0	0	0	0
38.7141	4688.3	10940.3	0	7441.86	2335.41	287.99	0	0	295.868	2429.62	501.316	3000.13	2881.81	2557.89	0	2949.23	6584.08	3267.45	1168.74	2358.44	0	0	5508.14	9447.18	0	1144.15	0	1621.34	0	0	0	0	0	0	0
38.7132	0	763.746	0	1142.28	419.575	272.761	0	0	0	678.797	0	317.953	1107.81	1326.97	0	0	2303.29	585.264	235.317	564.19	0	0	0	981.1	0	433.724	0	2274.27	658.63	0	0	0	0	0	0
38.7124	0	2819.03	0	0	0	0	3693.11	2845.27	0	0	0	1183.51	0	256.549	0	0	0	0	2512.68	873.744	792.288	0	0	0	1075.9	3093.28	0	0	2039.45	0	0	785.147	587.276	0	0
38.7116	0	675.174	0	0	0	0	0	1355.51	0	0	0	0	0	278.312	0	0	0	0	0	0	0	0	0	0	0	605.211	0	0	716.327	0	0	0	0	0	0
38.7108	0	0	0	0	0	0	0	0	0	0	0	0	0	0	0	0	0	0	0	0	0	0	0	0	0	433.058	0	0	0	0	0	0	0	0	0
38.71	0	206.713	0	0	0	0	0	0	847.031	359.288	218.772	0	0	265.445	0	0	0	0	0	0	1053.4	0	0	0	0	717.613	0	411.775	0	0	0	0	0	0	0
38.7092	3746.66	3299.02	2065.45	4372.31	0	0	0	1039.94	2216.13	690.284	2084.82	316.529	2394.55	6156.84	0	1502.6	1674.48	0	623.691	0	2724.7	0	1635.7	426.367	1416.77	921.016	0	1213.46	0	0	0	318.259	1273.6	0	0
38.7084	0	2458.48	0	650.711	270.708	0	0	346.545	2703.88	3255.18	1254.69	319.532	0	3017.12	0	834.498	1772.91	0	0	0	0	0	3366.47	0	334.394	358.847	0	3160.14	0	0	0	0	294.641	0	0
38.7076	0	1148.23	0	1087.31	479.242	0	0	0	933.181	1309.19	263.26	0	0	2360.21	0	684.962	286.245	0	0	0	0	0	0	450.236	0	0	0	2200.44	0	0	0	0	0	0	0
38.7068	0	2158.69	0	615.196	0	0	0	0	0	0	210.796	608.524	535.833	3258.2	0	614.831	341.944	0	225.171	0	0	0	0	514.888	0	0	0	0	0	0	0	0	0	0	0
38.7059	2867.33	2507.26	0	511.52	0	0	0	0	0	320.487	0	1127.62	0	3963.26	0	0	915.144	0	0	0	0	0	357.55	0	0	0	0	293.275	0	0	0	0	753.316	883.717	0
38.7051	224.896	245.166	0	0	0	0	0	0	292.927	995.726	0	0	0	357.216	0	0	0	0	0	0	0	0	265.729	0	0	0	0	0	0	0	0	0	0	0	0
38.7043	0	0	0	0	0	0	0	0	0	0	0	0	0	0	0	0	0	0	0	0	0	0	0	0	0	0	0	0	0	0	0	0	0	0	0
38.7035	0	1191.67	0	903.287	0	0	0	0	0	0	0	274.44	0	714.623	0	0	0	0	0	0	0	0	296.064	488.369	0	0	0	0	0	0	0	0	0	0	0
38.7027	571.339	4287.15	0	2408.38	0	0	0	0	0	630.757	0	0	1167.29	2725.45	0	0	975.938	0	0	0	0	0	0	585.069	0	0	0	0	0	0	0	0	0	0	0
38.7019	2137.4	5144.08	0	2362.23	664.786	0	0	0	583.763	2202.64	210.796	0	986.172	1020.49	0	0	2066.11	0	0	0	0	0	1322.03	2423.13	0	0	0	1200.91	0	0	0	0	0	0	0
38.7011	2000.34	6610.61	0	7003.83	2047.67	0	0	0	1944.1	2646.52	0	0	4142.68	3849.88	0	0	5206.33	0	226.016	0	0	0	3582.78	3162.91	0	215.803	0	447.856	468.121	0	0	0	0	0	0
38.7003	1376.81	3816.41	0	2030.82	2498.83	0	0	0	1734.29	792.944	0	0	735.358	1057.4	0	0	6406.98	0	0	0	0	0	766.711	2157.74	1062.15	544.502	0	1427.22	0	0	0	0	0	0	0
38.6995	2048.66	6041.41	259.448	2749.95	337.391	0	0	0	1242.98	0	0	0	1227.54	3994.63	0	664.683	7173.51	0	0	0	0	0	0	1393.18	0	1044.1	0	2948.17	0	0	0	0	0	0	0
38.6986	0	0	0	0	0	0	0	0	301.1	0	0	0	0	362.849	0	0	1127.46	0	0	0	0	0	0	0	0	0	0	0	0	0	0	0	0	0	0
38.6978	0	926.177	0	0	0	0	0	0	253.909	464.366	0	0	0	677.08	0	0	0	0	0	0	0	0	0	0	0	654.694	0	0	0	0	0	0	0	0	0
38.697	0	2486.66	0	851.142	343.945	0	0	0	2964.59	314.419	0	0	0	3463.39	0	0	0	556.533	373.538	0	0	0	0	0	0	361.077	0	0	0	0	0	0	0	0	0
38.6962	760.596	5092.36	0	527.458	1063.23	0	255.655	397.853	3032.92	319.609	0	0	1476.02	3823.19	0	0	2519.98	1630	1254.58	235.442	0	0	713.017	1340.08	1569.47	1532.58	0	1007.9	2126.94	0	0	0	0	0	0
38.6954	777.148	11464	2379.92	2514.52	0	0	0	0	1359.93	0	0	850.852	793.774	5887.2	0	0	0	1228.07	1306.29	1085.41	0	0	2972.47	2945.01	2183.54	2349.03	0	0	1133.41	0	0	0	0	0	0
38.6946	2800.61	9982.92	2304.72	6407.68	1655.6	0	0	0	749.663	361.281	0	1990.99	606.216	2280.74	0	292.605	2855.99	417.437	0	0	0	0	321.802	4853.59	1612.09	1258.56	0	1072.19	442.94	0	0	0	0	0	0
38.6938	4419.2	12281.6	1252.52	4256.5	4434.72	0	0	0	3190.91	2527.8	604.893	1646	1320.87	2475.18	0	600.12	3677.82	0	192.859	0	0	0	0	5355.52	560.716	181.779	0	3042.74	2438.55	0	0	0	0	0	0
38.693	2574.79	7138.41	0	1480.34	1616.74	0	0	0	1066.05	1329.99	0	0	0	2537.96	0	0	3110.93	0	0	0	0	0	0	0	0	475.736	0	0	0	0	0	0	0	0	0
38.6922	339.562	5481.22	0	0	2389.48	0	0	0	251.846	368.376	0	0	317.72	1897.64	0	0	1001.58	0	0	0	0	0	554.544	456.164	0	371.857	0	944.458	0	0	0	0	0	0	0
38.6913	3586.57	5188.67	0	1008.31	3771.15	0	0	0	1071.15	0	0	0	0	3897.72	0	2031.31	1843.4	0	180.116	0	0	0	1259.35	451.685	0	0	0	373.083	0	0	0	0	0	0	0
38.6905	5993.83	9909.18	0	6111.25	3583.15	0	0	0	1280.28	0	0	0	555.425	3556.48	0	0	4372.24	962.991	1123.21	516.069	0	0	2011.07	4073.36	0	181.167	0	3105.82	2043.63	0	0	0	0	0	0
38.6897	4091.03	7681.2	0	3221.02	2610.25	0	311.862	430.357	1615.56	0	0	0	0	715.473	0	0	2739.94	0	0	0	0	0	865.678	5659.23	0	477.676	0	2521.58	537.777	0	0	0	0	0	0
38.6889	0	5874.63	0	468.61	561.722	0	716.477	1217.07	1116.78	386.74	0	0	0	0	0	0	362.442	0	0	307.771	0	0	0	0	468.964	2800.22	0	746.134	1544.75	0	0	259.575	375.272	0	0
38.6881	1110.1	8228.1	0	4311.22	2042.38	0	0	0	1573.21	3437.28	0	0	559.696	1709.58	0	794.811	1927.21	0	0	0	0	0	619.148	915.667	1203.38	1566.66	0	3637.75	0	0	0	0	0	0	0
38.6873	2520.07	1473.86	0	541.918	0	0	0	0	1560.38	386.74	0	0	0	0	0	0	1407.07	0	0	0	0	0	0	0	0	0	0	642.537	0	0	0	0	0	0	0
38.6865	856.136	0	0	0	0	0	0	0	257.966	0	0	0	0	0	0	0	0	0	0	0	0	0	0	0	0	0	0	0	0	0	0	0	0	0	0
38.6857	0	0	0	0	0	0	0	0	257.966	0	0	0	0	0	0	0	0	0	0	0	0	0	0	0	0	0	0	0	0	0	0	0	0	0	0
38.6849	0	0	0	0	0	0	0	0	0	0	0	0	0	0	0	0	0	0	0	0	0	0	0	0	0	0	0	0	0	0	0	0	0	0	0
38.684	0	0	0	0	0	0	0	0	0	0	0	0	0	0	0	0	0	0	0	0	0	0	0	0	0	0	0	0	0	0	0	0	0	0	0
38.6832	0	0	0	0	0	0	0	0	0	0	0	0	0	0	0	0	0	0	0	0	0	0	0	0	0	0	0	0	0	0	0	0	0	0	0
38.6824	0	0	0	0	0	0	0	0	0	0	0	0	0	0	0	0	0	0	0	0	0	0	0	0	0	0	0	0	0	0	0	0	0	0	0
38.6816	0	0	0	0	0	0	0	0	0	0	0	0	0	0	0	0	0	0	0	0	0	0	0	0	0	0	0	0	0	0	0	0	0	0	0
38.6808	0	0	0	0	0	0	0	0	0	0	0	0	0	0	0	0	0	0	0	0	0	0	0	0	0	420.547	0	0	0	0	0	0	0	0	0
38.68	0	0	0	0	0	0	0	0	0	0	0	0	0	0	0	0	0	0	0	0	0	0	0	0	0	180.808	0	0	0	0	0	0	0	0	0
38.6792	0	325.44	0	0	0	0	0	0	0	0	0	0	0	0	0	0	0	0	0	0	0	0	0	0	0	327.381	0	0	0	0	0	0	0	0	0
38.6784	0	198.335	0	0	0	0	0	0	885.66	308.482	0	0	0	0	0	0	0	0	0	0	0	0	986.35	0	0	0	0	0	0	0	0	0	0	0	0
38.6776	0	1849.79	0	1030.75	0	0	0	0	2444.65	266.324	0	0	0	1132.98	0	0	0	0	0	0	0	0	303.798	0	0	0	0	426.506	0	0	0	0	0	0	0
38.6767	0	336.064	0	1268.69	3704.43	319.188	0	0	6805.16	3354.48	0	0	0	0	0	0	0	0	0	254.658	0	0	3572.09	0	0	0	0	2591.66	0	0	0	0	0	0	0
38.6759	0	0	0	273.567	0	0	0	0	500.242	334.154	0	0	0	0	0	0	321.985	0	0	0	0	0	0	0	0	0	0	446.2	0	0	0	0	0	0	0
38.6751	0	0	0	0	0	0	0	0	0	0	0	0	0	0	0	0	0	0	0	0	0	0	401.169	0	0	0	0	0	0	0	0	0	0	0	0
38.6743	0	2219.05	0	2557.09	2287.58	0	0	0	3296.12	1395.42	0	0	422.922	2158.11	0	0	676.78	2009.49	417.629	264.992	0	0	915.809	1707.12	0	0	0	0	490.075	0	0	0	0	0	0
38.6735	0	199.584	0	0	2193.4	0	0	0	1248.45	267.019	0	0	0	0	0	0	994.118	0	0	0	0	0	665.367	966.994	0	0	0	0	0	0	0	0	0	0	0
38.6727	0	526.932	0	521.604	0	0	0	0	954.94	646.048	0	0	0	0	0	0	719.302	0	0	0	0	0	250.23	0	0	0	0	0	0	0	0	0	0	0	0
38.6719	0	662.963	0	317.386	2628.52	0	0	0	1400.81	933.237	0	0	0	0	0	0	359.748	0	0	0	0	0	666.878	0	0	0	0	1743.99	0	0	0	0	0	0	0
38.6711	0	0	0	0	1158.67	0	0	0	753.957	0	0	0	0	0	0	0	1524.07	0	0	0	0	0	0	0	0	0	0	0	0	0	0	0	0	0	0
38.6703	0	243.718	0	0	5421.64	283.667	0	0	3156.04	993.926	0	0	617.013	0	0	0	4783.86	0	0	0	0	0	0	477.996	272.973	545.644	217.921	2940.32	0	0	0	0	0	0	0
38.6694	2317.82	5670.66	1289.71	3740.12	4393.9	254.297	0	0	1440.43	835.922	316.894	0	831.979	345.627	0	0	3601.32	3624.94	0	0	0	0	0	5364	238.732	223.686	0	3205.92	0	0	0	0	0	0	0
38.6686	7902.53	12463.7	4349.94	7809.93	7988.38	3114.9	0	0	7256.76	7870.86	3303.96	3099.19	5283.99	1131.82	0	1166.38	10744.5	7072.11	0	0	0	0	1406.02	12864.7	9437.63	2883.76	221.357	5124.1	3211.16	0	0	0	0	0	0
38.6678	6047.71	12115	519.044	5717.45	11263.2	1549.82	0	0	10039	11039.6	808.192	690.184	493.802	0	0	0	11063.5	3599.33	0	0	0	0	732.599	9441.16	4883.22	1518.43	943.976	10536.5	972.162	0	0	0	0	0	0
38.667	5571.18	10951.4	4004.18	2909.88	4438.84	0	0	436.55	5428.96	3349.78	0	0	0	0	0	0	7983.42	4706.87	1155.91	2222.4	0	0	3699.31	7881.53	5619.05	5612.57	0	7708.13	0	0	0	0	0	0	0
38.6662	3685.1	6219.76	1143.26	227.285	1674.29	0	0	949.848	3430.78	365.133	0	0	0	345.514	0	1741.38	2020.48	2384.56	348.872	529.087	0	0	0	1142.13	261.095	1486.38	0	409.861	0	0	0	0	0	0	0
38.6654	4072.23	8578.33	2583.77	4250.77	8820.45	325.52	0	0	9957.11	3688.42	0	0	205.446	1300.9	0	0	1556.96	1991.46	0	0	0	0	1093.36	4538.69	3050.71	770.269	0	8369.14	0	0	0	0	0	0	0
38.6646	1188.22	4594.64	0	2095.76	5013.83	0	0	0	6239.38	1821.01	0	0	0	0	0	0	963.797	1520.94	0	0	0	0	1632.46	396.171	0	437.517	0	4461.39	0	0	0	0	0	0	0
38.6638	0	540.63	0	2183.26	327.275	0	0	303.48	1470.37	0	0	0	0	0	0	0	0	0	0	0	0	0	325.692	0	0	0	0	4178.83	0	0	0	0	0	0	0
38.663	310.089	1420.29	0	1746.61	5849.14	1859.02	0	0	9167.11	4519.32	0	0	0	0	0	0	4939.35	393.645	181.032	0	0	0	256.003	4584.74	0	0	0	4420.41	0	0	0	0	0	0	0
38.6622	420.442	0	0	0	1527.46	521.497	0	0	3451.72	2025.36	221.908	0	0	0	0	0	1548.93	0	0	0	0	0	0	429.329	0	0	0	0	0	0	0	0	0	0	0
38.6613	339.011	5396.15	0	610.077	3332.63	0	0	0	5624.44	694.151	0	0	0	749.06	0	0	3084.33	344.553	0	0	0	0	0	2431.86	2039.37	1531.97	0	658.434	0	0	0	0	0	0	0
38.6605	932.724	7818.94	190.06	3474.7	624.882	0	0	1209.27	1097.76	0	0	0	0	0	0	0	0	2557.6	0	506.501	0	0	0	1445.29	276.107	1167.82	181.814	0	507.724	0	0	417.249	0	0	0
38.6597	0	10273.4	1625.67	1346.61	1716.18	0	2593.74	6014.93	955.089	0	1236.75	1817.23	0	345.354	3796.35	0	691.972	0	1685.88	568.035	0	0	481.245	0	4031.29	7519.55	0	0	4864.54	0	0	388.143	0	0	0
38.6589	0	9367.92	1947.53	2122.94	3974.39	1461.65	3291.6	4770.89	1381.8	0	1960.79	1612.86	0	0	6676.63	0	0	0	2179	1049.94	510.367	0	1452.22	861.649	2340.41	6472.02	1427.73	0	4510.47	0	0	344.74	0	0	0
38.6581	1191.82	16443.2	2156.28	14092.5	2040.66	1284.13	3451.1	2514.95	3659.34	1747.68	1310.78	630.905	0	417.543	0	1897.59	2113.9	1521.55	1541.35	539.189	428.063	0	1148.25	14807.1	3936.26	3968.31	0	2264.59	2825.45	0	0	0	758.74	897.213	0
38.6573	6077	6939	0	5481.86	396.28	237.784	0	0	5846.86	0	0	0	0	350.531	2181.37	905.824	2122.01	303.917	0	0	0	0	0	2717.85	2740.13	0	0	0	1014.22	0	0	0	0	0	0
38.6565	1393.68	1333.6	0	501.513	0	0	0	0	679.944	0	0	0	0	0	0	0	0	1048.73	0	0	0	0	0	527.237	0	0	0	0	0	0	0	0	0	0	0
38.6557	0	0	0	0	0	0	0	0	0	0	0	0	0	0	0	0	0	0	0	0	0	0	0	0	0	0	0	0	0	0	0	0	0	0	0
38.6549	0	0	0	0	0	0	0	0	630.182	0	0	0	0	0	0	0	303.11	0	0	0	0	0	0	0	0	0	0	0	0	0	0	0	0	0	0
38.654	430.027	211.718	0	0	929.188	0	0	302.554	1465.65	0	0	0	0	341.509	0	1361.64	1639.77	0	613.873	920.347	0	0	0	0	0	0	0	0	0	0	0	0	0	0	0
38.6532	422.037	1420.37	0	1773.44	1922.9	0	0	1395.61	715.991	0	210.748	0	957.177	344.772	0	0	917.604	0	214.545	1227.25	0	0	254.148	0	515.08	0	0	0	0	0	0	0	0	0	0
38.6524	0	1318.17	267.109	799.38	790.88	414.753	0	1459.09	1249.6	0	613.498	0	0	0	0	0	0	0	0	0	0	0	0	0	0	744.629	0	0	0	0	0	0	0	0	0
38.6516	0	768.16	0	975.317	0	0	0	0	0	0	0	0	0	851.899	0	0	0	0	0	0	0	0	476.481	0	0	0	0	0	0	0	0	0	0	0	0
38.6508	0	1821.07	0	2421.51	1716.16	525.581	0	0	2142.93	0	0	0	0	2397.88	0	0	1379.99	378.276	0	490.065	0	0	2781.71	3084.31	0	0	0	0	676.953	0	0	0	0	0	0
38.65	0	1967.55	0	331.911	2472.22	0	0	0	4786.79	2812.73	0	0	1285.48	0	0	0	5272.83	2323.24	810.919	978.414	0	0	1313.52	2291.74	0	181.955	0	1535.05	0	0	0	0	0	0	0
38.6492	0	2331.52	0	2317.23	5167.77	2686.05	0	0	5814.08	3244.2	0	333.444	2292.9	1970.8	0	0	6823.86	3215.95	631.046	1450.75	0	0	2002.19	6254.27	871.559	1204.25	0	1034.5	818.918	0	0	0	0	0	0
38.6484	3532.12	5773.08	186.191	4073.3	2932.99	0	0	695.288	2239.02	1158.72	0	0	267.182	0	0	0	6321.95	341.04	0	0	0	0	284.518	8871	3497.17	967.346	0	4543.9	0	0	0	0	0	0	0
38.6476	0	3749.53	0	697.513	3970.59	3075.73	499.197	707.34	5558.47	1559.95	0	668.039	2853.74	3164.17	0	0	7367.7	666.645	0	0	0	0	4176.01	8360.42	1041.98	401.15	0	1042.27	0	0	0	0	0	0	0
38.6467	1812.03	4587.51	0	0	9151.01	1128.58	0	0	10260.3	7418.95	982.447	1285.57	505.926	0	0	0	16466	1444.58	0	0	0	0	888.302	12300.4	4441.29	0	0	7397.31	0	0	0	0	0	0	0
38.6459	0	3093.86	577.721	0	5215.84	2221.17	366.756	935.641	9311.42	6955.57	919.664	1401.6	615.61	344.098	0	0	6281.32	303.917	248.322	454.396	487.819	0	1501.3	7109.56	1204.13	997.719	304.971	5623.61	581.656	451.204	0	426.605	0	0	0
38.6451	917.719	7625.29	3406.6	5573.22	4985.51	2724.08	1131.41	2436.41	6494.89	2667.22	0	3216.95	0	0	0	0	6956.82	1436.94	1238.15	1446.01	1576.33	0	1075.28	3967.84	3085.22	2859.66	474.264	5803.47	1622.07	0	553.71	0	0	0	0
38.6443	0	2583.12	211.331	1524.73	2827.06	318.48	0	0	2813.34	0	0	1216.48	0	0	0	0	2904.91	1515.6	0	0	0	0	0	0	638.619	273.531	0	0	0	0	0	0	0	0	0
38.6435	0	0	0	0	4507.61	576.922	0	0	6850.38	2427.22	0	0	0	0	0	0	0	0	0	0	0	0	0	0	0	0	0	2148.42	0	0	0	0	0	0	0
38.6427	0	0	0	0	0	0	0	0	718.339	0	0	0	0	0	0	0	0	0	0	0	0	0	0	0	0	0	0	0	0	0	0	0	0	0	0
38.6419	254.129	648.476	0	0	1009.83	480.306	0	0	3023.44	949.31	0	0	235.347	651.393	0	0	359.93	836.562	294.285	1364.45	0	0	1164.13	3273.34	0	0	0	0	0	0	0	0	0	0	0
38.6411	0	0	0	554.815	611.428	2807.36	0	0	2968.68	749.026	0	0	791.687	580.564	0	0	856.209	2165.71	871.856	1756.07	0	0	1370	2844.32	0	0	384.183	0	0	0	0	0	0	0	0
38.6403	0	238.069	0	1058.63	3326.04	4047.07	0	0	5385.78	4694.24	1213	499.646	0	0	0	0	641.624	392.627	0	0	0	0	0	1062.54	0	362.028	0	0	0	0	0	0	0	0	0
38.6394	3936.02	4771.5	0	4785.06	6620.44	3053.08	0	0	8685.82	6602.44	3301.81	5099.7	1460.8	0	0	0	8846.09	4252.71	0	0	0	0	0	7560.3	1616.09	1427.83	1865.57	4913.05	0	0	0	0	0	0	0
38.6386	2821.21	2706.6	0	0	2070.87	0	0	0	3856.12	2786.09	2961.31	2573.21	0	0	0	1202.43	4813.48	4776.41	0	0	0	0	1069.07	5432.02	1004.1	2960.9	280.443	10172.7	0	0	0	0	0	0	0
38.6378	4787.36	5558.75	0	0	0	0	0	0	1972.09	4321.45	0	566.033	0	0	0	4527.46	11419.9	13423.9	1479.86	387.333	0	0	0	4116.43	1033.84	3478.51	400.275	12929.9	0	0	0	0	396.284	0	0
38.637	4405.21	5327.01	0	0	2872.99	0	0	0	11226	8537.11	0	4391.2	0	333.098	0	2727.87	7438.27	7572.77	186.832	0	0	0	225.366	5918.14	1354.88	182.163	0	12570.3	0	0	0	0	0	0	0
38.6362	0	1669.91	0	0	3571.7	2984.26	0	0	12652.3	13869.4	0	2502.14	924.029	0	0	0	2126.45	304.095	0	0	0	0	902.01	5880.03	2704.76	0	0	860.421	0	0	0	0	0	0	0
38.6354	0	0	0	0	3251.5	5634.34	0	0	10662.6	8584.91	659.152	1277.54	1000.11	703.365	0	0	0	815.226	0	0	0	0	857.627	5552.77	0	362.897	0	0	0	0	0	0	0	0	0
38.6346	0	0	0	0	0	3331.98	0	2704.94	6130.66	6674.02	0	928.801	0	289.65	0	0	3699.76	0	0	0	0	0	0	520.504	299.057	286.599	0	0	0	0	0	0	0	0	0
38.6338	0	203.038	0	1678.16	2668.81	2062.08	199.749	0	7253.88	6984.01	0	0	0	0	0	0	4191.68	2619.05	0	795.235	0	0	288.824	3856.51	1582.58	180.983	0	0	0	0	0	0	0	0	0
38.633	0	677.75	0	3086.08	4860.48	1077.69	0	0	8489.76	4084.36	0	1071.96	0	0	0	531.779	4733.97	3106.04	646.11	1324.68	0	0	230.328	3283.73	0	217.818	0	1142.31	0	0	0	0	0	0	0
38.6321	392.921	1488.82	0	2034.81	3876.64	1467.6	0	0	3589.95	5352.09	0	0	0	0	0	487.506	2695.92	3615.18	189.994	728.093	0	0	681.198	4847.04	0	183.958	676.245	2155.86	0	0	0	0	0	0	0
38.6313	433.194	1103.55	0	404.763	5297.52	1199.54	0	0	7566.31	6111.98	447.508	2513.83	285.133	0	0	0	5879.85	2299.51	0	0	0	0	0	6812.22	342.899	187.412	0	1610.42	0	0	0	0	0	0	0
38.6305	376.335	0	0	0	2509.98	337.122	0	0	4634.51	8781.41	0	1712.98	0	0	0	0	4918.57	416.836	0	0	0	0	0	421.897	0	0	598.024	4089.37	0	0	0	0	0	0	0
38.6297	0	0	0	0	2437.47	360.922	0	0	2147.03	478.565	0	0	0	0	0	0	289.612	0	0	0	0	0	0	0	0	0	0	2084.08	0	0	0	0	0	0	0
38.6289	0	0	0	290.006	7978.1	6156.47	2420.56	0	9300.14	8197.76	0	3989.5	6303.42	0	0	0	7820.74	7644.33	0	0	0	0	489.408	14852.7	6265.76	364.953	0	8232.08	0	0	0	0	0	0	0
38.6281	0	675.257	0	2340.47	2305.56	3341.64	1019.84	0	5539.25	5297.52	0	0	1765.29	0	0	0	3210.08	5242.72	416.369	223.161	0	0	1555.54	6508.43	1007.6	1558.18	0	1655.33	0	0	0	0	0	0	0
38.6273	0	449.862	0	0	0	0	0	0	750.873	1138.41	0	0	0	0	0	0	0	893.503	0	0	0	0	247.969	989.485	0	0	0	0	0	0	0	0	0	0	0
38.6265	0	0	0	0	0	0	0	0	0	0	0	0	0	0	0	0	0	0	0	0	0	0	0	0	0	0	0	0	0	0	0	0	0	0	0
38.6257	0	200.884	0	507.176	0	237.784	0	0	295.435	0	0	0	0	0	0	0	0	0	0	0	0	0	812.65	1921.33	0	0	0	0	0	0	0	0	0	0	0
38.6248	0	0	0	293.863	0	0	0	0	1484.84	0	0	0	0	0	0	0	0	342.284	0	0	0	0	999.959	1908.97	0	0	0	0	0	0	0	0	0	0	0
38.624	0	0	0	0	0	0	0	0	0	0	0	0	0	0	0	0	0	0	0	0	0	0	0	0	0	0	0	0	0	0	0	0	0	0	0
38.6232	0	0	0	0	441.011	0	0	0	394.293	0	0	0	0	0	0	0	0	0	0	0	0	0	0	0	0	0	0	0	0	0	0	0	0	0	0
38.6224	0	0	0	0	428.587	0	0	0	1475.5	709.422	0	0	302.566	0	0	0	0	0	0	0	0	0	0	0	0	0	0	0	0	0	0	0	0	0	0
38.6216	389.068	704.69	0	781.086	1498.38	0	0	0	2964.45	4966.15	0	326.116	919.509	0	0	0	1486.46	1488.14	0	0	0	0	0	2002.91	0	0	596.218	2018.43	0	0	0	0	0	0	0
38.6208	0	0	0	0	1107.72	0	0	0	400.095	4619.17	0	1279.66	0	0	0	0	1349.02	0	0	0	0	0	0	0	0	0	1224.62	4532.14	0	0	0	0	0	0	0
38.62	0	731.294	0	272.294	0	0	0	0	0	2019.49	0	977.625	0	0	0	0	1836	1672.05	0	0	0	0	315.413	2274.83	0	820.779	0	3843.54	0	0	0	0	0	0	0
38.6192	0	767.404	0	0	1368.91	0	0	0	1658.85	0	0	284.79	0	0	0	0	1853.51	2189.62	0	0	0	0	1548.28	3613.24	0	228.973	0	2868.96	0	0	0	0	0	0	0
38.6184	0	0	0	0	1898.72	0	0	0	2736.18	2123.77	0	1372.98	945.481	0	0	0	1174.66	2316.63	0	0	0	0	0	1718.84	0	215.597	0	3612.65	0	0	0	0	0	0	0
38.6175	0	0	0	0	1243.66	2166.49	319.303	0	1730.7	1250.21	0	626.824	2832.26	0	0	0	2110.56	2769.47	0	0	0	0	0	877.995	0	209.133	0	2673.51	0	0	0	0	0	0	0
38.6167	1190.6	1328.32	0	0	5233.58	948.019	0	0	4944.27	5108.04	0	3511.15	2304.12	0	0	471.543	5267.29	5412.04	0	0	0	0	0	4881.3	1626.94	842.519	563.104	7346.39	0	0	0	0	0	0	0
38.6159	861.913	605.695	0	224.593	1853.88	723.639	0	0	1696.06	3111.3	0	1018.89	3212.93	0	0	0	3587.91	3789.53	0	0	0	0	0	1607.62	0	587.53	0	1347.83	0	0	0	0	0	0	0
38.6151	1484.05	2379.89	0	391.759	5039.93	890.874	0	0	4113.97	5184.77	297.459	1339.45	2990.94	0	0	0	4234.79	6897.49	0	0	0	0	0	1025.29	0	403.47	0	4218.93	0	0	0	0	0	0	0
38.6143	1042.07	1893.6	0	0	1152.96	296.113	1037.37	0	3385.07	4785.01	742.659	2232.3	4682.69	0	0	0	4530.2	5080.09	0	0	0	0	0	4264.34	0	1320.42	1030.59	5394.3	0	0	0	0	0	0	0
38.6135	425.008	937.396	0	0	749.763	315.08	270.576	0	1288.22	779.443	468.646	0	2261.13	0	0	0	2503.36	2043.59	0	0	0	0	0	2327.5	0	410.717	0	0	0	0	0	0	0	0	0
38.6127	1315.95	1603.94	0	0	1185.1	0	2299.32	0	2835.64	5927.6	3814.66	529.866	4591.49	0	0	1262.51	7926.73	8171.07	0	0	0	0	0	2600.52	0	1182.8	0	2675.48	0	0	0	0	0	0	0
38.6119	663.586	1968.53	0	0	754.514	2820.51	486.748	0	3036.22	3816.14	0	0	1796.12	955.894	0	0	3982.64	4926.9	0	0	0	0	0	2464.24	0	1363.16	0	2468.29	0	0	0	0	0	0	0
38.6111	7263.3	6260.7	0	1898.35	5402.06	6240.39	1418.09	0	6123.57	6159.32	0	390.69	7381.64	282.935	0	0	7692.34	8050.93	0	0	0	0	0	13202	0	2804.4	395.461	8414.8	0	0	0	0	0	0	0
38.6103	0	0	0	0	9711.93	1903.22	5745.94	0	8187.22	6750.46	509.815	2683.17	9733.12	0	0	0	9638.06	13700.8	0	0	0	0	0	8886.75	0	774.717	0	2960.63	0	0	0	0	0	0	0
38.6094	0	694.832	0	0	7523.19	5112.88	10397.3	0	7011.36	5175.58	3375.55	8300.94	6168.7	0	0	324.713	8389.49	12009.9	0	0	0	0	872.315	12527	679.755	1095.35	0	2885.89	621.326	0	0	0	0	0	0
38.6086	2024.39	1994.73	0	425.201	7463.84	1898.9	3887.05	0	10352.7	10133.5	5648.11	11396.8	953.572	289.888	0	0	11018.9	13858.5	499.431	0	0	0	0	15207.9	9470.6	706.795	0	7154.61	597.485	0	0	0	0	0	0
38.6078	5399.98	2918.25	0	0	2645.51	0	1481.14	0	1645.44	2341.01	0	847.581	0	0	3599.28	567.934	4876.15	8042.23	408.327	0	0	0	0	2616.34	380.685	3495.99	0	5744.59	0	0	0	0	0	0	0
38.607	4079.82	5609.63	0	955.139	713.224	0	0	0	2530.48	0	0	1146.01	1724.74	0	6272.66	0	0	2624.36	0	0	0	0	0	1180.8	1604.26	4480.92	0	2650.47	0	0	0	0	0	0	0
38.6062	877.268	319.321	0	0	3411.36	0	1053.45	0	1372.41	1420.63	0	1117.75	895.759	0	513.373	0	3436.32	2342.87	0	0	0	0	0	600.43	1865.7	1021.17	0	0	0	0	0	0	0	0	0
38.6054	0	442.79	0	2278.09	8854.81	1212.78	0	0	3764.47	5083.25	0	3274.34	3585.82	0	5415.99	0	3220.19	6547.64	0	262.158	0	0	0	3405.27	3073.43	3717.79	0	2233.32	0	0	0	0	0	0	0
38.6046	0	1073.22	268.189	0	610.574	0	0	0	0	632.815	0	0	0	737.181	631.123	0	324.091	0	180.781	0	0	0	0	0	0	763.174	0	0	0	0	0	0	0	0	0
38.6038	0	0	0	0	0	0	0	0	0	0	0	0	0	0	0	0	0	0	0	0	0	0	0	0	0	0	0	0	0	0	0	0	0	0	0
38.603	0	0	0	0	0	0	0	0	0	0	0	0	0	0	0	0	0	0	0	0	0	0	0	0	0	0	0	0	0	0	0	0	0	0	0
38.6021	0	0	0	0	0	0	0	0	0	0	0	0	0	0	0	0	0	0	0	0	0	0	0	0	0	0	0	0	0	0	0	0	0	0	0
38.6013	0	0	0	0	0	0	0	0	0	0	0	0	0	0	0	0	0	0	0	0	0	0	0	0	0	0	0	0	0	0	0	0	0	0	0
38.6005	0	0	0	0	0	0	0	0	0	0	0	0	0	0	0	0	0	0	0	0	0	0	0	0	0	369.431	0	0	0	0	0	0	0	0	0
38.5997	0	0	0	0	0	0	0	0	0	0	0	0	0	0	0	0	0	0	0	0	0	0	0	0	0	363.384	0	0	0	0	0	0	0	0	0
38.5989	0	0	0	0	367.653	0	0	0	262.987	1602.51	0	0	0	0	0	0	0	0	0	0	0	0	0	0	0	184.617	0	537.31	0	0	0	0	0	0	0
38.5981	0	0	0	0	412.544	961.968	0	0	2351.18	3327.38	0	0	0	0	0	0	0	2264.37	565.864	1360.96	0	0	0	2173.59	0	437.888	0	0	0	0	0	0	0	0	0
38.5973	3179.65	4808.97	0	2905.03	814.883	2546.95	0	0	1531.96	1493.66	1503.13	2086.4	2321.71	0	0	328.201	4081.9	7523.02	0	559.82	0	0	0	7422.31	1500.59	2265.57	191.618	5979.15	0	0	0	0	0	0	0
38.5965	4202.77	9010.4	955.469	3624.58	5817.72	3467.42	674.302	0	3225.36	3649.4	1671.8	4841.4	3083.19	0	0	1142.9	12928.9	15052	0	0	0	0	0	17100.6	5541.75	3054.04	936.083	14096.7	0	0	0	0	0	0	0
38.5957	5509.74	5799.19	0	1709.63	736.614	281.821	0	0	0	3413.38	0	690.42	2617.96	0	0	1512.7	9296.01	10578.1	0	0	0	0	287.672	12922.3	2570.3	685.313	0	7507.31	0	0	0	0	0	0	0
38.5948	0	0	0	3271.52	0	291.623	0	0	6232.24	3819.48	0	0	3680.86	0	0	0	770.252	385.343	0	0	0	0	5207.47	6489.29	0	215.026	0	363.789	0	0	0	0	0	0	0
38.594	0	5008.16	893.848	1292.77	2869.37	1355.73	1056.87	917.928	1339.18	461.666	0	2209.7	301.342	396.545	0	0	0	418.77	600.988	901.216	0	0	0	860.571	380.269	3004.44	0	0	0	0	0	0	0	0	0
38.5932	561.359	5994.67	4313.86	4933.91	674.516	373.038	0	0	306.545	0	898.553	1434.83	0	323.228	0	0	0	0	0	881.338	613.19	0	3624.93	1766.8	1847.38	4206.72	0	3087.77	0	0	0	0	0	0	0
38.5924	2290.32	12392.5	2840.84	3036.86	4406.15	5558.08	2067.53	4398.43	13147.9	1214.05	3880.6	5752.63	0	6156.16	0	4774.61	3523.57	2320.44	1668.38	1047.9	1447.41	495.563	4090.23	6544.27	3793.6	9830.85	1919.88	13680.3	0	890.205	780.316	518.329	413.793	524.864	527.362
38.5916	1379.98	4867.41	390.943	762.412	4377.47	1254.24	0	297.524	5836.79	1085.65	2038.33	4887.83	0	2312.14	0	4531.6	3556.81	5412.15	2840.76	1589.96	1031.45	0	1883.44	426.99	2382.18	4928.88	459.335	6163.77	0	239.867	0	0	0	0	0
38.5908	4407.88	11935.6	1550.5	2767.22	8722.13	10856.3	0	912.691	12665.9	10902	6825.15	8970.4	0	5817.18	0	6752.53	12414.4	13839.7	4051.93	3382.43	0	0	6216.08	12129.2	7046.64	9554.84	1968.83	9058.52	0	287.283	0	0	0	0	0
38.59	1134.59	9156.2	739.258	4982.55	6829.38	9212.02	0	1215.21	7680.86	7394.39	1298.25	4256.43	0	2098.45	0	1107.6	9680.59	9217.86	887.607	838.233	0	0	4899.95	10110.8	5021.47	7500.21	553.625	9615.22	0	0	0	0	0	0	0
38.5892	1098.13	3815.79	1667.62	3757.54	5226.8	4427.38	0	0	6128.39	4659.62	861.452	0	0	2473.57	0	889.455	4419.5	5014.97	931.809	288.268	0	0	658.978	7202.23	2977.07	7566.22	443.429	6516.03	0	329.301	0	0	0	0	0
38.5884	1067.26	3412.62	0	953.77	6052.83	4426.17	0	0	6624.45	4604.21	345.695	278.046	0	937.249	0	857.887	1865.11	6391.96	0	0	0	0	2237.12	5305.71	4149.31	8077.45	1235.35	6420.02	0	0	0	0	0	0	0
38.5875	1208.23	2547.21	0	1426.18	7786.15	1959.21	0	0	4119.19	2727.74	719.594	2576.25	391.522	621.873	0	919.355	2877.6	3030.3	248.06	0	0	0	2068.1	3374.95	2850.01	2927.23	514.848	6344.34	0	0	0	0	0	0	0
38.5867	291.56	5449.76	186.007	2329.67	7184.11	8872.57	0	1069.67	8966.87	9291.97	318.763	3641.29	0	2667.11	0	4031.87	12476.2	14983.4	2870	518.319	0	0	1672.12	12219.1	7747.47	4809.39	927.212	12684.2	0	0	0	0	0	0	0
38.5859	0	3199.96	0	4651.65	11899.2	12803.2	0	2315.97	10066	11368.1	967.547	3938.4	1578.86	2939.51	0	533.925	13756.2	11963.4	502.781	728.394	0	0	1793.19	20464.2	5562.46	7636.67	0	10401	0	0	0	0	0	0	0
38.5851	1187.85	4912.4	182.127	4169.06	9287.42	4207.8	0	659.09	5064.54	7870.02	0	388.866	270.396	0	0	0	3450.21	3586.79	0	0	0	0	722.629	8849.78	5508.48	2138.42	239.852	11649.9	0	0	0	0	0	0	0
38.5843	5085.81	11367.9	5691.03	6757.33	5956.87	3458.61	1136.51	2167.58	4607.91	4949.44	6552.04	4272.1	1527.1	4132.79	0	3175.74	9048.37	10937.1	3948.68	4841.53	1716.27	0	9601.95	8405.54	9706.74	9952.56	1376.28	9372.09	0	0	0	0	0	0	0
38.5835	756.156	3535.96	1409.45	1557.29	5626.61	286.685	612.334	561.396	5366.59	2802.12	1544.47	1851.45	586.631	2424.49	0	1332.64	1041.43	5022.14	1513.45	3275.96	1044.78	0	4607.21	1040.57	1817.81	3291.28	0	4180.63	0	640.775	0	0	716.872	0	0
38.5827	291.56	845.082	0	642.395	6803.88	1752.9	0	0	5074.73	3527.64	0	0	0	1034.09	0	0	1229.35	3129.11	1351.8	719.019	0	0	3280.7	2206.68	332.151	912.338	0	3325.25	0	0	0	0	0	0	0
38.5819	6094.84	9985.72	4501.27	7738.25	5394.38	6703.97	0	0	10167.8	7852.34	1003.59	3687.83	1976.64	5609.86	0	4761.76	10521.6	12224	4237.8	6573.49	1976.16	0	5855.19	13470.1	4068.2	7299.76	517.904	6448.21	0	0	0	0	0	0	0
38.5811	8208.4	9445.08	3841.32	4024.9	5605.03	2454.18	0	0	5914.38	8691.33	939.402	3281.3	4139.95	1572.71	0	3395.48	7713.54	7094.54	2334.23	4907.3	1864.68	0	3992.91	7066.68	5612.27	6165.49	223.828	6538.6	0	0	0	0	0	0	0
38.5802	0	0	0	0	0	0	0	0	569.896	0	0	0	0	385.108	0	0	600.48	466.665	0	324.521	0	0	0	0	0	252.823	0	0	0	0	0	0	0	0	0
38.5794	0	0	0	0	0	0	0	0	0	0	0	0	0	290.286	0	398.914	447.257	1980.38	193.985	0	0	0	0	0	414.738	540.238	0	0	0	0	0	0	0	0	0
38.5786	0	0	0	0	0	0	0	0	0	0	0	0	0	0	0	0	0	0	0	0	0	0	0	0	0	0	0	0	0	0	0	0	0	0	0
38.5778	0	0	0	0	2329.62	0	0	0	517.05	0	0	0	0	0	0	0	0	0	0	0	0	0	0	0	0	215.472	0	279.394	0	0	0	0	0	0	0
38.577	0	0	0	359.598	5654.4	0	0	0	5197.5	4288.63	0	0	0	0	0	0	1129.83	4837.29	0	0	0	0	1355.78	0	0	434.369	0	7224.76	0	0	0	0	0	0	0
38.5762	0	0	0	0	8902.39	287.741	0	0	4853.59	3154.2	0	0	0	0	0	0	2829.8	2894.52	183.868	0	0	0	1739.77	0	0	250.268	0	10771.5	0	0	0	0	0	0	0
38.5754	0	0	0	0	5505.61	1238.49	0	0	4865.83	3652.3	0	0	0	0	0	0	366.413	794.54	0	0	0	0	2747.4	0	0	0	0	4327.56	0	0	0	0	0	0	0
38.5746	0	0	0	0	5234.87	2967.06	0	0	3677.64	4416.37	0	333.229	0	619.912	0	0	1727.21	2424.31	0	0	0	0	1523.18	956.05	680.305	229.034	0	4069.13	0	0	0	0	0	0	0
38.5738	0	0	0	0	2422.93	2689.73	0	272.653	2902.66	3706.54	0	607.486	0	0	0	0	1099.79	2298.79	0	0	0	0	0	524.966	0	0	0	3861.63	0	0	0	0	0	0	0
38.5729	0	0	0	0	1421.49	1299.11	0	0	2024.21	3532.13	0	0	0	0	0	0	0	417.053	0	0	0	0	0	0	0	0	0	2279.13	0	0	0	0	0	0	0
38.5721	0	0	0	0	2121.89	3804.96	0	1346.3	4078.35	4881.96	0	284.297	0	0	0	0	632.97	0	0	0	0	0	0	0	376.173	0	0	2666.09	0	0	0	0	0	0	0
38.5713	0	409.568	0	0	5449.14	8968.45	2534.36	4694.62	7174.82	8592.76	0	1658.21	652.068	0	0	0	4726.97	4751.62	0	0	0	0	0	5946.16	1550.97	0	0	4941.55	0	0	0	0	0	0	0
38.5705	0	1049.39	0	0	7355.5	7703.53	0	0	5837.91	4008.04	0	0	0	0	0	0	5965.51	7480.51	0	0	0	0	0	8315.8	364.679	1063.46	0	6700.9	0	0	0	0	0	0	0
38.5697	0	0	0	0	8947.43	5839.36	0	2981.47	7358.3	6407.54	0	955.787	0	0	0	0	3375.31	4978.32	0	0	0	0	0	897.354	597.062	676.875	0	5575.97	0	0	0	0	0	0	0
38.5689	0	0	0	0	7445.56	5868.15	421.41	801.842	6514.04	7813.84	0	2801.21	780.896	0	0	1363.38	3105.69	5924.87	0	0	0	0	0	0	647.927	544.393	0	4767.52	0	0	0	0	0	0	0
38.5681	0	200.794	0	0	3357.32	3915.77	0	0	2636.09	3753.6	0	1135.45	0	0	0	625.653	1125.58	2251.42	0	0	0	0	0	0	0	400.209	0	2428.57	0	0	0	0	0	0	0
38.5673	0	0	0	0	390.806	719.512	0	0	400.524	0	0	0	0	0	0	0	361.543	0	0	0	0	0	0	0	0	645.649	0	0	0	0	0	0	0	0	0
38.5665	0	195.321	0	0	3800.18	3227.8	0	0	3288.55	7527.31	0	887.896	0	0	0	1287.62	6940.99	4277.32	0	0	0	0	0	3427.01	303.693	0	0	3623.53	0	0	0	0	0	0	0
38.5656	0	0	0	0	3564.85	1991.76	0	0	1068.41	2496.02	0	280.023	0	0	0	974.072	2715.04	1060.7	0	0	0	0	0	1562.62	0	0	0	2557.71	0	0	0	0	0	0	0
38.5648	216.21	211.682	0	533.358	2956.45	309.712	0	0	0	2131.49	0	383.612	0	0	0	0	1989.02	1287.44	0	0	0	0	0	1540.5	0	0	0	2022.88	0	0	0	0	0	0	0
38.564	0	240.902	0	411.502	3306.18	792.165	0	0	306.723	3688.25	0	0	0	0	0	0	1130.45	420.949	0	0	0	0	0	1560.08	0	0	0	3359.3	0	0	0	0	0	0	0
38.5632	0	0	0	0	2106.23	1799.72	0	0	801.108	3948.27	0	0	277.301	0	0	0	667.409	2010.41	189.783	802.708	0	0	0	2536.51	0	0	0	3703.6	0	0	0	0	0	0	0
38.5624	0	3118.58	0	2911.03	2729.68	1211.38	0	0	1234.99	5253.67	585.593	2301.78	0	325.113	0	646.258	4189.56	4439.34	292.932	603.971	0	0	536.53	5846.82	0	726.863	0	4391.98	0	0	0	0	0	0	0
38.5616	0	5822.15	0	2305.64	3259.5	5184.98	0	0	251.581	3710.59	2133.25	3716.93	2059.83	0	0	0	4598.69	3831.4	194.736	373	0	0	283.009	3763.55	345.322	595.884	0	1669.74	0	0	0	0	0	0	0
38.5608	1837.31	9109.97	600.553	4432.99	3826.43	1930.13	0	0	0	666.098	915.87	0	1003.66	0	0	3671.16	5216.8	3600.78	399.592	3193.01	0	0	279.12	18568.1	1018.18	5683.15	0	7883.21	0	976.522	0	0	0	0	0
38.56	8084.09	12686.9	1782.95	9839.94	3604.95	2840.04	245.61	0	890.473	4198.6	2390.23	2780.48	3281.82	1498.03	0	4316.25	4957.68	6884.17	1350.63	8856.16	0	0	1450.95	21865.9	1490.88	6047.06	0	12721.8	0	0	0	0	0	0	0
38.5592	2870.76	7658.99	211.561	6079.12	1928.28	3632.39	485.739	0	0	682.257	4244.77	6201.67	3021.65	1873.5	0	6367.37	9283.24	7194.2	0	778.187	0	0	3034.62	13888.3	3339.51	3491.09	0	10257.2	0	0	0	0	0	0	0
38.5583	0	0	0	0	363.461	0	0	0	0	0	0	0	0	0	0	0	923.757	0	0	0	0	0	0	538.355	0	0	0	3492.61	0	0	0	0	0	0	0
38.5575	0	0	0	0	0	0	0	0	0	0	0	0	0	0	0	0	0	0	0	0	0	0	0	0	0	418.737	0	1134.33	0	0	0	0	0	0	0
38.5567	0	0	0	0	0	0	0	0	0	0	0	0	0	0	0	0	0	0	0	0	0	0	0	0	0	425.513	0	501.837	0	0	0	0	0	0	0
38.5559	751.115	6294.58	441.738	8924.42	5179.29	329.645	0	0	10219.7	9638.2	683.179	0	0	0	0	388.343	7355.62	3685.8	1087.97	3227.91	0	0	732.393	8174.34	0	5251.43	0	9820.35	0	0	0	0	0	0	0
38.5551	0	2580.44	0	2521.65	2183.94	312.891	0	697.626	2132.47	9361.79	326.574	975.123	650.741	639.928	0	0	6362.31	2072.73	374.385	0	0	0	0	6544.75	0	4243.48	281.724	8627.54	0	0	0	0	0	0	0
38.5543	0	1082.83	0	538.775	379.256	0	0	0	1404.4	3697.63	873.551	803.194	0	773.081	0	399.377	1268.46	1906.53	0	0	0	0	3756.68	3116.01	455.234	919.991	0	3973.13	0	0	0	0	0	0	0
38.5535	0	2895.2	629.562	2309.1	429.118	0	0	0	1327.04	3642.61	0	0	1113.22	386.227	0	521.801	4401.12	4078.11	1021.31	1117.37	0	0	3504.48	7223.55	814.189	3267.21	0	4897.7	0	0	0	0	0	0	0
38.5527	0	1266.29	0	1234.25	2651.7	315.78	0	0	2790.91	7082.64	377.663	277.932	309.441	0	0	0	4740.43	2516.82	212.803	0	0	0	2339.18	5676.27	1179.05	804.26	0	8732.94	0	0	0	0	0	0	0
38.5519	0	246.179	0	357.386	1433.89	365.425	0	0	1187.31	2808.09	0	0	678.769	0	0	0	362.45	731.152	0	0	0	0	0	1163.21	0	245.821	0	1344.07	0	0	0	0	0	0	0
38.5511	0	935.813	0	0	3854.45	1832.8	0	0	2128.23	5238.88	0	2320.83	702.899	0	0	3021.61	5590.92	4606.92	0	0	0	0	256.761	4087.22	0	0	0	3539.61	0	0	0	0	0	0	0
38.5502	1132.24	2976.28	2419.63	339.813	3821.38	891.902	0	0	3980.16	6731.95	1746.38	2328.8	565.15	0	0	1973.13	3800.45	2767.59	0	0	0	0	0	3299.2	369.915	3593.28	980.943	4344.26	0	0	0	0	0	0	0
38.5494	1121.86	5321.62	2820.59	4826.14	4997.87	6020.83	682.106	1316.44	5226.1	5889.88	1505.7	5656.23	1744.74	1872.45	0	405.648	5852.5	6874.47	1447.64	1622.94	0	0	784.659	6797.56	2541.39	4570.46	279.244	5807.73	0	0	0	0	0	0	0
38.5486	0	1612.29	440.549	3154.87	3355.07	2841.6	0	949.269	4647.72	6544.06	0	698.543	2060.13	0	0	0	6090.3	6473.12	0	1307.1	0	0	603.222	7161.51	384.388	1916.17	314.167	5558.34	0	0	0	0	0	0	0
38.5478	790.1	2563.47	0	1390.35	1358.72	1088.74	0	0	2878.08	3760.34	0	609.961	379.538	333.106	0	0	3235.78	5545.16	0	449.716	0	0	0	6025.39	0	2024.27	0	3847.2	0	0	0	0	0	0	0
38.547	260.208	1501.95	0	705.377	2856.31	1225.92	0	0	1861.68	5811.24	342.319	1336.95	353.209	0	0	0	3728.99	2235.79	0	0	0	0	1761.7	3462.9	347.974	248.833	0	4301.71	0	0	0	0	0	0	0
38.5462	336.048	2779.38	188.578	1621	983.267	315.78	0	0	932.282	1796.94	0	0	0	0	0	0	2698.62	2696.57	0	572.29	0	0	0	2591.11	0	1799.34	0	2777.49	0	0	0	0	0	0	0
38.5454	1487.15	2499.99	0	323.976	4694.36	797.604	0	0	488.694	4629.71	0	0	340.02	0	0	0	5989.48	731.349	0	1232.19	0	0	0	4522.24	377.255	786.279	0	4613.27	0	0	0	0	0	0	0
38.5446	775.795	3422.19	0	314.421	1482.1	680.042	0	0	1419.88	0	0	0	829.421	0	0	283.253	1860.29	2065.52	0	505.183	0	0	0	6727.71	0	1276.54	0	3186.99	0	0	0	0	0	0	0
38.5438	0	3734.52	0	3094.24	2888.14	2042.89	0	0	678.392	1740.81	0	0	451.579	0	0	0	3276.75	2225.71	0	0	0	0	0	7524.97	0	254.069	0	4884.38	0	0	0	0	0	0	0
38.5429	901.994	4099.56	0	5052.28	725.208	2236	0	0	0	1127.3	0	0	1473.12	338	0	1569.6	2756.94	4436.4	0	262.705	0	0	880.226	7704.46	365.797	901.936	0	2587.48	0	0	0	0	0	0	0
38.5421	334.073	4055.72	0	3043.15	12588.2	14294	1971.17	0	9712.16	16008	670.569	5841.32	9053.08	320.536	0	10405	12543.2	21597.8	0	1351.89	0	0	3362.2	21219.8	380.57	0	0	12751.9	0	0	0	0	0	0	0
38.5413	1846.36	4404.43	230.826	2184.89	3338.27	2911.99	0	0	5099.01	13806.5	387.454	3875.68	3813.78	835.261	0	6910.43	12348	9930.51	0	1163.7	0	0	0	13053.1	3178.87	2360.6	0	7795.27	0	0	0	0	0	0	0
38.5405	815.621	4154.68	471.544	2421.62	2088.5	1388.91	0	0	2216.34	2903.73	0	0	0	0	0	701.41	4753.63	4758.04	0	0	0	0	2379.95	6981.82	408.3	1698.61	0	4126.21	0	0	0	0	0	0	0
38.5397	1596.11	4817.19	741.287	2417.13	2327.67	3179.17	0	0	3895.82	5664.35	854.414	3075.96	659.167	1607.93	0	3950.84	5029.32	8290.03	433.683	570.191	0	0	1347.86	13656.8	0	3204.56	0	4406.05	0	0	0	0	0	0	0
38.5389	308.6	6497.14	518.464	2077.77	2525.98	419.297	0	0	1694.62	1847.31	0	2401.89	0	2274.68	0	1805.18	1830.23	3764.66	182.222	379.59	0	0	2980.15	5539.67	0	5267.06	0	5729.82	0	0	0	0	0	0	0
38.5381	3725.56	10164.9	0	6381.23	5922.48	10107.3	870.303	0	8156.88	9609.52	1457.39	3223.31	4595.52	1803.68	0	4536.96	11807.9	14648.5	624.985	4044.71	0	0	5213.7	15636.4	681.516	2982.84	298.28	10639.2	0	0	0	0	0	0	0
38.5373	0	892.393	0	0	4629.09	6331.51	0	0	895.893	8308.54	0	317.13	1456.02	0	0	771.777	8275.95	7942.01	0	0	0	0	670.467	12338.1	0	0	0	1155.37	0	0	0	0	0	0	0
38.5365	0	3036.79	1553.42	4813.92	328.319	1342.1	0	354.952	2790.77	6216.97	0	1941.18	0	0	0	547.641	4096.59	7026.12	0	0	0	0	1131.53	4808.98	1924	1868.21	0	3883.79	0	0	0	0	0	0	0
38.5356	0	1530.05	0	3837.39	4474.98	4374.66	0	0	3411.41	9436.36	340.577	2283.7	0	0	0	986.001	7734.41	10302.6	202.224	0	0	0	0	9591.11	0	1542.86	0	5659.31	0	350.098	0	0	0	0	0
38.5348	2497.02	6373.88	0	0	2895.56	5567.07	0	0	3363.12	6129.44	0	1431.66	0	288.781	0	1876.4	3031.07	8847.06	0	0	0	0	0	12358.3	0	3639.44	0	4117.21	0	0	0	0	0	0	0
38.534	3110.67	7209.8	0	404.871	5560.57	2830.63	0	0	1114.12	6758.71	3154.11	1574.72	0	0	0	2347.41	6891.52	7920.26	0	255.885	0	0	312.434	13766.8	307.752	4100.39	0	7080.66	0	0	0	0	0	0	0
38.5332	2670	6622.13	623.427	1517.21	4028.25	3872.49	0	0	1832.26	5632.57	520.16	2898.87	1173.43	1029.3	0	3232.13	8037.28	10333.5	0	0	0	0	0	11379.8	3335.14	4702.13	0	7148.4	0	0	0	0	0	0	0
38.5324	4017.16	7152.89	1081.08	2165.42	2473.74	1195.34	0	0	1481.83	3845.94	2500.43	2583.19	1558.15	908.25	0	3176.8	6810.22	8395.36	0	0	0	0	0	7905.02	3008.99	5622.06	0	6062.65	0	0	0	0	0	0	0
38.5316	0	2206.68	1274.49	0	367.651	0	0	0	0	0	0	0	0	0	0	0	0	0	0	0	0	0	322.66	3231.61	0	3545.15	0	1051.17	0	0	0	0	0	0	0
38.5308	7174.82	10164.6	4350.42	7409.64	5070.8	1521.79	0	0	6340.07	6395.19	1880.76	6029.82	1174.16	1659.81	0	6176.12	12768.8	11309.2	0	2388.78	0	0	5913.05	9335.93	379.014	7064.48	0	7930.64	0	0	0	0	0	0	0
38.53	0	845.262	0	0	2899.86	329.37	0	0	1608.55	6077.82	0	0	0	0	0	250.12	4234.15	3423.33	706.902	479.603	0	0	0	0	0	377.979	0	1909.26	0	0	0	0	0	0	0
38.5292	0	0	0	0	0	0	0	0	0	0	0	0	0	0	0	0	0	0	0	0	0	0	0	0	0	0	0	0	0	0	0	0	0	0	0
38.5283	0	0	0	244.069	328.408	0	0	0	442.927	0	0	0	0	0	0	0	0	0	0	0	0	0	738.299	0	0	632.435	0	0	0	0	0	0	0	0	0
38.5275	627.594	9488.03	4290.56	3110.86	439.724	0	0	0	1138.47	2968.38	877.539	900.374	0	2411.59	0	660.049	1925.45	871.692	0	0	0	0	8253.34	5070.97	0	5146.05	0	2148.59	0	0	0	0	0	0	0
38.5267	3503.71	22020.7	12608.6	12905.1	6055.91	5125.23	0	0	7554.84	6207.05	4376.2	6954.54	0	4959.79	0	6825.72	11384.2	15216.6	720.687	1264.63	0	0	2714.18	9571.02	2171.3	8597.09	0	17806.8	0	1057.72	0	0	0	0	0
38.5259	1418.58	9031.33	2718.97	425.089	2470.62	1575.32	0	0	4923.2	1102.81	1782.45	2169.89	0	2968.42	0	1067.88	2046.18	2965.64	0	0	0	0	4168.29	4910.73	1150.76	4782.45	0	7349.27	0	0	0	0	0	0	0
38.5251	343.738	444.505	0	0	0	0	0	0	256.073	326.605	0	797.037	0	900.829	0	0	947.912	0	0	0	0	0	290.908	1437.91	748.75	425.025	0	0	0	0	0	0	0	0	0
38.5243	0	0	0	0	0	0	0	0	342.114	857.439	0	0	0	0	0	0	0	0	517.977	0	0	0	0	2850.5	6010.02	3472.02	0	0	0	0	0	0	0	0	0
38.5235	0	11153.4	901.087	2669.05	6486.75	1129.14	1208.8	1959.31	5425.47	3614.5	1044.74	2369.71	0	506.607	0	666.25	6225.2	6687.5	2245.58	3142.85	0	0	1636.14	9032.87	1578.81	6780.67	0	7671.13	0	1116.37	645.593	676.686	546.149	0	0
38.5227	850.114	16816.8	6045.4	5626.77	9594.09	3265.96	3410.16	2945.05	4881.15	3653.75	1274.29	4722.57	0	748.078	0	1058.74	12733.8	14381.8	4019.17	3830.44	0	0	2403.58	8575.32	5792.57	9399.77	0	13280.2	0	358.659	0	0	912.597	1279.51	877.643
38.5219	0	8805.74	3102.63	4176	5792.65	660.757	3287.81	3908.18	1316.22	1168.49	966.499	763.547	0	0	0	407.855	6438.05	7909.72	460.51	1291.3	597.576	0	641.078	7335.61	1782.88	4128.28	0	5398.05	0	580.749	0	0	951.824	0	0
38.521	0	2268.86	0	3450.91	7461.74	7493.37	0	0	9597.34	10573.2	0	1031.89	2525.52	321.974	0	0	12621.3	13564.7	0	220.159	0	0	800.1	7453.64	0	3086.29	0	12605.7	0	0	0	0	0	0	0
38.5202	0	1635.26	0	594.108	8407.02	9069.44	0	0	7613.57	8953.66	0	0	2975.39	343.551	0	0	2728.83	11234.3	0	259.189	0	0	2180.76	14195.8	237.162	613.393	0	4452.37	0	0	0	0	0	0	0
38.5194	3502.47	7916.03	2192.03	6551.24	17629.3	16277	3473.18	3108.36	14859.6	14107.9	664.629	3389.99	276.761	1070.94	0	6346.5	8858.41	20411.3	0	1982.15	0	0	3781.57	9250.26	5758.26	8804.26	0	12869.9	0	363.131	0	0	0	0	0
38.5186	1796.95	4996.56	0	3847.75	9751.13	5943.88	0	1751.4	11612.4	18673.8	0	2152.86	282.907	0	0	6838.88	18557.9	18248.8	206.249	1701.93	0	0	2287.84	7356.88	6358.06	5684.18	332.432	18142.4	0	0	0	0	0	0	0
38.5178	0	1454.29	0	0	709.459	0	0	0	1004.44	2061.03	331.517	4317.75	384.765	0	0	1983.34	8488.09	8524.6	1777.41	3703.32	0	0	0	6207.48	4287.52	7371.76	0	7155.63	0	0	0	0	0	0	0
38.517	0	3152.32	0	0	2096.88	663.522	0	0	3776.48	2987.25	0	1125.17	559.388	863.666	0	1131	7347.58	9606.68	0	930.837	0	0	0	13733.6	2614.06	6012.89	0	10093.3	0	0	0	0	0	0	0
38.5162	2690.24	7321.23	219.215	1363.27	1488.8	525.039	0	629.33	4596.24	2263.18	0	0	2934.59	330.197	0	992.244	7427.63	10673	0	0	0	0	974.701	17030.7	2645.5	5462.42	0	12120.1	0	0	0	0	0	0	0
38.5154	2629.94	6963.91	0	2660.43	7719.22	13493.3	1215.54	0	15515.9	12602.1	0	0	8731.8	378.265	0	8815.75	7392.61	19115.8	1150.82	1259.94	0	0	5262.6	23406.6	2148.9	2283.78	0	12913.7	0	370.991	0	0	0	0	0
38.5146	0	3877.07	677.114	4242.51	8257.7	7768.88	1480.31	856.342	11898.7	23537.7	0	1542.81	1503.37	0	0	3899.77	8447.01	8969.8	504.573	1390.14	0	0	974.169	17488.3	3607.42	4920.93	0	11777.4	0	0	0	0	0	0	0
38.5137	1129.7	1741.24	223.961	2037.03	3348.14	1857.04	0	0	0	2537.97	0	0	0	0	0	0	2398.44	1293.83	0	0	0	0	0	5696.68	2836.01	7511.93	0	5634.48	0	539.786	0	0	0	0	0
38.5129	0	2918.29	205.059	804.88	3016.64	0	834.532	1270.49	0	1178.62	0	0	0	0	0	643.045	1916.45	1881.34	756.413	0	0	0	0	1469.98	1083.06	6371.96	0	1726.09	0	0	0	0	0	0	0
38.5121	0	1749.89	0	683.254	1781.22	2970.41	0	0	800.878	1130.2	0	0	819.007	0	0	0	3132.09	7224.52	0	0	0	0	0	6464.55	336.935	4411.39	0	3681.74	0	0	0	0	0	0	0
38.5113	3427.31	18926.9	7093.38	6280.14	9297.83	7221.74	1865.55	360.82	1797.62	5822.36	2283.25	5853.59	2486.16	0	0	5415.01	17246.9	12345.1	716.928	329.629	0	0	802.317	15190.5	4985.31	12465.1	0	14111.2	0	336.562	0	0	0	0	0
38.5105	255.643	13574.1	4471.55	3684.21	6399.9	1445.14	1028.09	500.209	4174.28	4306.78	1371.06	3852.44	1253.8	0	0	2291.88	14232.6	4938.86	0	1076.4	747.96	0	427.878	11372.3	3305.52	4832.85	560.377	15364.5	0	0	0	0	0	0	0
38.5097	249.115	10042.6	2058.94	1027.15	1928.35	0	1217.54	0	0	684.916	0	0	739.848	0	0	2359.37	5568.3	4160.85	0	561.525	0	0	0	7866.55	3129.2	2764.76	0	3061.56	0	0	0	0	0	0	0
38.5089	0	3550.35	1494.93	2232.22	667.165	0	0	0	502.336	911.21	0	0	0	0	0	0	3920.09	4723.25	0	268.145	378.308	0	0	8284.64	0	2279.12	284.856	6252.88	0	305.95	0	0	0	0	0
38.5081	0	1771.14	536.416	317.381	1315.94	0	1420.56	861.62	0	415.158	517.637	560.972	0	0	0	0	363.167	2911.98	907.284	997.223	586.273	0	473.543	3762.65	414.056	1559.35	0	3888.57	0	0	0	360.863	0	0	0
38.5073	952.739	10030.4	6555.72	6632.33	2898.44	2067.47	1006.02	1655.58	1103.24	423.887	1172.86	950.631	288.171	367.076	0	1596.27	3179.11	4850.31	1391.24	2545.75	365.928	0	4609.37	8289.32	2766.61	7422.43	0	4187.18	0	0	0	297.536	0	0	0
38.5064	2421.89	15651.5	5577.14	5539.48	3895.02	5598.85	1097.86	2153.91	8350.83	8885.37	3320.85	2852.92	3619.83	479.884	0	2259.07	7993.09	11933.6	1238.8	2467.12	0	0	2004.51	9948.33	2254.53	4222.36	0	8028.59	0	0	0	661.675	0	0	635.147
38.5056	0	5834.45	4089.74	2105	1245.73	1546.73	0	973.491	4241.21	10474.9	2653.1	2691.61	357.298	0	0	0	7237.38	6710.5	0	0	0	0	0	8142.48	2122.79	6757.58	250.215	6682.2	0	0	0	0	0	0	0
38.5048	981.794	15937.3	7897.92	2899.41	5191.94	6471.93	1402.18	3153.72	2300.21	12105.2	11808.7	7365.01	0	0	0	384.865	8051.79	6391.2	0	297.279	0	0	0	16070	10495.3	20563.3	0	12517.5	0	0	0	0	0	0	0
38.504	1734.47	16551.5	5875.29	0	4099.77	7447.06	3656.97	1400.62	2439.75	7863.37	8274.64	8631.41	444.638	0	0	0	9018.3	10314.1	0	0	0	0	676.381	16123.5	6338.8	15517.3	0	14540	0	0	0	0	0	0	0
38.5032	623.499	12417.9	5533.86	0	1657.48	5661.95	5474.15	0	5099.94	9323.19	5579.84	9280.63	2221.39	0	0	327.526	10929.9	15093	0	939.052	0	0	0	17402.6	7278.78	13493.1	0	18855.8	0	348.454	0	0	0	0	0
38.5024	376.347	9807.24	2753.83	299.886	649.855	599.599	235.061	0	2384.85	6452.25	3833.4	5819.5	0	0	0	0	4637.06	7265.7	0	0	0	0	0	12340.9	4198.88	10556.1	0	12221.3	0	0	0	0	0	0	0
38.5016	336.566	5834.88	3628.25	805.443	0	0	0	0	0	900.547	970.498	611.401	0	0	0	0	1023.71	1808.87	0	0	0	0	0	9070.92	921.648	7884.55	0	3747.84	0	0	0	0	0	0	0
38.5008	5245.14	13197	2887.25	3735.1	1133.1	0	714.509	0	0	1195.79	2746.52	3277.39	1357.46	0	0	789.074	5605.96	5917.11	0	0	0	0	815.719	11549.3	5195.81	17961	0	6220.63	0	0	0	0	0	0	0
38.5	0	6746.13	4432.08	922.315	2401.84	0	722.034	3802.97	0	704.822	647.098	910.846	0	0	0	714.207	8416.15	4075.32	257.657	0	0	0	0	451.432	1045.83	5686.13	0	9143.08	0	0	0	0	0	0	0
38.4991	0	4354.11	1190.32	951.304	3881.44	276.173	1090.79	1402.8	1176.73	775.641	496.189	563.106	0	0	0	407.223	6819.4	4816.54	555.064	409.81	0	0	1501.22	1500.12	3811.19	5860.07	0	4925.03	0	0	0	708.605	0	0	773.975
38.4983	0	3053.66	708.088	5084.16	7664.03	2222.27	1029.81	0	0	0	0	1775.16	0	725.797	0	3238.54	7904.56	7616.97	0	0	0	0	245.959	9313.95	4611.66	8023.2	0	5801.56	0	0	0	0	0	0	0
38.4975	0	3212.86	1555.67	1137.71	2793.56	1939.32	1935.89	2271.31	1055.36	654.155	939.126	1336.61	388.451	710.49	0	0	2092.97	2037.12	920.787	445.296	651.473	0	0	6321.38	1911.23	13389.2	0	1962.41	0	0	0	0	0	0	0
38.4967	0	17387.7	10973.6	10576.5	5156.54	9012.68	9765.67	0	0	6854.27	2999.85	3908.32	0	0	0	797.037	6383.06	6616.82	0	518.908	0	0	2779.73	5339.84	10668.6	15153.1	0	10919.4	0	0	0	0	0	0	0
38.4959	429.601	9011.04	1056.58	806.043	5442.32	14692.5	4873.94	0	8805.67	14820.5	1162.27	2565.79	619.199	0	0	3639.29	21111.6	22048.8	0	2674.54	0	0	628.426	12856.9	11538.6	10617.1	0	33498.2	0	0	0	0	0	0	0
38.4951	1926.93	8223.19	0	0	0	5041.83	4228.92	0	4533.26	9426.88	4356.49	5716.21	776.996	0	0	0	9395.64	7217.98	0	0	0	0	0	14918	12291	15418.6	0	24746.8	0	0	0	0	0	0	0
38.4943	1409.91	12731.6	367.833	1725.55	1539.21	5102.74	12169.9	0	10617.6	19691.4	0	12814.7	1447.37	0	0	0	15302.6	16128	0	449.85	0	0	0	19137.1	10726	21700.6	0	25525.1	0	0	0	0	0	0	0
38.4935	12520.5	18058.9	8646.59	8927.61	0	317.085	4382.24	0	2798.28	34891.3	5666.61	25465.4	2374.09	0	0	0	27301.4	29617.9	0	5953.81	0	0	1721.57	18754.8	14458.4	22387.2	0	45772.6	0	0	0	0	0	0	0
38.4927	7540.7	12378.7	3276.56	4652.24	0	682.12	845.85	0	0	37064.1	3859.1	15270.9	0	0	0	0	31249.9	29978.8	654.889	2841.1	0	0	1418.45	9810.86	7424.4	21397.1	0	47601.3	0	0	0	0	0	0	0
38.4919	1409.52	12371.3	1739.33	9305.89	0	0	936.584	0	0	28732.2	0	279.656	0	0	0	0	28580	27228.2	1504.31	5720.05	0	0	6987.25	11061.8	15569.5	28535.8	0	41579.7	0	0	0	0	0	0	0
38.491	4571.53	5825.36	3498.19	6671.77	0	0	767.51	0	729.724	16104.8	760.816	0	0	0	0	0	17118.1	13581.7	0	0	0	0	8460.1	13632.5	13592.4	24308.6	0	39966.2	0	0	0	0	0	0	0
38.4902	10142.1	5362.34	4970.28	8403.36	0	0	0	2001.24	1196.14	4302.05	0	385.197	0	0	0	0	5844.26	4204.18	284.7	2068.67	438.525	0	7282.99	4535.98	5076.04	9536.73	0	17042.2	0	0	0	0	0	0	0
38.4894	7350.33	5505.44	3694.29	1501.82	0	4883.07	2930.95	0	6302.13	9074.79	0	2840.14	0	0	0	0	6891.37	12265	2743.94	3433.02	4050.44	0	5886.26	4074.05	5779.94	8429.69	0	10756.6	0	297.17	0	0	0	0	0
38.4886	0	4019.55	1019.86	0	2038.14	5394.97	4878.02	0	7169.4	5526.87	0	324.696	0	0	0	0	6418.47	9482.61	0	2444.59	0	0	9264.16	10978.5	5249.66	8444.74	0	9416.37	0	0	0	0	0	0	0
38.4878	0	6675.84	198.085	1824.69	2895.15	14025.4	7731.12	1277.89	13715.9	11219.7	0	328.01	363.36	0	0	0	7073.51	22875.2	2236.24	859.005	0	0	13208.5	20644.6	2847.52	5454.82	0	11833.6	0	1593.77	0	0	0	0	0
38.487	0	3348.32	0	339.866	8030.59	12667.4	7396.09	5173.98	22646.2	23595.3	0	653.405	2611.59	0	0	334.304	11534.2	37895.6	4937.8	0	385.642	0	11646.9	16675.2	2438.63	1668.87	0	18756.8	0	0	0	0	0	0	0
38.4862	0	577.302	0	0	2917.96	11146.3	6838.23	2720.24	12457.8	21616.5	0	0	430.531	0	0	0	359.779	22569.8	184.082	0	0	0	11627	11397.5	3085.45	981.106	0	13774.1	0	1028.63	0	0	0	0	0
38.4854	0	1550.27	0	0	760.452	3688.39	2749.23	3856.33	11878.6	25369.6	0	690.105	0	0	0	0	0	11870.3	0	0	0	0	6505.7	8218.83	1696.41	0	0	14599	0	0	0	0	0	0	0
38.4846	0	453.356	0	0	0	641.465	0	1896.42	8363.68	24688.4	0	0	0	0	0	0	326.91	9860.91	0	0	0	0	0	0	1045.45	0	0	5494.97	0	0	0	0	0	0	0
38.4837	0	0	0	0	0	0	0	0	0	17905.7	0	0	0	0	0	0	0	1729.41	0	0	0	0	0	0	259.684	0	0	5656.79	0	0	0	0	0	0	0
38.4829	0	0	0	0	0	0	0	0	0	12948.8	0	0	0	0	0	0	0	0	0	0	0	0	0	0	0	0	0	2141.78	0	0	0	0	0	0	0
38.4821	0	0	0	0	0	0	0	0	1857.79	9293.98	0	0	0	0	0	0	0	0	0	0	0	0	0	0	0	0	0	255.613	0	0	0	0	0	0	0
38.4813	0	0	0	0	0	0	0	0	725.586	3194.21	0	0	0	0	0	0	0	0	0	0	0	0	0	449.565	0	0	0	0	0	0	0	0	0	0	0
38.4805	0	0	0	0	0	0	0	0	0	0	0	0	0	0	0	0	0	0	0	0	0	0	0	0	0	0	0	0	0	0	0	0	0	0	0
38.4797	0	0	0	0	0	0	0	0	0	0	0	0	0	0	0	0	0	0	0	0	0	0	0	0	0	0	0	0	0	0	0	0	0	0	0
38.4789	0	0	0	0	0	0	0	0	0	0	0	0	0	0	0	0	0	0	0	0	0	0	0	0	0	0	0	0	0	0	0	0	0	0	0
38.4781	0	0	0	0	0	0	0	0	0	0	0	0	0	0	0	0	0	0	0	0	0	0	0	0	0	0	0	0	0	0	0	0	0	0	0
38.4773	0	0	0	0	0	0	0	0	0	0	0	0	0	0	0	0	0	0	0	0	0	0	0	0	0	0	0	0	0	0	0	0	0	0	0
38.4764	0	0	0	0	0	0	0	0	0	0	0	0	0	0	0	0	0	0	0	0	0	0	0	0	0	0	0	0	0	0	0	0	0	0	0
38.4756	0	0	0	0	0	0	0	0	0	0	0	0	0	0	0	0	0	0	0	0	0	0	0	0	0	0	0	0	0	0	0	0	0	0	0
38.4748	0	0	0	0	0	0	0	0	0	0	0	0	0	0	0	0	0	0	0	0	0	0	0	0	0	0	0	0	0	0	0	0	0	0	0
38.474	0	0	0	0	0	0	0	0	0	0	0	0	0	0	0	0	0	0	0	0	0	0	0	0	0	0	0	0	0	0	0	0	0	0	0
38.4732	0	0	0	0	0	0	0	0	0	0	0	0	0	0	0	0	0	0	0	0	0	0	299.302	0	0	0	0	0	0	0	0	0	0	0	0
38.4724	0	0	0	0	0	0	0	0	0	0	0	0	0	0	0	0	0	0	0	0	0	0	0	0	0	0	0	0	0	0	0	0	0	0	0
38.4716	0	0	0	0	0	0	0	0	0	317.418	0	0	0	0	0	0	0	0	0	0	0	0	0	0	344.107	0	0	1434.92	0	0	0	0	0	0	0
38.4708	0	0	0	0	0	0	0	0	0	0	0	0	0	0	0	0	0	0	0	0	0	0	0	0	0	0	0	1506.45	0	0	0	0	0	0	0
38.47	0	0	0	0	0	0	0	0	0	0	0	0	0	0	0	0	0	0	0	0	0	0	0	0	686.335	0	0	0	0	0	0	0	0	0	0
38.4691	0	0	0	0	0	0	0	0	0	0	0	0	0	0	0	0	0	0	0	0	0	0	0	0	0	0	0	0	0	0	0	0	0	0	0
38.4683	0	0	0	0	0	0	0	0	0	0	0	0	0	0	0	0	0	0	0	0	0	0	0	0	0	502.337	0	0	0	0	0	0	0	0	0
38.4675	0	0	0	0	0	0	0	0	0	0	0	0	0	0	0	0	0	0	0	0	0	0	0	0	0	0	0	0	0	0	0	0	0	0	0
38.4667	0	0	0	0	0	0	0	0	0	0	0	0	0	0	0	0	0	0	0	0	0	0	0	0	0	0	0	0	0	0	0	0	0	0	0
38.4659	0	0	0	0	0	0	0	0	0	0	0	0	0	0	0	0	0	0	0	0	0	0	0	0	0	0	0	0	0	0	0	0	0	0	0
38.4651	0	0	0	0	0	0	0	0	0	0	0	0	0	0	0	0	0	0	0	0	0	0	0	0	0	0	0	0	0	0	0	0	0	0	0
38.4643	0	0	0	0	0	0	0	0	0	0	0	0	0	0	0	0	0	0	0	0	0	0	0	0	0	0	0	0	0	0	0	0	0	0	0
38.4635	0	0	0	0	0	0	0	0	0	0	0	0	0	0	0	0	0	0	0	0	0	0	0	0	0	0	0	0	0	0	0	0	0	0	0
38.4627	0	0	0	0	0	0	0	0	0	0	0	0	0	0	0	0	0	0	0	0	0	0	830.234	0	0	0	0	0	0	0	0	0	0	0	0
38.4618	0	0	0	0	0	0	0	0	0	0	0	0	0	0	0	0	0	0	0	0	0	0	0	0	0	0	0	0	0	0	0	0	0	0	0
38.461	0	0	0	0	0	0	0	0	0	0	0	0	0	0	0	0	0	0	0	0	0	0	0	0	0	0	0	0	0	0	0	0	0	0	0
38.4602	0	0	0	0	0	0	0	0	0	0	0	0	0	0	0	0	0	0	0	0	0	0	0	0	0	0	0	0	0	0	0	0	0	0	0
38.4594	0	0	0	0	0	0	0	0	0	0	0	0	0	0	0	0	0	0	0	0	0	0	490.909	0	0	0	0	0	0	0	0	0	0	0	0
38.4586	0	0	0	0	0	0	0	0	0	0	0	0	0	0	0	0	0	0	0	0	0	0	0	0	470.46	0	0	0	0	0	0	0	0	0	0
38.4578	0	0	0	0	0	0	0	0	0	0	0	0	0	0	0	0	0	0	0	0	0	0	0	0	0	0	0	0	0	0	0	0	0	0	0
38.457	0	0	0	0	0	0	0	0	0	0	0	0	0	0	0	0	0	0	0	0	0	0	0	0	0	0	0	0	0	0	0	0	0	0	0
38.4562	0	0	0	0	0	0	0	0	0	0	0	0	0	0	0	0	0	0	0	0	0	0	0	0	0	0	0	0	0	0	0	0	0	0	0
38.4554	0	0	0	0	0	0	0	0	0	0	0	0	0	0	0	0	0	0	0	0	0	0	0	0	0	0	0	0	0	0	0	0	0	0	0
38.4545	0	632.97	0	0	0	0	0	0	0	0	0	0	0	0	0	0	0	0	0	0	0	0	0	0	0	0	0	0	0	0	0	0	0	0	0
38.4537	0	0	0	0	0	0	0	0	0	0	0	0	0	0	0	0	0	0	0	0	0	0	0	0	0	0	0	0	0	0	0	0	0	0	0
38.4529	0	0	0	0	0	0	0	0	0	0	0	0	0	0	0	0	0	0	0	0	0	0	0	0	0	0	0	0	0	0	0	0	0	0	0
38.4521	0	0	0	0	0	0	0	0	0	0	0	0	0	0	0	0	0	0	0	0	0	0	0	0	0	0	0	0	0	0	0	0	0	0	0
38.4513	0	0	0	0	0	0	0	0	0	0	0	0	0	0	0	0	0	0	0	0	0	0	0	0	0	0	0	0	0	0	0	0	0	0	0
38.4505	0	0	0	0	0	0	0	0	0	0	0	0	0	0	0	0	0	0	0	0	0	0	0	0	0	0	0	0	0	0	0	0	0	0	0
38.4497	0	0	0	0	0	0	0	0	0	0	0	0	0	0	0	0	0	0	0	0	0	0	0	0	0	0	0	0	0	0	0	0	0	0	0
38.4489	0	601.688	0	0	0	0	0	0	0	0	0	0	0	0	0	0	0	0	342.843	0	0	0	0	0	0	543.113	0	0	0	0	0	0	0	0	0
38.4481	0	0	0	0	0	0	0	0	0	0	0	0	0	0	0	0	0	0	0	0	0	0	0	0	0	0	0	0	0	0	0	0	0	0	0
38.4472	0	0	0	0	0	0	0	0	0	0	0	0	0	0	0	0	0	0	0	0	0	0	0	0	0	0	0	0	0	0	0	0	0	0	0
38.4464	0	0	0	0	0	0	0	0	0	0	0	0	0	0	0	0	0	0	213.812	0	0	0	0	0	0	0	0	0	0	0	0	0	0	0	0
38.4456	0	0	0	0	0	0	0	0	0	0	0	0	0	0	0	0	0	0	0	0	0	0	0	0	0	0	0	0	0	0	0	0	0	0	0
38.4448	0	0	0	0	0	0	0	0	0	0	0	0	0	0	0	0	0	0	0	0	0	0	0	0	0	0	0	0	0	0	0	0	0	0	0
38.444	0	0	0	0	0	0	0	0	0	0	0	0	0	0	0	0	0	0	0	0	0	0	0	0	0	0	0	0	0	0	0	0	0	0	0
38.4432	0	0	0	0	0	0	0	0	0	0	0	0	0	0	0	0	0	0	0	0	0	0	0	0	0	0	0	0	0	0	0	0	0	0	0
38.4424	0	0	0	0	0	0	0	0	0	0	0	0	0	0	0	0	0	0	0	0	0	0	0	0	0	0	0	0	0	0	0	0	0	0	0
38.4416	0	0	0	0	0	0	0	0	0	0	0	0	0	0	0	0	0	0	0	0	0	0	0	0	0	0	0	0	0	0	0	0	0	0	0
38.4408	0	0	0	0	0	0	0	0	0	0	0	0	0	0	0	0	0	0	0	0	0	0	0	0	0	0	0	0	0	0	0	0	0	0	0
38.4399	0	0	0	0	0	0	0	0	0	0	0	0	0	0	0	0	0	0	0	0	0	0	0	0	0	0	0	0	0	0	0	0	0	0	0
38.4391	0	1119.68	0	0	0	569.999	0	0	0	0	0	0	0	0	0	0	0	0	0	0	0	0	0	0	0	1009.04	0	0	0	0	0	0	0	0	0
38.4383	0	0	0	0	0	0	0	0	0	0	0	0	0	0	0	0	0	0	0	0	0	0	0	0	0	0	0	0	0	0	0	0	0	0	0
38.4375	0	0	0	0	0	0	0	0	0	0	0	0	0	0	0	0	0	0	0	0	0	0	0	0	0	0	0	0	0	0	0	0	0	0	0
38.4367	0	0	0	0	0	0	0	0	0	0	0	0	0	0	0	0	0	0	0	0	0	0	0	0	0	391.056	0	0	0	0	0	0	0	0	0
38.4359	0	0	0	0	0	0	0	0	0	0	0	0	0	0	0	0	0	0	0	0	0	0	0	0	0	0	0	0	0	0	0	0	0	0	0
38.4351	0	0	0	0	0	0	0	0	0	0	0	0	0	0	0	0	0	0	0	0	0	0	0	0	0	0	0	0	0	0	0	0	0	0	0
38.4343	0	0	0	0	0	0	0	0	0	0	0	0	0	0	0	0	0	0	0	0	0	0	0	0	0	0	0	0	0	0	0	0	0	0	0
38.4335	0	0	0	0	0	0	0	0	0	0	0	0	0	0	0	0	0	0	0	0	0	0	0	0	0	0	0	0	0	0	0	0	0	0	0
38.4327	0	0	0	0	0	0	0	0	0	0	0	0	0	0	0	0	0	0	0	0	0	0	0	0	0	0	0	0	0	0	0	0	0	0	0
38.4318	0	0	0	0	0	0	0	0	0	0	0	0	0	0	0	0	0	0	0	0	0	0	0	0	0	0	0	0	0	0	0	0	0	0	0
38.431	0	0	0	0	0	0	0	0	0	0	0	0	0	0	0	0	0	0	0	0	0	0	0	0	0	0	0	0	0	0	0	0	0	0	0
38.4302	0	0	0	0	0	0	0	0	0	0	0	0	0	0	0	0	0	0	0	0	0	0	0	0	0	0	0	0	0	0	0	0	0	0	0
38.4294	0	0	0	0	0	0	0	0	0	0	0	0	0	0	0	0	0	0	0	0	0	0	0	0	0	0	0	0	0	0	0	0	0	0	0
38.4286	0	0	0	0	0	0	0	0	0	0	0	0	0	0	0	0	0	0	0	0	0	0	0	0	0	0	0	0	0	0	0	0	0	0	0
38.4278	0	0	0	0	0	0	0	0	0	0	0	0	0	0	0	0	0	0	0	0	0	0	0	0	0	0	0	0	0	0	0	0	0	0	0
38.427	0	0	0	0	0	0	0	0	0	0	0	0	0	0	0	0	0	0	0	0	0	0	0	0	0	0	0	0	0	0	0	0	0	0	0
38.4262	0	0	0	0	0	0	0	0	0	0	0	0	0	0	0	0	0	0	0	0	0	0	0	0	0	0	0	0	0	0	0	0	0	0	0
38.4254	0	0	0	0	0	0	0	0	0	0	0	0	0	0	0	0	0	0	0	0	0	0	0	0	0	0	0	0	0	0	0	0	0	0	0
38.4245	0	0	0	0	0	0	0	0	0	0	0	0	0	0	0	0	0	0	0	0	0	0	0	0	0	0	0	0	0	0	0	0	0	0	0
38.4237	0	0	0	0	0	0	0	0	0	0	0	0	0	0	0	0	0	0	0	0	0	0	0	0	0	0	0	0	0	0	0	0	0	0	0
38.4229	0	0	0	0	0	0	0	0	0	0	0	0	0	0	0	0	0	0	0	0	0	0	0	0	0	0	0	0	0	0	0	0	0	0	0
38.4221	0	0	0	0	0	0	0	0	0	0	0	0	0	0	0	0	0	0	0	0	0	0	0	0	0	0	0	0	0	0	0	0	0	0	0
38.4213	0	0	0	0	0	0	0	0	0	0	0	0	0	0	0	0	0	0	0	0	0	0	0	0	0	0	0	0	0	0	0	0	0	0	0
38.4205	0	0	0	0	0	0	0	0	0	0	0	0	0	0	0	0	0	0	0	0	0	0	0	0	0	0	0	0	0	0	0	0	0	0	0
38.4197	0	0	0	0	0	0	0	0	0	0	0	0	0	0	0	0	0	0	0	0	0	0	0	0	0	0	0	0	0	0	0	0	0	0	0
38.4189	0	0	0	0	0	0	0	0	0	0	0	0	0	0	0	0	0	0	0	0	0	0	0	0	0	0	0	0	0	0	0	0	0	0	0
38.4181	0	0	0	0	0	0	0	0	0	0	0	0	0	0	0	0	0	0	0	0	0	0	0	0	0	0	0	0	0	0	0	0	0	0	0
38.4172	0	0	0	0	0	0	0	0	0	0	0	0	0	0	0	0	0	0	0	0	0	0	0	0	0	0	0	0	0	0	0	0	0	0	0
38.4164	0	0	0	0	0	0	0	0	0	0	0	0	0	0	0	0	0	0	0	0	0	0	0	0	0	0	0	0	0	0	0	0	0	0	0
38.4156	0	0	0	0	0	0	0	0	0	0	0	0	0	0	0	0	0	0	0	0	0	0	0	0	0	0	0	0	0	0	0	0	0	0	0
38.4148	0	0	0	0	0	0	0	0	0	0	0	0	0	0	0	0	0	0	0	0	0	0	0	0	0	0	0	0	0	0	0	0	0	0	0
38.414	0	0	0	0	0	0	0	0	0	0	471.561	0	0	0	0	0	0	0	0	0	0	0	0	0	0	0	0	0	0	0	0	0	0	0	0
38.4132	0	0	0	0	0	0	0	0	0	0	0	0	0	0	0	0	0	0	0	0	0	0	0	0	0	0	0	0	0	0	0	0	0	0	0
38.4124	0	0	0	0	0	0	0	0	0	0	0	0	0	0	0	0	0	0	0	0	0	0	0	0	0	0	0	0	0	0	0	0	0	0	0
38.4116	0	0	0	0	0	0	0	0	0	0	0	0	0	0	0	0	0	0	0	0	0	0	0	0	0	0	0	0	0	0	0	0	0	0	0
38.4108	0	0	0	0	0	0	0	0	0	0	0	0	0	0	0	0	0	0	0	0	0	0	0	0	0	0	0	0	0	0	0	0	0	0	0
38.4099	0	0	0	0	0	0	0	0	0	0	0	0	0	0	0	0	0	0	0	0	0	0	0	0	0	0	0	0	0	0	0	0	0	0	0
38.4091	0	0	0	0	0	0	0	0	0	0	0	0	0	0	0	0	0	0	0	0	0	0	0	0	0	0	0	0	0	0	0	0	0	0	0
38.4083	0	0	0	0	0	0	0	0	0	0	0	0	0	0	0	0	0	0	0	0	0	0	0	0	0	0	0	0	0	0	0	0	0	0	0
38.4075	0	0	0	0	0	0	0	0	0	0	0	0	0	0	0	0	0	0	0	0	0	0	0	0	0	0	0	0	0	0	0	0	0	0	0
38.4067	0	0	0	0	0	0	0	0	0	0	0	0	0	0	0	0	0	0	279.182	0	0	0	0	0	0	0	0	0	0	0	0	0	0	0	0
38.4059	0	0	0	0	0	0	0	0	0	0	0	0	0	0	0	0	0	0	0	0	0	0	0	0	0	0	0	0	0	0	0	0	0	0	0
38.4051	0	0	0	0	0	0	0	0	0	0	0	0	0	0	0	0	0	0	0	0	0	0	0	0	0	0	0	0	0	0	0	0	0	0	0
38.4043	0	0	0	0	0	0	0	0	0	0	0	0	0	0	0	0	0	0	0	0	0	0	0	0	0	0	0	0	0	0	0	0	0	0	0
38.4035	0	0	0	0	0	0	0	0	0	0	0	0	0	0	0	0	0	0	0	0	0	0	0	0	0	0	0	0	0	0	0	0	0	0	0
38.4026	0	0	0	0	0	0	0	0	0	0	0	0	0	0	0	0	0	0	0	0	0	0	0	0	0	0	0	0	0	0	0	0	0	0	0
38.4018	0	0	0	0	0	0	0	0	0	0	0	0	0	0	0	0	0	0	0	0	0	0	0	0	0	0	0	0	0	0	0	0	0	0	0
38.401	0	0	0	0	0	0	0	0	0	0	0	0	0	0	0	0	0	0	0	0	0	0	0	0	0	0	0	0	0	0	0	0	0	0	0
38.4002	0	0	0	0	0	0	0	0	0	0	0	0	0	0	0	0	0	0	0	0	0	0	0	0	0	0	0	0	0	0	0	0	0	0	0
38.3994	0	485.112	0	0	0	0	0	0	0	0	0	0	0	0	0	0	0	0	0	0	0	0	0	0	0	687.009	0	0	0	0	0	0	0	0	0
38.3986	0	473.92	470.091	0	0	0	0	0	0	0	0	0	0	0	0	0	0	0	416.685	0	0	0	0	0	0	2353.12	0	0	0	0	0	0	0	0	0
38.3978	0	355.947	0	0	0	0	0	0	0	0	0	0	0	0	0	0	0	0	250.587	0	0	0	0	0	0	0	0	0	0	0	0	0	0	0	0
38.397	0	0	0	0	0	0	0	0	0	0	0	0	0	0	0	0	0	0	0	0	0	0	0	0	0	0	0	0	0	0	0	0	0	0	0
38.3962	0	0	0	0	0	0	0	0	0	0	0	0	0	0	0	0	0	0	0	0	0	0	0	0	0	0	0	0	0	0	0	0	0	0	0
38.3953	0	0	0	0	0	0	0	0	0	0	0	0	0	0	0	0	0	0	0	0	0	0	0	0	0	0	0	0	0	0	0	0	0	0	0
38.3945	0	0	0	0	0	0	0	0	0	0	0	0	0	0	0	0	0	0	0	0	0	0	0	0	0	0	0	0	0	0	0	0	0	0	0
38.3937	0	0	0	0	0	0	0	0	0	0	0	0	0	0	0	0	0	0	0	0	0	0	0	0	0	0	0	0	0	0	0	0	0	0	0
38.3929	0	0	0	0	0	0	0	0	0	0	0	0	0	0	0	0	0	0	0	0	0	0	0	0	0	0	0	0	0	0	0	0	0	0	0
38.3921	0	0	0	0	0	0	0	0	0	0	0	0	0	0	0	0	0	0	0	0	0	0	0	0	0	0	0	0	0	0	0	0	0	0	0
38.3913	0	0	0	0	0	0	0	0	0	0	0	0	0	0	0	0	0	0	0	0	0	0	0	0	0	0	0	0	0	0	0	0	0	0	0
38.3905	0	0	0	0	0	0	0	0	0	0	0	0	0	0	0	0	0	0	0	0	0	0	0	0	0	0	0	0	0	0	0	0	0	0	0
38.3897	0	0	0	0	0	0	0	0	0	0	0	0	0	0	0	0	0	0	0	0	0	0	0	0	0	0	0	0	0	0	0	0	0	0	0
38.3889	0	0	0	0	0	0	0	0	0	0	0	0	0	0	0	0	0	0	0	0	0	0	0	0	0	0	0	0	0	0	0	0	0	0	0
38.388	0	0	0	0	0	0	0	0	0	0	0	0	0	0	0	0	0	0	0	0	0	0	0	0	0	0	0	0	0	0	0	0	0	0	0
38.3872	0	0	0	0	0	0	0	0	0	0	0	0	0	0	0	0	0	0	0	0	0	0	0	0	0	0	0	0	0	0	0	0	0	0	0
38.3864	0	0	0	0	0	0	0	0	0	0	0	0	0	0	0	0	0	0	0	0	0	0	0	0	0	0	0	0	0	0	0	0	0	0	0
38.3856	0	0	0	0	0	0	0	0	0	0	0	0	0	0	0	0	0	0	0	0	0	0	0	0	0	0	0	0	0	0	0	0	0	0	0
38.3848	0	0	0	0	0	0	0	0	0	0	0	0	0	0	0	0	0	0	0	0	0	0	0	0	0	0	0	0	0	0	0	0	0	0	0
38.384	0	0	855.063	0	0	0	0	0	0	0	0	0	0	0	0	0	0	0	0	0	0	0	0	0	0	0	0	0	0	0	0	0	0	0	0
38.3832	0	0	0	0	0	0	0	0	0	0	0	0	0	0	0	0	0	0	0	0	0	0	0	0	0	0	0	0	0	0	0	0	0	0	0
38.3824	0	0	0	0	0	0	0	0	0	0	0	0	0	0	0	0	0	0	0	0	0	0	0	0	0	0	0	0	0	0	0	0	0	0	0
38.3816	0	0	0	0	0	0	0	0	0	0	0	0	0	0	0	0	0	0	0	0	0	0	0	0	0	0	0	0	0	0	0	0	0	0	0
38.3807	0	0	0	0	0	0	0	0	0	0	0	0	0	0	0	0	0	0	0	0	0	0	0	0	0	0	0	0	0	0	0	0	0	0	0
38.3799	0	0	0	0	0	0	0	0	0	0	0	0	0	0	0	0	0	0	0	0	0	0	0	0	0	0	0	0	0	0	0	0	0	0	0
[truncated: 106 more rows]

## Sheet: Figure 2a-c - Daily SST and NO3
Timestamp	Date	Year	Month	Day	DOY	SST (deg C)	SST Anomaly (SST-climatology)	SST Standardized Index (zscore of SST-clim)	NO3 (uM)	NO3 Anomaly (NO3-clim)	NO3 Standardized Index (zscore of NO3-clim)
473385600	1985-01-01	1985	1	1	1	11.601	-0.0555916	-0.0559758	9.63314	0.0825052	0.0174968
473472000	1985-01-02	1985	1	2	2	12.0371	0.367692	0.370233	6.75486	-2.61686	-0.554953
473558400	1985-01-03	1985	1	3	3	12.1488	0.449929	0.453038	6.01772	-3.14391	-0.666725
473644800	1985-01-04	1985	1	4	4	12.0744	0.390378	0.393076	6.50886	-2.78921	-0.591503
473731200	1985-01-05	1985	1	5	5	11.8177	0.111655	0.112427	8.20343	-1.00905	-0.213987
473817600	1985-01-06	1985	1	6	6	11.6422	-0.042364	-0.0426567	9.36143	-0.0174512	-0.00370086
473904000	1985-01-07	1985	1	7	7	11.7135	0.0747277	0.075244	8.89086	-0.76988	-0.163267
473990400	1985-01-08	1985	1	8	8	11.7684	0.118683	0.119503	8.52829	-1.07909	-0.22884
474076800	1985-01-09	1985	1	9	9	11.5975	-0.0387905	-0.0390585	9.65629	-0.0246522	-0.00522796
474163200	1985-01-10	1985	1	10	10	11.6013	-0.0137488	-0.0138438	9.63144	-0.16507	-0.0350062
474249600	1985-01-11	1985	1	11	11	11.54	-0.0696882	-0.0701698	10.036	0.236383	0.0501293
474336000	1985-01-12	1985	1	12	12	11.4623	-0.10761	-0.108354	10.5486	0.519609	0.110193
474422400	1985-01-13	1985	1	13	13	11.547	-0.0360885	-0.0363379	9.98971	0.02758	0.00584885
474508800	1985-01-14	1985	1	14	14	11.4614	-0.0841602	-0.0847417	10.5546	0.361081	0.076574
474595200	1985-01-15	1985	1	15	15	11.5075	-0.00891288	-0.00897447	10.2503	-0.125036	-0.0265162
474681600	1985-01-16	1985	1	16	16	12.0261	0.473637	0.47691	6.82771	-3.31929	-0.703917
474768000	1985-01-17	1985	1	17	17	12.114	0.556921	0.560769	6.24743	-3.83301	-0.812862
474854400	1985-01-18	1985	1	18	18	12.033	0.458264	0.46143	6.78229	-3.24149	-0.687419
474940800	1985-01-19	1985	1	19	19	11.7549	0.148441	0.149467	8.61743	-1.17922	-0.250075
475027200	1985-01-20	1985	1	20	20	11.2921	-0.291706	-0.293722	11.6723	1.74821	0.37074
475113600	1985-01-21	1985	1	21	21	11.2479	-0.299034	-0.301101	11.9637	1.84421	0.391098
475200000	1985-01-22	1985	1	22	22	11.584	0.0421934	0.0424849	9.74543	-0.428836	-0.0909425
475286400	1985-01-23	1985	1	23	23	11.6619	0.135655	0.136593	9.23114	-1.08178	-0.229412
475372800	1985-01-24	1985	1	24	24	11.6475	0.0877479	0.0883543	9.32629	-0.79263	-0.168092
475459200	1985-01-25	1985	1	25	25	11.4809	-0.0845189	-0.0851029	10.426	0.321213	0.0681191
475545600	1985-01-26	1985	1	26	26	11.497	-0.0683559	-0.0688282	10.3197	0.247794	0.0525493
475632000	1985-01-27	1985	1	27	27	11.5745	0.0127826	0.0128709	9.808	-0.2599	-0.0551166
475718400	1985-01-28	1985	1	28	28	11.5839	0.0296547	0.0298596	9.74629	-0.362047	-0.0767788
475804800	1985-01-29	1985	1	29	29	11.5791	0.0293946	0.0295978	9.77801	-0.333392	-0.070702
475891200	1985-01-30	1985	1	30	30	11.4647	-0.0672766	-0.0677415	10.5331	0.320066	0.067876
475977600	1985-01-31	1985	1	31	31	11.2904	-0.27829	-0.280213	11.6834	1.71258	0.363185
476064000	1985-02-01	1985	2	1	32	11.1379	-0.451899	-0.455022	12.6897	2.88816	0.612488
476150400	1985-02-02	1985	2	2	33	10.8719	-0.727261	-0.732287	14.4451	4.76597	1.01071
476236800	1985-02-03	1985	2	3	34	10.8244	-0.760263	-0.765517	14.7589	4.94928	1.04959
476323200	1985-02-04	1985	2	4	35	10.8406	-0.741874	-0.747001	14.6517	4.82622	1.02349
476409600	1985-02-05	1985	2	5	36	10.8492	-0.725877	-0.730893	14.5951	4.7112	0.999098
476496000	1985-02-06	1985	2	6	37	11.0256	-0.54911	-0.552904	13.4311	3.51471	0.745359
476582400	1985-02-07	1985	2	7	38	10.8818	-0.712701	-0.717626	14.38	4.59422	0.974289
476668800	1985-02-08	1985	2	8	39	10.7345	-0.855146	-0.861055	15.352	5.51951	1.17051
476755200	1985-02-09	1985	2	9	40	10.5962	-0.993172	-1.00004	16.2649	6.408	1.35894
476841600	1985-02-10	1985	2	10	41	10.6448	-0.920327	-0.926686	15.9443	5.9714	1.26635
476928000	1985-02-11	1985	2	11	42	10.9577	-0.573287	-0.577249	13.8794	3.71475	0.787781
477014400	1985-02-12	1985	2	12	43	10.9003	-0.650241	-0.654735	14.2583	4.17121	0.884582
477100800	1985-02-13	1985	2	13	44	10.8227	-0.731276	-0.73633	14.77	4.64162	0.984342
477187200	1985-02-14	1985	2	14	45	10.3913	-1.15977	-1.16778	17.6174	7.39814	1.56891
477273600	1985-02-15	1985	2	15	46	9.67117	-1.82211	-1.8347	22.3703	11.7765	2.49742
477360000	1985-02-16	1985	2	16	47	10.041	-1.41645	-1.42624	19.9291	9.16765	1.94417
477446400	1985-02-17	1985	2	17	48	10.5171	-0.918894	-0.925244	16.7869	5.94781	1.26134
477532800	1985-02-18	1985	2	18	49	10.776	-0.635769	-0.640163	15.0786	4.13413	0.876718
477619200	1985-02-19	1985	2	19	50	10.8262	-0.529358	-0.533016	14.7469	3.47602	0.737155
477705600	1985-02-20	1985	2	20	51	10.9279	-0.431559	-0.434541	14.0757	2.83951	0.602171
477792000	1985-02-21	1985	2	21	52	10.8656	-0.535959	-0.539663	14.4871	3.50059	0.742364
477878400	1985-02-22	1985	2	22	53	10.3738	-1.03238	-1.03951	17.7331	6.8137	1.44497
477964800	1985-02-23	1985	2	23	54	10.1199	-1.27361	-1.28241	19.4089	8.38552	1.7783
478051200	1985-02-24	1985	2	24	55	10.2539	-1.1616	-1.16963	18.5243	7.59689	1.61106
478137600	1985-02-25	1985	2	25	56	10.3095	-1.11968	-1.12741	18.1574	7.32498	1.5534
478224000	1985-02-26	1985	2	26	57	10.3804	-1.01844	-1.02548	17.6894	6.65188	1.41065
478310400	1985-02-27	1985	2	27	58	10.4001	-0.928338	-0.934753	17.5591	6.11708	1.29724
478396800	1985-02-28	1985	2	28	59	9.90545	-1.43834	-1.44828	20.824	9.44526	2.00304
478483200	1985-03-01	1985	3	1	60	9.87779	-1.49894	-1.50929	21.0066	9.82322	2.0832
478569600	1985-03-02	1985	3	2	61	9.73909	-1.6666	-1.67811	21.922	10.9131	2.31431
478656000	1985-03-03	1985	3	3	62	9.6361	-1.77737	-1.78965	22.6017	11.6539	2.47143
478742400	1985-03-04	1985	3	4	63	9.54753	-1.89725	-1.91036	23.1863	12.4283	2.63566
478828800	1985-03-05	1985	3	5	64	9.61091	-1.85638	-1.86921	22.768	12.1567	2.57806
478915200	1985-03-06	1985	3	6	65	9.64831	-1.76199	-1.77416	22.5211	11.6036	2.46075
479001600	1985-03-07	1985	3	7	66	9.90169	-1.48413	-1.49438	20.8489	9.79523	2.07726
479088000	1985-03-08	1985	3	8	67	9.88026	-1.46449	-1.47461	20.9903	9.66563	2.04978
479174400	1985-03-09	1985	3	9	68	9.90065	-1.42432	-1.43416	20.8557	9.40048	1.99355
479260800	1985-03-10	1985	3	10	69	10.1652	-1.17939	-1.18754	19.1097	7.78398	1.65074
479347200	1985-03-11	1985	3	11	70	10.1358	-1.22419	-1.23265	19.3034	8.07968	1.71344
479433600	1985-03-12	1985	3	12	71	10.0539	-1.32417	-1.33332	19.8443	8.73955	1.85338
479520000	1985-03-13	1985	3	13	72	9.76675	-1.60874	-1.61986	21.7394	10.6177	2.25168
479606400	1985-03-14	1985	3	14	73	9.68792	-1.69821	-1.70994	22.2597	11.1408	2.36261
479692800	1985-03-15	1985	3	15	74	9.77403	-1.63573	-1.64703	21.6914	10.7642	2.28274
479779200	1985-03-16	1985	3	16	75	9.84805	-1.58934	-1.60032	21.2029	10.4896	2.22452
479865600	1985-03-17	1985	3	17	76	9.92377	-1.522	-1.53252	20.7031	9.99139	2.11886
479952000	1985-03-18	1985	3	18	77	9.97078	-1.50337	-1.51376	20.3929	9.84276	2.08734
480038400	1985-03-19	1985	3	19	78	10.0749	-1.43153	-1.44142	19.7054	9.3709	1.98727
480124800	1985-03-20	1985	3	20	79	10.09	-1.4124	-1.42216	19.606	9.26974	1.96582
480211200	1985-03-21	1985	3	21	80	10.0204	-1.42416	-1.434	20.0654	9.36849	1.98676
480297600	1985-03-22	1985	3	22	81	9.84441	-1.55867	-1.56944	21.2269	10.2872	2.1816
480384000	1985-03-23	1985	3	23	82	9.78675	-1.60499	-1.61608	21.6074	10.5578	2.23897
480470400	1985-03-24	1985	3	24	83	9.88623	-1.51958	-1.53008	20.9509	9.9571	2.11159
480556800	1985-03-25	1985	3	25	84	9.86519	-1.55189	-1.56262	21.0897	10.172	2.15717
480643200	1985-03-26	1985	3	26	85	9.86935	-1.56301	-1.57381	21.0623	10.2471	2.17308
480729600	1985-03-27	1985	3	27	86	9.77818	-1.64349	-1.65485	21.664	10.7631	2.28251
480816000	1985-03-28	1985	3	28	87	9.41325	-2.02921	-2.04323	24.0726	13.3003	2.82058
480902400	1985-03-29	1985	3	29	88	9.30623	-2.11083	-2.12542	24.7789	13.8412	2.93528
480988800	1985-03-30	1985	3	30	89	9.43922	-1.94799	-1.96145	23.9011	12.835	2.72189
481075200	1985-03-31	1985	3	31	90	9.41805	-1.94295	-1.95638	24.0409	12.7688	2.70786
481161600	1985-04-01	1985	4	1	91	9.32909	-2.00961	-2.0235	24.628	13.1746	2.79391
481248000	1985-04-02	1985	4	2	92	9.72909	-1.58778	-1.59876	21.988	10.3476	2.1944
481334400	1985-04-03	1985	4	3	93	10.2545	-1.072	-1.0794	18.52	6.93127	1.4699
481420800	1985-04-04	1985	4	4	94	10.2306	-1.03924	-1.04642	18.6777	6.80308	1.44272
481507200	1985-04-05	1985	4	5	95	10.0018	-1.28901	-1.29792	20.188	8.46163	1.79444
481593600	1985-04-06	1985	4	6	96	9.99091	-1.35065	-1.35999	20.26	8.87916	1.88299
481680000	1985-04-07	1985	4	7	97	9.91987	-1.45854	-1.46862	20.7289	9.57408	2.03036
481766400	1985-04-08	1985	4	8	98	9.8574	-1.50822	-1.51864	21.1411	9.92341	2.10444
481852800	1985-04-09	1985	4	9	99	9.96662	-1.36674	-1.37618	20.4203	9.02048	1.91296
481939200	1985-04-10	1985	4	10	100	10.2238	-1.14235	-1.15024	18.7231	7.5395	1.59889
482025600	1985-04-11	1985	4	11	101	10.4755	-0.835024	-0.840794	17.062	5.51116	1.16874
482112000	1985-04-12	1985	4	12	102	10.8027	-0.476359	-0.479651	14.902	3.07059	0.651176
482198400	1985-04-13	1985	4	13	103	10.7153	-0.59466	-0.59877	15.4789	3.85018	0.816502
482284800	1985-04-14	1985	4	14	104	10.5162	-0.790564	-0.796027	16.7929	5.15042	1.09224
482371200	1985-04-15	1985	4	15	105	10.3965	-0.822642	-0.828327	17.5831	5.3625	1.13722
482457600	1985-04-16	1985	4	16	106	10.571	-0.675962	-0.680633	16.4311	4.38596	0.930125
482544000	1985-04-17	1985	4	17	107	10.6929	-0.719844	-0.724819	15.6271	4.5403	0.962855
482630400	1985-04-18	1985	4	18	108	10.6657	-0.826619	-0.832332	15.8063	5.25499	1.11442
482716800	1985-04-19	1985	4	19	109	10.5066	-1.03509	-1.04224	16.8563	6.60582	1.40089
482803200	1985-04-20	1985	4	20	110	10.3326	-1.22521	-1.23368	18.0049	7.81855	1.65807
482889600	1985-04-21	1985	4	21	111	11.1879	-0.333874	-0.336181	12.3597	1.99441	0.422952
482976000	1985-04-22	1985	4	22	112	11.1913	-0.273336	-0.275225	12.3374	1.68665	0.357686
483062400	1985-04-23	1985	4	23	113	10.7252	-0.746576	-0.751735	15.4137	4.83143	1.02459
483148800	1985-04-24	1985	4	24	114	10.1596	-1.33415	-1.34337	19.1466	8.73787	1.85303
483235200	1985-04-25	1985	4	25	115	10.1517	-1.30656	-1.31559	19.1989	8.57607	1.81871
483321600	1985-04-26	1985	4	26	116	9.9648	-1.49951	-1.50987	20.4323	9.79755	2.07775
483408000	1985-04-27	1985	4	27	117	9.49805	-1.97204	-1.98567	23.5129	12.9149	2.73885
483494400	1985-04-28	1985	4	28	118	9.4639	-1.95319	-1.96668	23.7383	12.8771	2.73083
483580800	1985-04-29	1985	4	29	119	10.0351	-1.38524	-1.39482	19.9686	9.03032	1.91505
483667200	1985-04-30	1985	4	30	120	10.2495	-1.25953	-1.26824	18.5534	8.05265	1.70771
483753600	1985-05-01	1985	5	1	121	10.3722	-1.17875	-1.18689	17.7434	7.32827	1.55409
483840000	1985-05-02	1985	5	2	122	10.8648	-0.74335	-0.748487	14.4923	4.56388	0.967856
483926400	1985-05-03	1985	5	3	123	10.9691	-0.706965	-0.71185	13.804	4.38336	0.929572
484012800	1985-05-04	1985	5	4	124	10.426	-1.24502	-1.25362	17.3886	7.90964	1.67739
484099200	1985-05-05	1985	5	5	125	10.0099	-1.60374	-1.61482	20.1349	10.2606	2.17595
484185600	1985-05-06	1985	5	6	126	10.0943	-1.50609	-1.5165	19.5777	9.6713	2.05098
484272000	1985-05-07	1985	5	7	127	10.514	-1.05897	-1.06629	16.8074	6.65167	1.41061
484358400	1985-05-08	1985	5	8	128	10.5882	-0.98226	-0.989047	16.318	6.18936	1.31257
484444800	1985-05-09	1985	5	9	129	10.6609	-0.896904	-0.903102	15.838	5.58715	1.18486
484531200	1985-05-10	1985	5	10	130	10.7803	-0.74491	-0.750058	15.0503	4.57828	0.970908
484617600	1985-05-11	1985	5	11	131	10.6031	-0.891865	-0.898028	16.2194	5.6574	1.19976
484704000	1985-05-12	1985	5	12	132	10.516	-0.974446	-0.98118	16.7946	6.23936	1.32317
484790400	1985-05-13	1985	5	13	133	10.3178	-1.21308	-1.22146	18.1026	7.74092	1.64161
484876800	1985-05-14	1985	5	14	134	10.271	-1.33601	-1.34524	18.4111	8.3668	1.77433
484963200	1985-05-15	1985	5	15	135	10.8297	-0.878092	-0.88416	14.7237	5.13151	1.08823
485049600	1985-05-16	1985	5	16	136	10.9712	-0.750248	-0.755432	13.7903	4.40285	0.933706
485136000	1985-05-17	1985	5	17	137	11.167	-0.557302	-0.561153	12.4977	3.1288	0.663521
485222400	1985-05-18	1985	5	18	138	11.2501	-0.464409	-0.467618	11.9492	2.45286	0.520175
485308800	1985-05-19	1985	5	19	139	11.5191	-0.196468	-0.197825	10.174	0.50889	0.10792
485395200	1985-05-20	1985	5	20	140	11.643	-0.107132	-0.107873	9.35629	-0.160046	-0.0339407
485481600	1985-05-21	1985	5	21	141	11.8188	0.00987824	0.0099465	8.19571	-0.966062	-0.204871
485568000	1985-05-22	1985	5	22	142	12.6258	0.795921	0.801421	2.86944	-6.05294	-1.28364
485654400	1985-05-23	1985	5	23	143	12.5136	0.701421	0.706268	3.61	-5.34107	-1.13267
485740800	1985-05-24	1985	5	24	144	12.3519	0.544883	0.548649	4.67714	-4.20021	-0.890733
485827200	1985-05-25	1985	5	25	145	12.0879	0.321551	0.323773	6.41971	-2.71855	-0.576518
485913600	1985-05-26	1985	5	26	146	11.33	-0.429518	-0.432486	11.422	2.25034	0.477226
486000000	1985-05-27	1985	5	27	147	11.2566	-0.528768	-0.532422	11.9063	2.89506	0.613951
486086400	1985-05-28	1985	5	28	148	11.7992	-0.0865561	-0.0871542	8.32514	-0.102477	-0.0217321
486172800	1985-05-29	1985	5	29	149	11.9604	0.00170288	0.00171465	7.26143	-0.751867	-0.159447
486259200	1985-05-30	1985	5	30	150	11.7412	-0.19082	-0.192138	8.70828	0.472227	0.100144
486345600	1985-05-31	1985	5	31	151	12.1652	0.204467	0.20588	5.90972	-2.23389	-0.473737
486432000	1985-06-01	1985	6	1	152	12.2471	0.308097	0.310226	5.36886	-2.92954	-0.621264
486518400	1985-06-02	1985	6	2	153	12.3543	0.384691	0.387349	4.66171	-3.60156	-0.763778
486604800	1985-06-03	1985	6	3	154	12.4048	0.368489	0.371036	4.32829	-3.62122	-0.767947
486691200	1985-06-04	1985	6	4	155	12.6249	0.509855	0.513378	2.87543	-4.56176	-0.967405
486777600	1985-06-05	1985	6	5	156	12.9623	0.761232	0.766492	0.648573	-6.07741	-1.28883
486864000	1985-06-06	1985	6	6	157	13.0661	0.851465	0.857349	-0.0362797	-6.63775	-1.40766
486950400	1985-06-07	1985	6	7	158	13.3447	1.13173	1.13955	0	-6.54254	-1.38747
487036800	1985-06-08	1985	6	8	159	13.3983	1.21848	1.2269	0	-6.67563	-1.41569
487123200	1985-06-09	1985	6	9	160	13.024	0.889748	0.895896	0.241429	-6.59965	-1.39958
487209600	1985-06-10	1985	6	10	161	12.4235	0.301188	0.303269	4.20486	-2.62402	-0.556472
487296000	1985-06-11	1985	6	11	162	12.0334	-0.136678	-0.137622	6.77971	0.157201	0.0333373
487382400	1985-06-12	1985	6	12	163	11.787	-0.428252	-0.431211	8.40571	2.06902	0.438774
487468800	1985-06-13	1985	6	13	164	11.6366	-0.60122	-0.605375	9.39829	3.29014	0.697734
487555200	1985-06-14	1985	6	14	165	11.0087	-1.17632	-1.18445	13.5426	7.05779	1.49674
487641600	1985-06-15	1985	6	15	166	11.3553	-0.694412	-0.69921	11.2549	3.80486	0.806892
487728000	1985-06-16	1985	6	16	167	11.8394	-0.111892	-0.112665	8.06029	0.136715	0.028993
487814400	1985-06-17	1985	6	17	168	11.9478	0.0205678	0.0207099	7.34457	-0.609192	-0.12919
487900800	1985-06-18	1985	6	18	169	11.7806	-0.167782	-0.168941	8.44772	0.661786	0.140344
487987200	1985-06-19	1985	6	19	170	11.7765	-0.183929	-0.185201	8.47515	1.06407	0.225657
488073600	1985-06-20	1985	6	20	171	11.8257	-0.144582	-0.145582	8.15029	0.86044	0.182472
488160000	1985-06-21	1985	6	21	172	11.3775	-0.547569	-0.551353	11.1083	3.46206	0.734194
488246400	1985-06-22	1985	6	22	173	11.594	-0.339974	-0.342323	9.67943	2.15708	0.457448
488332800	1985-06-23	1985	6	23	174	12.2444	0.308672	0.310805	5.38686	-2.09206	-0.443659
488419200	1985-06-24	1985	6	24	175	11.9999	-0.0267602	-0.0269452	7.00086	0.0753605	0.0159816
488505600	1985-06-25	1985	6	25	176	11.8471	-0.297773	-0.299831	8.00886	1.76492	0.374284
488592000	1985-06-26	1985	6	26	177	11.6183	-0.638802	-0.643216	9.51915	3.8048	0.806877
488678400	1985-06-27	1985	6	27	178	11.5779	-0.836905	-0.842689	9.78572	4.87669	1.03419
488764800	1985-06-28	1985	6	28	179	11.6296	-0.892275	-0.898441	9.44457	4.9178	1.04291
488851200	1985-06-29	1985	6	29	180	11.8327	-0.708512	-0.713408	8.104	3.58503	0.760273
488937600	1985-06-30	1985	6	30	181	11.9444	-0.533429	-0.537115	7.36686	2.53008	0.536551
489024000	1985-07-01	1985	7	1	182	12.0295	-0.454627	-0.457768	6.80543	2.05311	0.435401
489110400	1985-07-02	1985	7	2	183	12.2569	-0.246716	-0.248421	5.30457	0.592883	0.125732
489196800	1985-07-03	1985	7	3	184	12.1755	-0.276776	-0.278688	5.842	0.846654	0.179549
489283200	1985-07-04	1985	7	4	185	12.5645	0.148679	0.149707	3.274	-1.82315	-0.386632
489369600	1985-07-05	1985	7	5	186	12.6684	0.188126	0.189426	2.58829	-2.50714	-0.531685
489456000	1985-07-06	1985	7	6	187	12.5142	0.0138403	0.013936	3.60657	-1.48179	-0.314242
489542400	1985-07-07	1985	7	7	188	13.0399	0.568267	0.572194	0.136863	-4.86703	-1.03214
489628800	1985-07-08	1985	7	8	189	13.2548	0.816713	0.822357	0	-5.07905	-1.07711
489715200	1985-07-09	1985	7	9	190	13.3618	0.91124	0.917537	0	-5.1569	-1.09362
489801600	1985-07-10	1985	7	10	191	12.623	0.00218187	0.00219695	2.88829	-1.54275	-0.327169
489888000	1985-07-11	1985	7	11	192	12.1881	-0.517366	-0.520941	5.75886	1.35049	0.286395
489974400	1985-07-12	1985	7	12	193	12.0621	-0.682511	-0.687228	6.59028	2.42411	0.514077
490060800	1985-07-13	1985	7	13	194	11.7268	-1.01151	-1.0185	8.80343	5.12214	1.08625
490147200	1985-07-14	1985	7	14	195	11.7066	-1.00253	-1.00945	8.93628	5.38322	1.14161
490233600	1985-07-15	1985	7	15	196	11.7386	-0.960861	-0.967501	8.72543	4.95859	1.05156
490320000	1985-07-16	1985	7	16	197	11.6114	-1.23282	-1.24134	9.56457	6.50407	1.37931
490406400	1985-07-17	1985	7	17	198	11.4416	-1.39902	-1.40869	10.6857	7.54741	1.60057
490492800	1985-07-18	1985	7	18	199	11.7162	-1.1666	-1.17466	8.87285	5.74194	1.21768
490579200	1985-07-19	1985	7	19	200	12.044	-0.905755	-0.912014	6.70943	3.58609	0.760497
490665600	1985-07-20	1985	7	20	201	12.1848	-0.772115	-0.77745	5.78029	2.66038	0.564183
490752000	1985-07-21	1985	7	21	202	12.2613	-0.678171	-0.682857	5.27543	1.99317	0.422688
490838400	1985-07-22	1985	7	22	203	12.7718	-0.241507	-0.243176	1.90601	-1.24302	-0.263604
490924800	1985-07-23	1985	7	23	204	12.9325	-0.0709691	-0.0714596	0.845721	-2.13792	-0.453386
491011200	1985-07-24	1985	7	24	205	12.9362	-0.0179359	-0.0180598	0.820852	-2.19227	-0.464911
491097600	1985-07-25	1985	7	25	206	12.7781	-0.113391	-0.114174	1.86485	-1.24581	-0.264197
491184000	1985-07-26	1985	7	26	207	12.664	-0.220515	-0.222039	2.61743	-0.241063	-0.0511219
491270400	1985-07-27	1985	7	27	208	12.5278	-0.367399	-0.369938	3.51657	0.83018	0.176055
491356800	1985-07-28	1985	7	28	209	13.0377	0.169896	0.17107	0.151434	-2.58685	-0.54859
491443200	1985-07-29	1985	7	29	210	13.7038	0.788193	0.793639	0	-2.60331	-0.552081
491529600	1985-07-30	1985	7	30	211	13.9268	0.966002	0.972677	0	-2.25554	-0.47833
491616000	1985-07-31	1985	7	31	212	14.3782	1.34484	1.35413	0	-1.97881	-0.419643
491702400	1985-08-01	1985	8	1	213	14.3347	1.2224	1.23085	0	-1.97987	-0.419868
491788800	1985-08-02	1985	8	2	214	13.9839	0.81406	0.819685	0	-2.07337	-0.439697
491875200	1985-08-03	1985	8	3	215	13.8803	0.648279	0.652759	0	-1.95406	-0.414394
491961600	1985-08-04	1985	8	4	216	13.8503	0.642676	0.647117	0	-1.91453	-0.406012
492048000	1985-08-05	1985	8	5	217	13.5879	0.435666	0.438677	0	-2.10321	-0.446024
492134400	1985-08-06	1985	8	6	218	13.3825	0.178104	0.179335	0	-1.89621	-0.402127
492220800	1985-08-07	1985	8	7	219	13.6962	0.422826	0.425748	0	-1.76901	-0.375152
492307200	1985-08-08	1985	8	8	220	13.7192	0.381661	0.384298	0	-1.48103	-0.314079
492393600	1985-08-09	1985	8	9	221	13.6068	0.211721	0.213184	0	-1.36652	-0.289795
492480000	1985-08-10	1985	8	10	222	13.4062	-0.0679738	-0.0684435	0	-1.22402	-0.259575
492566400	1985-08-11	1985	8	11	223	13.3203	-0.201895	-0.203291	0	-1.27389	-0.270153
492652800	1985-08-12	1985	8	12	224	13.3368	-0.177069	-0.178293	0	-1.28422	-0.272343
492739200	1985-08-13	1985	8	13	225	13.3275	-0.136008	-0.136948	0	-1.32747	-0.281514
492825600	1985-08-14	1985	8	14	226	13.2771	-0.150119	-0.151156	0	-1.35267	-0.286859
492912000	1985-08-15	1985	8	15	227	13.2844	-0.205049	-0.206466	0	-1.34005	-0.284182
492998400	1985-08-16	1985	8	16	228	13.1743	-0.386976	-0.389651	0	-1.10761	-0.234889
493084800	1985-08-17	1985	8	17	229	13.8622	0.278839	0.280766	0	-1.04393	-0.221384
493171200	1985-08-18	1985	8	18	230	14.9731	1.3431	1.35239	0	-0.977747	-0.207349
493257600	1985-08-19	1985	8	19	231	14.8739	1.26746	1.27622	0	-1.18168	-0.250598
493344000	1985-08-20	1985	8	20	232	14.2657	0.644367	0.64882	0	-1.2488	-0.264831
493430400	1985-08-21	1985	8	21	233	13.9178	0.253521	0.255273	0	-0.948768	-0.201204
493516800	1985-08-22	1985	8	22	234	14.0505	0.344544	0.346925	0	-0.924948	-0.196152
493603200	1985-08-23	1985	8	23	235	13.4134	-0.25851	-0.260297	0	-0.933886	-0.198048
493689600	1985-08-24	1985	8	24	236	13.2916	-0.373525	-0.376106	0	-1.14966	-0.243806
493776000	1985-08-25	1985	8	25	237	13.3126	-0.41044	-0.413277	0	-1.02642	-0.217671
493862400	1985-08-26	1985	8	26	238	13.3953	-0.362772	-0.365279	0	-0.818834	-0.173649
493948800	1985-08-27	1985	8	27	239	13.9632	0.10411	0.10483	0	-0.823535	-0.174646
494035200	1985-08-28	1985	8	28	240	14.0004	0.0200193	0.0201577	0	-0.730915	-0.155004
494121600	1985-08-29	1985	8	29	241	14.001	0.0464043	0.046725	0	-0.946825	-0.200792
494208000	1985-08-30	1985	8	30	242	14.0687	0.230824	0.23242	0	-0.984547	-0.208791
494294400	1985-08-31	1985	8	31	243	14.1803	0.478895	0.482204	0	-1.16963	-0.248042
494380800	1985-09-01	1985	9	1	244	14.0908	0.333076	0.335378	0	-1.07019	-0.226953
494467200	1985-09-02	1985	9	2	245	14.0017	0.170444	0.171622	0	-1.23489	-0.261881
494553600	1985-09-03	1985	9	3	246	13.7987	-0.0348382	-0.035079	0	-1.26674	-0.268635
494640000	1985-09-04	1985	9	4	247	13.6034	-0.175903	-0.177119	0	-1.39993	-0.29688
494726400	1985-09-05	1985	9	5	248	13.3622	-0.375877	-0.378474	0	-1.34278	-0.284761
494812800	1985-09-06	1985	9	6	249	13.3409	-0.373213	-0.375792	0	-1.17323	-0.248806
494899200	1985-09-07	1985	9	7	250	14.6125	0.864171	0.870143	0	-1.05326	-0.223363
494985600	1985-09-08	1985	9	8	251	14.7153	1.02054	1.02759	0	-1.09764	-0.232775
495072000	1985-09-09	1985	9	9	252	14.4979	0.799782	0.805309	0	-1.20755	-0.256084
495158400	1985-09-10	1985	9	10	253	14.4049	0.596671	0.600794	0	-0.931234	-0.197485
495244800	1985-09-11	1985	9	11	254	14.7531	0.890553	0.896707	0	-0.744915	-0.157973
495331200	1985-09-12	1985	9	12	255	15.1484	1.30086	1.30985	0	-0.757152	-0.160568
495417600	1985-09-13	1985	9	13	256	15.2296	1.32032	1.32945	0	-0.773209	-0.163973
495504000	1985-09-14	1985	9	14	257	15.139	1.18187	1.19003	0	-0.796711	-0.168957
495590400	1985-09-15	1985	9	15	258	14.9845	0.954484	0.96108	0	-0.59996	-0.127233
495676800	1985-09-16	1985	9	16	259	14.4558	0.422482	0.425402	0	-0.521674	-0.110631
495763200	1985-09-17	1985	9	17	260	13.9487	-0.0103553	-0.0104269	0	-0.541478	-0.11483
495849600	1985-09-18	1985	9	18	261	13.7509	-0.0936066	-0.0942535	0	-0.647209	-0.137253
495936000	1985-09-19	1985	9	19	262	13.7421	-0.0273469	-0.0275359	0	-0.680025	-0.144212
496022400	1985-09-20	1985	9	20	263	13.5399	-0.21806	-0.219567	0	-0.703789	-0.149251
496108800	1985-09-21	1985	9	21	264	13.6674	-0.0848026	-0.0853886	0	-0.790344	-0.167607
496195200	1985-09-22	1985	9	22	265	13.5509	-0.158604	-0.1597	0	-0.931568	-0.197556
496281600	1985-09-23	1985	9	23	266	13.4908	-0.281997	-0.283946	0	-0.989935	-0.209934
496368000	1985-09-24	1985	9	24	267	13.5344	-0.310999	-0.313148	0	-0.993119	-0.210609
496454400	1985-09-25	1985	9	25	268	13.5909	-0.347926	-0.35033	0	-0.755633	-0.160246
496540800	1985-09-26	1985	9	26	269	13.5573	-0.352954	-0.355393	0	-0.752009	-0.159477
496627200	1985-09-27	1985	9	27	270	13.7706	-0.0707754	-0.0712645	0	-0.995086	-0.211026
496713600	1985-09-28	1985	9	28	271	14.0188	0.237994	0.239638	0	-0.984564	-0.208795
496800000	1985-09-29	1985	9	29	272	13.9757	0.174424	0.175629	0	-0.537511	-0.113989
496886400	1985-09-30	1985	9	30	273	13.8277	0.0623344	0.0627651	0	-0.741601	-0.15727
496972800	1985-10-01	1985	10	1	274	13.9349	0.238861	0.240511	0	-0.95751	-0.203058
497059200	1985-10-02	1985	10	2	275	14.1944	0.579944	0.583952	0	-1.15399	-0.244726
497145600	1985-10-03	1985	10	3	276	14.3549	0.78895	0.794402	0	-1.27145	-0.269635
497232000	1985-10-04	1985	10	4	277	14.3779	0.77665	0.782016	0	-1.12256	-0.23806
497318400	1985-10-05	1985	10	5	278	14.2919	0.643369	0.647815	0	-1.19901	-0.254271
497404800	1985-10-06	1985	10	6	279	14.2492	0.655903	0.660435	0	-1.38526	-0.293769
497491200	1985-10-07	1985	10	7	280	13.7852	0.236864	0.238501	0	-1.21745	-0.258182
497577600	1985-10-08	1985	10	8	281	13.3684	-0.181044	-0.182295	0	-1.09786	-0.232822
497664000	1985-10-09	1985	10	9	282	13.2504	-0.268506	-0.270361	0	-1.23883	-0.262718
497750400	1985-10-10	1985	10	10	283	13.3034	-0.159348	-0.160449	0	-1.43989	-0.305354
497836800	1985-10-11	1985	10	11	284	13.07	-0.336611	-0.338937	-0.0620043	-1.59012	-0.337214
497923200	1985-10-12	1985	10	12	285	12.69	-0.66551	-0.670109	2.446	0.86908	0.184304
498009600	1985-10-13	1985	10	13	286	12.4822	-0.89452	-0.900701	3.81743	2.31488	0.490912
498096000	1985-10-14	1985	10	14	287	12.57	-0.804275	-0.809833	3.238	1.76039	0.373322
498182400	1985-10-15	1985	10	15	288	12.6039	-0.804931	-0.810493	3.01429	1.663	0.35267
498268800	1985-10-16	1985	10	16	289	12.2109	-1.22531	-1.23378	5.608	4.21949	0.89482
498355200	1985-10-17	1985	10	17	290	12.1686	-1.28175	-1.2906	5.88743	4.53703	0.96216
498441600	1985-10-18	1985	10	18	291	12.0838	-1.33671	-1.34595	6.44714	4.93878	1.04736
498528000	1985-10-19	1985	10	19	292	12.0539	-1.34991	-1.35924	6.64429	5.05205	1.07138
498614400	1985-10-20	1985	10	20	293	12.0666	-1.3047	-1.31372	6.56029	4.83318	1.02496
498700800	1985-10-21	1985	10	21	294	12.0364	-1.26605	-1.2748	6.76001	4.9287	1.04522
498787200	1985-10-22	1985	10	22	295	12.1852	-1.1012	-1.10881	5.77771	4.04034	0.856829
498873600	1985-10-23	1985	10	23	296	12.7835	-0.484486	-0.487834	1.82886	0.0252572	0.00535625
498960000	1985-10-24	1985	10	24	297	12.823	-0.465288	-0.468503	1.56829	-0.239925	-0.0508805
499046400	1985-10-25	1985	10	25	298	12.7994	-0.502935	-0.50641	1.72429	0.217411	0.0461059
499132800	1985-10-26	1985	10	26	299	12.8439	-0.423833	-0.426762	1.43029	0.00833467	0.00176752
499219200	1985-10-27	1985	10	27	300	12.7314	-0.454526	-0.457667	2.17257	0.185048	0.0392429
499305600	1985-10-28	1985	10	28	301	12.5982	-0.560434	-0.564307	3.052	0.694678	0.147319
499392000	1985-10-29	1985	10	29	302	12.277	-0.845027	-0.850867	5.17172	2.48931	0.527903
499478400	1985-10-30	1985	10	30	303	12.2444	-0.939429	-0.94592	5.38686	2.9181	0.618837
499564800	1985-10-31	1985	10	31	304	12.1545	-1.05341	-1.06069	5.98	3.50231	0.742729
499651200	1985-11-01	1985	11	1	305	12.049	-1.15839	-1.1664	6.67685	4.269	0.90532
499737600	1985-11-02	1985	11	2	306	11.8743	-1.30882	-1.31787	7.82972	5.35726	1.13611
499824000	1985-11-03	1985	11	3	307	11.8883	-1.27464	-1.28345	7.73714	5.37273	1.13939
499910400	1985-11-04	1985	11	4	308	11.7812	-1.3312	-1.3404	8.44429	5.93621	1.25888
499996800	1985-11-05	1985	11	5	309	11.7123	-1.33941	-1.34867	8.89857	6.14829	1.30386
500083200	1985-11-06	1985	11	6	310	11.697	-1.37167	-1.38115	8.99972	6.17454	1.30943
500169600	1985-11-07	1985	11	7	311	11.6303	-1.4345	-1.44441	9.44029	6.64612	1.40943
500256000	1985-11-08	1985	11	8	312	11.191	-1.82048	-1.83306	12.3391	9.32627	1.97781
500342400	1985-11-09	1985	11	9	313	11.2766	-1.64489	-1.65626	11.7743	8.62771	1.82967
500428800	1985-11-10	1985	11	10	314	11.2299	-1.67257	-1.68412	12.0829	8.98695	1.90585
500515200	1985-11-11	1985	11	11	315	10.9996	-1.93981	-1.95321	13.6026	10.8365	2.29808
500601600	1985-11-12	1985	11	12	316	10.9936	-1.97966	-1.99334	13.642	11.0142	2.33576
500688000	1985-11-13	1985	11	13	317	11.11	-1.84349	-1.85623	12.874	10.168	2.15631
500774400	1985-11-14	1985	11	14	318	10.9161	-2.02407	-2.03806	14.1537	11.3605	2.40921
500860800	1985-11-15	1985	11	15	319	10.8597	-2.03934	-2.05344	14.5257	11.5422	2.44774
500947200	1985-11-16	1985	11	16	320	11.0527	-1.85731	-1.87014	13.252	10.3076	2.18591
501033600	1985-11-17	1985	11	17	321	11.0286	-1.91225	-1.92547	13.4114	10.6707	2.26292
501120000	1985-11-18	1985	11	18	322	11.0308	-1.92529	-1.93859	13.3969	10.7318	2.27588
501206400	1985-11-19	1985	11	19	323	10.9697	-1.934	-1.94736	13.7997	10.9049	2.31259
501292800	1985-11-20	1985	11	20	324	10.8044	-2.05125	-2.06543	14.8909	11.7697	2.49599
501379200	1985-11-21	1985	11	21	325	10.6653	-2.20427	-2.21951	15.8089	12.6296	2.67834
501465600	1985-11-22	1985	11	22	326	10.4769	-2.382	-2.39846	17.0526	13.765	2.91912
501552000	1985-11-23	1985	11	23	327	10.4166	-2.42084	-2.43757	17.4503	14.1247	2.9954
501638400	1985-11-24	1985	11	24	328	10.9634	-1.83507	-1.84775	13.8417	10.3403	2.19286
501724800	1985-11-25	1985	11	25	329	11.0838	-1.71197	-1.7238	13.0471	9.46529	2.00729
501811200	1985-11-26	1985	11	26	330	10.934	-1.86633	-1.87923	14.0354	10.4864	2.22383
501897600	1985-11-27	1985	11	27	331	10.9773	-1.80297	-1.81543	13.75	10.1432	2.15105
501984000	1985-11-28	1985	11	28	332	11.2242	-1.51536	-1.52583	12.1206	8.29521	1.75915
502070400	1985-11-29	1985	11	29	333	11.2419	-1.39527	-1.40491	12.0031	7.63728	1.61963
502156800	1985-11-30	1985	11	30	334	11.2393	-1.34599	-1.35529	12.0203	7.36884	1.5627
502243200	1985-12-01	1985	12	1	335	11.2047	-1.37413	-1.38362	12.2491	7.48134	1.58656
502329600	1985-12-02	1985	12	2	336	10.7181	-1.77701	-1.78929	15.4609	10.2813	2.18034
502416000	1985-12-03	1985	12	3	337	10.5091	-1.92951	-1.94285	16.84	11.4252	2.42293
502502400	1985-12-04	1985	12	4	338	10.8219	-1.59699	-1.60802	14.7751	9.31865	1.97619
502588800	1985-12-05	1985	12	5	339	11.2627	-1.18926	-1.19748	11.866	6.60444	1.40059
502675200	1985-12-06	1985	12	6	340	11.5142	-0.937895	-0.944376	10.2066	4.94412	1.04849
502761600	1985-12-07	1985	12	7	341	11.6621	-0.762102	-0.767368	9.23029	3.78686	0.803074
502848000	1985-12-08	1985	12	8	342	11.7062	-0.71026	-0.715168	8.93886	3.49743	0.741695
502934400	1985-12-09	1985	12	9	343	11.9004	-0.489932	-0.493317	7.65743	2.03721	0.432027
503020800	1985-12-10	1985	12	10	344	11.6914	-0.628908	-0.633254	9.03657	3.03919	0.644517
503107200	1985-12-11	1985	12	11	345	11.5625	-0.731608	-0.736663	9.88771	3.69488	0.783568
503193600	1985-12-12	1985	12	12	346	11.3857	-0.909702	-0.915988	11.0543	4.89408	1.03788
503280000	1985-12-13	1985	12	13	347	11.3847	-0.8922	-0.898366	11.0611	4.85509	1.02961
503366400	1985-12-14	1985	12	14	348	11.3323	-0.889607	-0.895754	11.4066	4.80535	1.01906
503452800	1985-12-15	1985	12	15	349	11.721	-0.45249	-0.455617	8.84114	2.15564	0.457143
503539200	1985-12-16	1985	12	16	350	11.9343	-0.19922	-0.200597	7.43371	0.493055	0.104561
503625600	1985-12-17	1985	12	17	351	11.774	-0.31392	-0.316089	8.49144	1.2839	0.272274
503712000	1985-12-18	1985	12	18	352	11.8264	-0.237074	-0.238712	8.146	0.804395	0.170587
503798400	1985-12-19	1985	12	19	353	12.1643	0.0970323	0.0977028	5.91571	-1.4031	-0.297554
503884800	1985-12-20	1985	12	20	354	12.0838	0.0657179	0.0661721	6.44714	-1.0612	-0.225047
503971200	1985-12-21	1985	12	21	355	11.9031	-0.0363977	-0.0366492	7.63943	-0.258482	-0.0548158
504057600	1985-12-22	1985	12	22	356	11.6747	-0.209636	-0.211085	9.14714	0.924172	0.195988
504144000	1985-12-23	1985	12	23	357	11.6879	-0.209423	-0.21087	9.05971	0.843828	0.178949
504230400	1985-12-24	1985	12	24	358	11.6114	-0.263835	-0.265658	9.56457	1.13291	0.240254
504316800	1985-12-25	1985	12	25	359	11.4139	-0.416578	-0.419456	10.8683	2.14378	0.454629
504403200	1985-12-26	1985	12	26	360	11.3597	-0.414714	-0.41758	11.2257	2.28326	0.484207
504489600	1985-12-27	1985	12	27	361	11.5587	-0.215085	-0.216572	9.91258	0.987917	0.209506
504576000	1985-12-28	1985	12	28	362	11.6323	-0.125524	-0.126391	9.42658	0.39361	0.0834723
504662400	1985-12-29	1985	12	29	363	11.6419	-0.118374	-0.119192	9.36315	0.457906	0.0971073
504748800	1985-12-30	1985	12	30	364	11.3994	-0.312953	-0.315115	10.9643	1.71504	0.363706
504835200	1985-12-31	1985	12	31	365	11.4795	-0.248315	-0.250031	10.4354	1.25052	0.265195
504921600	1986-01-01	1986	1	1	1	11.6999	0.0432386	0.0435374	8.98086	-0.569774	-0.120831
505008000	1986-01-02	1986	1	2	2	11.9016	0.232108	0.233712	7.64971	-1.722	-0.365183
505094400	1986-01-03	1986	1	3	3	11.8195	0.120579	0.121412	8.19143	-0.970202	-0.205749
505180800	1986-01-04	1986	1	4	4	11.9565	0.272456	0.274339	7.28714	-2.01092	-0.426453
505267200	1986-01-05	1986	1	5	5	12.1842	0.478148	0.481453	5.78457	-3.4279	-0.72695
505353600	1986-01-06	1986	1	6	6	12.1953	0.510753	0.514282	5.71086	-3.66802	-0.777872
505440000	1986-01-07	1986	1	7	7	12.2006	0.561869	0.565752	5.67572	-3.98501	-0.845096
505526400	1986-01-08	1986	1	8	8	12.0238	0.374007	0.376592	6.84315	-2.76423	-0.586205
505612800	1986-01-09	1986	1	9	9	12.0038	0.367443	0.369982	6.97514	-2.7058	-0.573814
505699200	1986-01-10	1986	1	10	10	11.9044	0.289369	0.291369	7.63086	-2.16565	-0.459266
505785600	1986-01-11	1986	1	11	11	11.8387	0.229012	0.230595	8.06458	-1.73504	-0.367947
505872000	1986-01-12	1986	1	12	12	11.5739	0.00394851	0.0039758	9.81228	-0.21668	-0.0459511
505958400	1986-01-13	1986	1	13	13	11.5883	0.00520943	0.00524543	9.71715	-0.244986	-0.0519539
506044800	1986-01-14	1986	1	14	14	11.7188	0.173243	0.17444	8.85571	-1.33778	-0.283701
506131200	1986-01-15	1986	1	15	15	11.7987	0.282256	0.284207	8.32857	-2.04675	-0.434052
506217600	1986-01-16	1986	1	16	16	11.9308	0.378312	0.380926	7.45686	-2.69015	-0.570496
506304000	1986-01-17	1986	1	17	17	12.0353	0.478219	0.481523	6.76686	-3.31358	-0.702706
506390400	1986-01-18	1986	1	18	18	12.0888	0.514108	0.517661	6.41372	-3.61007	-0.765581
506476800	1986-01-19	1986	1	19	19	12.1479	0.541428	0.54517	6.02372	-3.77294	-0.800121
506563200	1986-01-20	1986	1	20	20	12.2749	0.69115	0.695926	5.18543	-4.73865	-1.00492
506649600	1986-01-21	1986	1	21	21	12.2469	0.699926	0.704763	5.37057	-4.74893	-1.0071
506736000	1986-01-22	1986	1	22	22	12.1431	0.601284	0.605439	6.05543	-4.11883	-0.873475
506822400	1986-01-23	1986	1	23	23	12.1626	0.636304	0.640701	5.92686	-4.38606	-0.930145
506908800	1986-01-24	1986	1	24	24	12.123	0.563202	0.567094	6.18829	-3.93063	-0.833562
506995200	1986-01-25	1986	1	25	25	12.1558	0.590416	0.594495	5.97143	-4.13335	-0.876554
507081600	1986-01-26	1986	1	26	26	12.1971	0.631774	0.636139	5.69886	-4.37306	-0.927388
507168000	1986-01-27	1986	1	27	27	12.2094	0.647588	0.652063	5.61829	-4.44962	-0.943624
507254400	1986-01-28	1986	1	28	28	11.991	0.436798	0.439817	7.05914	-3.0492	-0.646638
507340800	1986-01-29	1986	1	29	29	12.0544	0.50472	0.508208	6.64086	-3.47054	-0.735992
507427200	1986-01-30	1986	1	30	30	12.0077	0.47571	0.478998	6.94943	-3.26365	-0.692117
507513600	1986-01-31	1986	1	31	31	12.0652	0.496515	0.499946	6.56972	-3.40113	-0.721273
507600000	1986-02-01	1986	2	1	32	12.1299	0.540049	0.543781	6.14286	-3.6587	-0.775894
507686400	1986-02-02	1986	2	2	33	12.1973	0.598063	0.602196	5.698	-3.98117	-0.84428
507772800	1986-02-03	1986	2	3	34	12.2948	0.710126	0.715033	5.05429	-4.75529	-1.00845
507859200	1986-02-04	1986	2	4	35	12.3069	0.724359	0.729365	4.97458	-4.85092	-1.02873
507945600	1986-02-05	1986	2	5	36	12.2894	0.714252	0.719188	5.09029	-4.79365	-1.01658
508032000	1986-02-06	1986	2	6	37	12.3381	0.763358	0.768633	4.76886	-5.14758	-1.09164
508118400	1986-02-07	1986	2	7	38	12.3531	0.758597	0.763839	4.66943	-5.11635	-1.08502
508204800	1986-02-08	1986	2	8	39	12.3656	0.775893	0.781254	4.58714	-5.24534	-1.11237
508291200	1986-02-09	1986	2	9	40	12.4294	0.839946	0.84575	4.16628	-5.69057	-1.20679
508377600	1986-02-10	1986	2	10	41	12.4056	0.840453	0.846261	4.32314	-5.64974	-1.19813
508464000	1986-02-11	1986	2	11	42	12.1652	0.634245	0.638628	5.90972	-4.25496	-0.902344
508550400	1986-02-12	1986	2	12	43	11.9849	0.434434	0.437436	7.09943	-2.98765	-0.633586
508636800	1986-02-13	1986	2	13	44	11.8834	0.329373	0.331649	7.76972	-2.35866	-0.500197
508723200	1986-02-14	1986	2	14	45	11.9766	0.425558	0.428499	7.15429	-3.065	-0.64999
508809600	1986-02-15	1986	2	15	46	12.087	0.593736	0.597839	6.42572	-4.16811	-0.883925
508896000	1986-02-16	1986	2	16	47	12.1975	0.740045	0.745159	5.69628	-5.0652	-1.07417
508982400	1986-02-17	1986	2	17	48	12.3018	0.865781	0.871764	5.008	-5.83105	-1.23658
509068800	1986-02-18	1986	2	18	49	12.2471	0.835399	0.841172	5.36886	-5.57559	-1.18241
509155200	1986-02-19	1986	2	19	50	12.2629	0.907266	0.913535	5.26514	-6.00569	-1.27362
509241600	1986-02-20	1986	2	20	51	12.4562	1.09675	1.10433	3.98886	-7.24734	-1.53693
509328000	1986-02-21	1986	2	21	52	12.5622	1.16066	1.16869	3.28943	-7.69713	-1.63232
509414400	1986-02-22	1986	2	22	53	12.4732	1.0671	1.07448	3.87657	-7.04287	-1.49357
509500800	1986-02-23	1986	2	23	54	12.0679	0.674441	0.679102	6.55172	-4.47162	-0.94829
509587200	1986-02-24	1986	2	24	55	12.0116	0.596063	0.600182	6.92372	-4.00368	-0.849054
509673600	1986-02-25	1986	2	25	56	12.9555	1.5263	1.53684	0.694004	-10.1384	-2.15004
509760000	1986-02-26	1986	2	26	57	13.3869	1.98805	2.00179	0	-11.0376	-2.34072
509846400	1986-02-27	1986	2	27	58	13.1134	1.78491	1.79724	0	-11.4421	-2.4265
509932800	1986-02-28	1986	2	28	59	12.8195	1.47568	1.48588	1.59143	-9.7873	-2.07558
510019200	1986-03-01	1986	3	1	60	13.0192	1.64249	1.65384	0.273146	-10.9102	-2.31371
510105600	1986-03-02	1986	3	2	61	13.2569	1.85119	1.86399	0	-11.0089	-2.33465
510192000	1986-03-03	1986	3	3	62	13.1679	1.75445	1.76657	0	-10.9478	-2.32168
510278400	1986-03-04	1986	3	4	63	12.5809	1.13612	1.14397	3.166	-7.59195	-1.61001
510364800	1986-03-05	1986	3	5	64	12.1361	0.668813	0.673434	6.10172	-4.50954	-0.956332
510451200	1986-03-06	1986	3	6	65	11.946	0.535673	0.539375	7.35658	-3.56102	-0.75518
510537600	1986-03-07	1986	3	7	66	12.5706	1.18483	1.19302	3.23372	-7.81991	-1.65836
510624000	1986-03-08	1986	3	8	67	12.8005	1.45577	1.46583	1.71657	-9.60809	-2.03757
510710400	1986-03-09	1986	3	9	68	12.7984	1.47348	1.48366	1.73029	-9.72494	-2.06235
510796800	1986-03-10	1986	3	10	69	12.7444	1.39983	1.4095	2.08686	-9.23887	-1.95927
510883200	1986-03-11	1986	3	11	70	12.7321	1.37204	1.38152	2.16829	-9.05547	-1.92038
510969600	1986-03-12	1986	3	12	71	12.8013	1.42323	1.43306	1.71143	-9.3933	-1.99202
511056000	1986-03-13	1986	3	13	72	12.8662	1.49074	1.50104	1.28286	-9.83887	-2.08651
511142400	1986-03-14	1986	3	14	73	12.8704	1.48426	1.49452	1.25543	-9.86348	-2.09173
511228800	1986-03-15	1986	3	15	74	12.5735	1.16375	1.17179	3.21486	-7.71239	-1.63556
511315200	1986-03-16	1986	3	16	75	12.4445	1.00715	1.01411	4.066	-6.64721	-1.40966
511401600	1986-03-17	1986	3	17	76	12.3727	0.926958	0.933363	4.54	-6.17176	-1.30884
511488000	1986-03-18	1986	3	18	77	12.5494	1.0752	1.08263	3.37429	-7.17581	-1.52176
511574400	1986-03-19	1986	3	19	78	12.6445	1.13808	1.14594	2.74601	-7.58852	-1.60929
511660800	1986-03-20	1986	3	20	79	12.7729	1.27046	1.27924	1.89915	-8.43711	-1.78924
511747200	1986-03-21	1986	3	21	80	12.547	1.10247	1.11009	3.38971	-7.30723	-1.54963
511833600	1986-03-22	1986	3	22	81	12.5704	1.1673	1.17537	3.23543	-7.7042	-1.63382
511920000	1986-03-23	1986	3	23	82	12.8571	1.4654	1.47553	1.34286	-9.70678	-2.0585
512006400	1986-03-24	1986	3	24	83	12.8588	1.45302	1.46306	1.33172	-9.66204	-2.04901
512092800	1986-03-25	1986	3	25	84	12.816	1.39889	1.40855	1.61457	-9.30312	-1.9729
512179200	1986-03-26	1986	3	26	85	12.6064	1.174	1.18211	2.998	-7.8172	-1.65778
512265600	1986-03-27	1986	3	27	86	12.4703	1.04859	1.05583	3.89629	-7.00465	-1.48547
512352000	1986-03-28	1986	3	28	87	12.3809	0.938453	0.944938	4.486	-6.28625	-1.33311
512438400	1986-03-29	1986	3	29	88	12.4556	1.03852	1.04569	3.99314	-6.94451	-1.47271
512524800	1986-03-30	1986	3	30	89	12.65	1.26279	1.27152	2.71	-8.35617	-1.77208
512611200	1986-03-31	1986	3	31	90	12.6201	1.25913	1.26783	2.90714	-8.36494	-1.77394
512697600	1986-04-01	1986	4	1	91	12.4035	1.0648	1.07216	4.33686	-7.11656	-1.5092
512784000	1986-04-02	1986	4	2	92	12.3465	1.02962	1.03673	4.71315	-6.92724	-1.46905
512870400	1986-04-03	1986	4	3	93	11.9551	0.628523	0.632866	7.29657	-4.29216	-0.910232
512956800	1986-04-04	1986	4	4	94	11.6718	0.40193	0.404708	9.166	-2.70863	-0.574416
513043200	1986-04-05	1986	4	5	95	11.5045	0.213714	0.215191	10.27	-1.45637	-0.30885
513129600	1986-04-06	1986	4	6	96	11.6051	0.263503	0.265324	9.60657	-1.77427	-0.376267
513216000	1986-04-07	1986	4	7	97	11.8966	0.518211	0.521792	7.68229	-3.47249	-0.736405
513302400	1986-04-08	1986	4	8	98	12.5423	1.17672	1.18485	3.42057	-7.79717	-1.65353
513388800	1986-04-09	1986	4	9	99	12.4536	1.12027	1.12802	4.006	-7.39381	-1.56799
513475200	1986-04-10	1986	4	10	100	11.3901	0.0240152	0.0241811	11.0251	-0.1585	-0.0336129
513561600	1986-04-11	1986	4	11	101	11.2532	-0.057232	-0.0576275	11.9286	0.377731	0.0801049
513648000	1986-04-12	1986	4	12	102	11.0461	-0.232984	-0.234594	13.2957	1.46431	0.310534
513734400	1986-04-13	1986	4	13	103	11.0799	-0.230115	-0.231705	13.0729	1.44418	0.306265
513820800	1986-04-14	1986	4	14	104	11.2844	-0.0223823	-0.022537	11.7229	0.0804175	0.017054
513907200	1986-04-15	1986	4	15	105	11.7565	0.537358	0.541072	8.60714	-3.6135	-0.76631
513993600	1986-04-16	1986	4	16	106	11.7112	0.464168	0.467375	8.90628	-3.13889	-0.665661
514080000	1986-04-17	1986	4	17	107	11.7064	0.293662	0.295691	8.93801	-2.14884	-0.455701
514166400	1986-04-18	1986	4	18	108	11.6021	0.109744	0.110502	9.62629	-0.925012	-0.196166
514252800	1986-04-19	1986	4	19	109	11.6717	0.129975	0.130873	9.16685	-1.08362	-0.229802
514339200	1986-04-20	1986	4	20	110	11.5777	0.0198518	0.019989	9.78743	-0.398883	-0.0845906
514425600	1986-04-21	1986	4	21	111	11.166	-0.355821	-0.35828	12.5046	2.13926	0.45367
514512000	1986-04-22	1986	4	22	112	11.0423	-0.422297	-0.425215	13.3206	2.6698	0.56618
514598400	1986-04-23	1986	4	23	113	10.8374	-0.634367	-0.638751	14.6731	4.09086	0.867542
514684800	1986-04-24	1986	4	24	114	10.5634	-0.930382	-0.936811	16.4817	6.07301	1.28789
514771200	1986-04-25	1986	4	25	115	10.3222	-1.13604	-1.1439	18.0734	7.45065	1.58005
514857600	1986-04-26	1986	4	26	116	10.4184	-1.04587	-1.0531	17.4383	6.80354	1.44282
514944000	1986-04-27	1986	4	27	117	10.6334	-0.83672	-0.842502	16.0197	5.42179	1.14979
515030400	1986-04-28	1986	4	28	118	10.6243	-0.792797	-0.798276	16.0797	5.21852	1.10668
515116800	1986-04-29	1986	4	29	119	10.7248	-0.695503	-0.700309	15.4163	4.47803	0.949649
515203200	1986-04-30	1986	4	30	120	10.7221	-0.786935	-0.792373	15.4343	4.93351	1.04624
515289600	1986-05-01	1986	5	1	121	10.7873	-0.763685	-0.768962	15.004	4.58884	0.973148
515376000	1986-05-02	1986	5	2	122	11.4916	-0.116597	-0.117403	10.3557	0.427314	0.0906199
515462400	1986-05-03	1986	5	3	123	11.5986	-0.0774835	-0.078019	9.64943	0.228779	0.0485168
515548800	1986-05-04	1986	5	4	124	11.7793	0.108355	0.109104	8.45629	-1.02264	-0.216869
515635200	1986-05-05	1986	5	5	125	11.5892	-0.0243892	-0.0245577	9.71114	-0.163105	-0.0345894
515721600	1986-05-06	1986	5	6	126	11.3252	-0.275183	-0.277085	11.4537	1.54729	0.328132
515808000	1986-05-07	1986	5	7	127	11.2792	-0.293781	-0.295811	11.7571	1.60139	0.339604
515894400	1986-05-08	1986	5	8	128	10.9596	-0.61083	-0.615051	13.8666	3.73793	0.792697
515980800	1986-05-09	1986	5	9	129	10.6096	-0.948204	-0.954756	16.1766	5.92572	1.25666
516067200	1986-05-10	1986	5	10	130	10.5239	-1.00127	-1.00819	16.7423	6.27027	1.32973
516153600	1986-05-11	1986	5	11	131	10.4018	-1.09316	-1.10072	17.548	6.98597	1.4815
516240000	1986-05-12	1986	5	12	132	10.364	-1.12639	-1.13418	17.7974	7.24221	1.53584
516326400	1986-05-13	1986	5	13	133	10.1827	-1.34814	-1.35746	18.994	8.63235	1.83065
516412800	1986-05-14	1986	5	14	134	10.1199	-1.48718	-1.49746	19.4089	9.3645	1.98592
516499200	1986-05-15	1986	5	15	135	10.4178	-1.29004	-1.29895	17.4426	7.85037	1.66482
516585600	1986-05-16	1986	5	16	136	10.4647	-1.25674	-1.26543	17.1331	7.74571	1.64262
516672000	1986-05-17	1986	5	17	137	10.6256	-1.09873	-1.10632	16.0711	6.70223	1.42133
516758400	1986-05-18	1986	5	18	138	10.6536	-1.0609	-1.06823	15.886	6.38971	1.35506
516844800	1986-05-19	1986	5	19	139	10.8108	-0.904779	-0.911031	14.8489	5.18374	1.09931
516931200	1986-05-20	1986	5	20	140	11.1527	-0.597391	-0.60152	12.592	3.07566	0.652252
517017600	1986-05-21	1986	5	21	141	11.1858	-0.62311	-0.627416	12.3734	3.21166	0.681092
517104000	1986-05-22	1986	5	22	142	11.1792	-0.650702	-0.655198	12.4171	3.49477	0.74113
517190400	1986-05-23	1986	5	23	143	11.7304	-0.0818253	-0.0823907	8.77943	-0.171651	-0.0364017
517276800	1986-05-24	1986	5	24	144	12.6344	0.827351	0.833068	2.81286	-6.0645	-1.28609
517363200	1986-05-25	1986	5	25	145	12.8849	1.11856	1.12629	1.15943	-7.97884	-1.69206
517449600	1986-05-26	1986	5	26	146	12.7357	0.976198	0.982943	2.14428	-7.02739	-1.49029
517536000	1986-05-27	1986	5	27	147	11.9899	0.204479	0.205892	7.06686	-1.94437	-0.412339
517622400	1986-05-28	1986	5	28	148	11.8678	-0.0179859	-0.0181102	7.87258	-0.55504	-0.117706
517708800	1986-05-29	1986	5	29	149	12.0265	0.0678068	0.0682754	6.82515	-1.18815	-0.25197
517795200	1986-05-30	1986	5	30	150	11.9765	0.0445051	0.0448127	7.15514	-1.08092	-0.229229
517881600	1986-05-31	1986	5	31	151	11.7094	-0.251376	-0.253114	8.91829	0.774685	0.164286
517968000	1986-06-01	1986	6	1	152	11.4836	-0.45541	-0.458557	10.408	2.1096	0.44738
518054400	1986-06-02	1986	6	2	153	11.5462	-0.423361	-0.426287	9.99485	1.73158	0.367213
518140800	1986-06-03	1986	6	3	154	12.4564	0.420049	0.422951	3.988	-3.96151	-0.840112
518227200	1986-06-04	1986	6	4	155	12.931	0.81596	0.821599	0.855137	-6.58206	-1.39585
518313600	1986-06-05	1986	6	5	156	13.1899	0.988764	0.995597	0	-6.72598	-1.42637
518400000	1986-06-06	1986	6	6	157	13.5765	1.36186	1.37127	0	-6.60147	-1.39996
518486400	1986-06-07	1986	6	7	158	13.3405	1.12757	1.13536	0	-6.54254	-1.38747
518572800	1986-06-08	1986	6	8	159	12.9152	0.735362	0.740443	0.959716	-5.71591	-1.21216
518659200	1986-06-09	1986	6	9	160	12.6065	0.472215	0.475478	2.99715	-3.84393	-0.815177
518745600	1986-06-10	1986	6	10	161	12.553	0.430667	0.433643	3.35029	-3.47858	-0.737698
518832000	1986-06-11	1986	6	11	162	12.5795	0.409425	0.412254	3.17543	-3.44708	-0.731016
518918400	1986-06-12	1986	6	12	163	12.9225	0.707202	0.712089	0.911716	-5.42498	-1.15047
519004800	1986-06-13	1986	6	13	164	13.2252	0.98735	0.994173	0	-6.10815	-1.29535
519091200	1986-06-14	1986	6	14	165	13.633	1.44796	1.45797	0	-6.48478	-1.37522
519177600	1986-06-15	1986	6	15	166	13.6256	1.57585	1.58674	0	-7.44999	-1.57991
519264000	1986-06-16	1986	6	16	167	13.767	1.81577	1.82832	0	-7.92357	-1.68034
519350400	1986-06-17	1986	6	17	168	14.0791	2.15187	2.16674	0	-7.95376	-1.68674
519436800	1986-06-18	1986	6	18	169	14.033	2.08456	2.09896	0	-7.78594	-1.65115
519523200	1986-06-19	1986	6	19	170	13.331	1.37062	1.38009	0	-7.41107	-1.57165
519609600	1986-06-20	1986	6	20	171	13.0406	1.07035	1.07775	0.13172	-7.15813	-1.51801
519696000	1986-06-21	1986	6	21	172	12.63	0.704898	0.709769	2.842	-4.80422	-1.01882
519782400	1986-06-22	1986	6	22	173	12.0232	0.0892481	0.0898648	6.84657	-0.675789	-0.143313
519868800	1986-06-23	1986	6	23	174	11.944	0.00828236	0.0083396	7.36943	-0.109488	-0.023219
519955200	1986-06-24	1986	6	24	175	12.0629	0.0362261	0.0364765	6.58515	-0.34035	-0.0721774
520041600	1986-06-25	1986	6	25	176	12.327	0.182098	0.183356	4.84171	-1.40223	-0.297368
520128000	1986-06-26	1986	6	26	177	12.6535	0.396392	0.399132	2.68686	-3.02749	-0.642035
520214400	1986-06-27	1986	6	27	178	13.6545	1.23972	1.24829	0	-4.90903	-1.04105
520300800	1986-06-28	1986	6	28	179	13.6097	1.08786	1.09537	0	-4.52677	-0.959985
520387200	1986-06-29	1986	6	29	180	13.4143	0.873046	0.879079	0	-4.51896	-0.95833
520473600	1986-06-30	1986	6	30	181	13.1421	0.664234	0.668824	0	-4.83678	-1.02573
520560000	1986-07-01	1986	7	1	182	12.7978	0.313685	0.315853	1.73457	-3.01774	-0.639968
520646400	1986-07-02	1986	7	2	183	13.1668	0.663154	0.667737	0	-4.71169	-0.999201
520732800	1986-07-03	1986	7	3	184	13.4556	1.00335	1.01029	0	-4.99535	-1.05936
520819200	1986-07-04	1986	7	4	185	13.0764	0.660497	0.665062	-0.104	-5.20114	-1.103
520905600	1986-07-05	1986	7	5	186	12.8092	0.328905	0.331178	1.65915	-3.43628	-0.728728
520992000	1986-07-06	1986	7	6	187	12.754	0.25371	0.255464	2.02343	-3.06494	-0.649976
521078400	1986-07-07	1986	7	7	188	12.9913	0.519695	0.523286	0.457435	-4.54645	-0.964159
521164800	1986-07-08	1986	7	8	189	13.0688	0.630738	0.635097	-0.0542812	-5.13333	-1.08862
521251200	1986-07-09	1986	7	9	190	13.2331	0.782537	0.787945	0	-5.1569	-1.09362
521337600	1986-07-10	1986	7	10	191	13.7496	1.12881	1.13661	0	-4.43104	-0.939683
521424000	1986-07-11	1986	7	11	192	13.71	1.00458	1.01152	0	-4.40838	-0.934878
521510400	1986-07-12	1986	7	12	193	13.6178	0.873201	0.879235	0	-4.16617	-0.883514
521596800	1986-07-13	1986	7	13	194	13.1782	0.439922	0.442962	0	-3.68129	-0.780686
521683200	1986-07-14	1986	7	14	195	12.9914	0.282278	0.284229	0.456573	-3.09649	-0.656668
521769600	1986-07-15	1986	7	15	196	12.7752	0.0757632	0.0762868	1.88371	-1.88313	-0.399353
521856000	1986-07-16	1986	7	16	197	12.5416	-0.302686	-0.304778	3.42572	0.365209	0.0774493
521942400	1986-07-17	1986	7	17	198	12.3378	-0.502786	-0.506261	4.77057	1.63227	0.346152
522028800	1986-07-18	1986	7	18	199	12.639	-0.24387	-0.245555	2.78286	-0.348057	-0.073812
522115200	1986-07-19	1986	7	19	200	12.6188	-0.330949	-0.333236	2.91571	-0.207629	-0.0440315
522201600	1986-07-20	1986	7	20	201	12.2282	-0.728739	-0.733775	5.49401	2.3741	0.503472
522288000	1986-07-21	1986	7	21	202	12.0931	-0.846352	-0.852201	6.38543	3.10317	0.658084
522374400	1986-07-22	1986	7	22	203	11.8239	-1.18943	-1.19765	8.16228	5.01326	1.06315
522460800	1986-07-23	1986	7	23	204	11.8134	-1.19006	-1.19828	8.23172	5.24807	1.11295
522547200	1986-07-24	1986	7	24	205	11.6703	-1.28391	-1.29278	9.17629	6.16317	1.30701
522633600	1986-07-25	1986	7	25	206	11.593	-1.29846	-1.30743	9.68629	6.57562	1.39448
522720000	1986-07-26	1986	7	26	207	11.9396	-0.944931	-0.951461	7.39857	4.54008	0.962808
522806400	1986-07-27	1986	7	27	208	12.376	-0.519217	-0.522805	4.51857	1.83218	0.388548
522892800	1986-07-28	1986	7	28	209	12.2081	-0.659715	-0.664274	5.62687	2.88858	0.612576
522979200	1986-07-29	1986	7	29	210	12.1526	-0.762976	-0.768248	5.99286	3.38954	0.718815
523065600	1986-07-30	1986	7	30	211	12.2326	-0.728155	-0.733186	5.46485	3.20931	0.680593
523152000	1986-07-31	1986	7	31	212	12.037	-0.99633	-1.00322	6.75571	4.77691	1.01303
523238400	1986-08-01	1986	8	1	213	12.0464	-1.06591	-1.07328	6.694	4.71413	0.999718
523324800	1986-08-02	1986	8	2	214	12.0984	-1.07139	-1.0788	6.35028	4.27691	0.906998
523411200	1986-08-03	1986	8	3	215	12.3562	-0.875748	-0.881799	4.64886	2.6948	0.571482
523497600	1986-08-04	1986	8	4	216	12.4501	-0.757454	-0.762688	4.02914	2.11461	0.448442
523584000	1986-08-05	1986	8	5	217	12.4684	-0.683813	-0.688538	3.90828	1.80507	0.382798
523670400	1986-08-06	1986	8	6	218	12.4388	-0.765532	-0.770822	4.10371	2.2075	0.468141
523756800	1986-08-07	1986	8	7	219	12.2999	-0.973535	-0.980263	5.02085	3.25184	0.689613
523843200	1986-08-08	1986	8	8	220	12.4071	-0.930416	-0.936845	4.31286	2.83183	0.600542
523929600	1986-08-09	1986	8	9	221	12.4529	-0.942174	-0.948685	4.01114	2.64463	0.560842
524016000	1986-08-10	1986	8	10	222	12.4699	-1.00434	-1.01128	3.89886	2.67484	0.56725
524102400	1986-08-11	1986	8	11	223	12.3731	-1.14904	-1.15698	4.53743	3.26354	0.692093
524188800	1986-08-12	1986	8	12	224	12.3988	-1.11499	-1.12269	4.36771	3.08349	0.653911
524275200	1986-08-13	1986	8	13	225	12.3374	-1.12614	-1.13392	4.77314	3.44567	0.730719
524361600	1986-08-14	1986	8	14	226	12.2471	-1.18012	-1.18827	5.36886	4.01619	0.851707
524448000	1986-08-15	1986	8	15	227	12.4861	-1.00336	-1.0103	3.79171	2.45166	0.519921
524534400	1986-08-16	1986	8	16	228	14.2318	0.670555	0.675189	0	-1.10761	-0.234889
524620800	1986-08-17	1986	8	17	229	14.517	0.933644	0.940096	0	-1.04393	-0.221384
524707200	1986-08-18	1986	8	18	230	14.1274	0.497392	0.500829	0	-0.977747	-0.207349
524793600	1986-08-19	1986	8	19	231	13.9731	0.366682	0.369216	0	-1.18168	-0.250598
524880000	1986-08-20	1986	8	20	232	13.8192	0.197874	0.199241	0	-1.2488	-0.264831
524966400	1986-08-21	1986	8	21	233	12.7419	-0.922322	-0.928696	2.10314	1.15437	0.244806
525052800	1986-08-22	1986	8	22	234	12.7757	-0.93026	-0.936688	1.88029	0.955341	0.202598
525139200	1986-08-23	1986	8	23	235	12.9647	-0.707212	-0.712099	0.633139	-0.300747	-0.063779
525225600	1986-08-24	1986	8	24	236	13.0016	-0.663526	-0.668111	0.389721	-0.759936	-0.161159
525312000	1986-08-25	1986	8	25	237	12.4822	-1.24083	-1.24941	3.81743	2.79101	0.591886
525398400	1986-08-26	1986	8	26	238	12.9245	-0.833552	-0.839312	0.898007	0.0791739	0.0167903
525484800	1986-08-27	1986	8	27	239	13.1887	-0.670434	-0.675067	0	-0.823535	-0.174646
525571200	1986-08-28	1986	8	28	240	13.5603	-0.420111	-0.423014	0	-0.730915	-0.155004
525657600	1986-08-29	1986	8	29	241	13.8051	-0.149569	-0.150603	0	-0.946825	-0.200792
525744000	1986-08-30	1986	8	30	242	13.5388	-0.299047	-0.301113	0	-0.984547	-0.208791
525830400	1986-08-31	1986	8	31	243	13.3158	-0.38552	-0.388184	0	-1.16963	-0.248042
525916800	1986-09-01	1986	9	1	244	13.1474	-0.610301	-0.614519	0	-1.07019	-0.226953
526003200	1986-09-02	1986	9	2	245	12.8099	-1.02137	-1.02843	1.65486	0.419969	0.0890622
526089600	1986-09-03	1986	9	3	246	12.4513	-1.38224	-1.39179	4.02143	2.7547	0.584185
526176000	1986-09-04	1986	9	4	247	12.3883	-1.39097	-1.40058	4.43714	3.03722	0.644098
526262400	1986-09-05	1986	9	5	248	12.4168	-1.32133	-1.33046	4.24943	2.90666	0.61641
526348800	1986-09-06	1986	9	6	249	12.8186	-0.895551	-0.90174	1.59743	0.424198	0.089959
526435200	1986-09-07	1986	9	7	250	13.5075	-0.240765	-0.242428	0	-1.05326	-0.223363
526521600	1986-09-08	1986	9	8	251	13.4509	-0.243878	-0.245563	0	-1.09764	-0.232775
526608000	1986-09-09	1986	9	9	252	13.2774	-0.420739	-0.423646	0	-1.20755	-0.256084
526694400	1986-09-10	1986	9	10	253	13.3232	-0.485018	-0.48837	0	-0.931234	-0.197485
526780800	1986-09-11	1986	9	11	254	13.2455	-0.617111	-0.621375	0	-0.744915	-0.157973
526867200	1986-09-12	1986	9	12	255	13.25	-0.597581	-0.601711	0	-0.757152	-0.160568
526953600	1986-09-13	1986	9	13	256	13.8381	-0.0712346	-0.0717268	0	-0.773209	-0.163973
527040000	1986-09-14	1986	9	14	257	13.7514	-0.205666	-0.207087	0	-0.796711	-0.168957
527126400	1986-09-15	1986	9	15	258	13.6736	-0.356426	-0.358889	0	-0.59996	-0.127233
527212800	1986-09-16	1986	9	16	259	13.836	-0.197388	-0.198752	0	-0.521674	-0.110631
527299200	1986-09-17	1986	9	17	260	13.9553	-0.00373208	-0.00375787	0	-0.541478	-0.11483
527385600	1986-09-18	1986	9	18	261	14.1397	0.295224	0.297265	0	-0.647209	-0.137253
527472000	1986-09-19	1986	9	19	262	14.1725	0.403043	0.405829	0	-0.680025	-0.144212
527558400	1986-09-20	1986	9	20	263	14.1269	0.368954	0.371504	0	-0.703789	-0.149251
527644800	1986-09-21	1986	9	21	264	13.9705	0.218315	0.219824	0	-0.790344	-0.167607
527731200	1986-09-22	1986	9	22	265	13.7616	0.0520447	0.0524044	0	-0.931568	-0.197556
527817600	1986-09-23	1986	9	23	266	13.6377	-0.135113	-0.136047	0	-0.989935	-0.209934
527904000	1986-09-24	1986	9	24	267	13.743	-0.102427	-0.103134	0	-0.993119	-0.210609
527990400	1986-09-25	1986	9	25	268	14.1705	0.231685	0.233286	0	-0.755633	-0.160246
528076800	1986-09-26	1986	9	26	269	14.2725	0.362242	0.364745	0	-0.752009	-0.159477
528163200	1986-09-27	1986	9	27	270	14.2801	0.438705	0.441737	0	-0.995086	-0.211026
528249600	1986-09-28	1986	9	28	271	14.0334	0.252537	0.254282	0	-0.984564	-0.208795
528336000	1986-09-29	1986	9	29	272	13.8049	0.00364355	0.00366873	0	-0.537511	-0.113989
528422400	1986-09-30	1986	9	30	273	13.4305	-0.33481	-0.337124	0	-0.741601	-0.15727
528508800	1986-10-01	1986	10	1	274	13.0235	-0.672569	-0.677216	0.244866	-0.712645	-0.151129
528595200	1986-10-02	1986	10	2	275	12.4184	-1.19603	-1.20429	4.23829	3.0843	0.654082
528681600	1986-10-03	1986	10	3	276	12.4565	-1.10949	-1.11716	3.98714	2.71569	0.575912
528768000	1986-10-04	1986	10	4	277	12.2596	-1.34166	-1.35093	5.28657	4.16401	0.883055
528854400	1986-10-05	1986	10	5	278	12.1906	-1.45793	-1.46801	5.74172	4.54272	0.963367
528940800	1986-10-06	1986	10	6	279	12.356	-1.23734	-1.24589	4.65058	3.26532	0.692471
529027200	1986-10-07	1986	10	7	280	12.4065	-1.14184	-1.14973	4.31715	3.09971	0.65735
529113600	1986-10-08	1986	10	8	281	12.4318	-1.11767	-1.12539	4.15001	3.05215	0.647264
529200000	1986-10-09	1986	10	9	282	12.4583	-1.06058	-1.06791	3.97515	2.73631	0.580286
529286400	1986-10-10	1986	10	10	283	12.397	-1.06571	-1.07307	4.37972	2.93983	0.623445
529372800	1986-10-11	1986	10	11	284	12.5523	-0.854274	-0.860178	3.35457	1.82646	0.387334
529459200	1986-10-12	1986	10	12	285	12.7643	-0.591224	-0.595309	1.95571	0.378789	0.0803292
529545600	1986-10-13	1986	10	13	286	12.8725	-0.50426	-0.507744	1.24172	-0.260839	-0.0553157
529632000	1986-10-14	1986	10	14	287	12.9883	-0.385963	-0.38863	0.477142	-1.00047	-0.212169
529718400	1986-10-15	1986	10	15	288	13.0621	-0.34675	-0.349146	-0.00971165	-1.36099	-0.288624
529804800	1986-10-16	1986	10	16	289	13.3329	-0.103367	-0.104081	0	-1.38851	-0.29446
529891200	1986-10-17	1986	10	17	290	13.6549	0.204615	0.206029	0	-1.3504	-0.286377
529977600	1986-10-18	1986	10	18	291	13.5408	0.120304	0.121135	0	-1.50837	-0.319877
530064000	1986-10-19	1986	10	19	292	13.4862	0.0824297	0.0829993	0	-1.59224	-0.337663
530150400	1986-10-20	1986	10	20	293	13.3504	-0.0209348	-0.0210795	0	-1.72711	-0.366266
530236800	1986-10-21	1986	10	21	294	12.9986	-0.30384	-0.30594	0.409429	-1.42188	-0.301536
530323200	1986-10-22	1986	10	22	295	12.9531	-0.333279	-0.335582	0.709425	-1.02795	-0.217995
530409600	1986-10-23	1986	10	23	296	13.0735	-0.194486	-0.19583	-0.0851419	-1.88874	-0.400543
530496000	1986-10-24	1986	10	24	297	13.5135	0.225233	0.226789	0	-1.80821	-0.383465
530582400	1986-10-25	1986	10	25	298	13.7183	0.416027	0.418902	0	-1.50687	-0.319561
530668800	1986-10-26	1986	10	26	299	13.8691	0.601361	0.605517	0	-1.42195	-0.301551
530755200	1986-10-27	1986	10	27	300	13.809	0.623006	0.627312	0	-1.98752	-0.42149
530841600	1986-10-28	1986	10	28	301	13.8152	0.656579	0.661116	0	-2.35732	-0.499914
530928000	1986-10-29	1986	10	29	302	13.8665	0.744453	0.749597	0	-2.68241	-0.568855
531014400	1986-10-30	1986	10	30	303	14.2712	1.08732	1.09484	0	-2.46876	-0.523546
531100800	1986-10-31	1986	10	31	304	14.3926	1.18464	1.19282	0	-2.47769	-0.52544
531187200	1986-11-01	1986	11	1	305	14.1882	0.980828	0.987605	0	-2.40785	-0.51063
531273600	1986-11-02	1986	11	2	306	14.0699	0.886764	0.892892	0	-2.47246	-0.52433
531360000	1986-11-03	1986	11	3	307	13.9713	0.808346	0.813932	0	-2.36442	-0.501418
531446400	1986-11-04	1986	11	4	308	13.6218	0.50945	0.51297	0	-2.50808	-0.531885
531532800	1986-11-05	1986	11	5	309	13.6312	0.579421	0.583425	0	-2.75028	-0.583247
531619200	1986-11-06	1986	11	6	310	13.2405	0.171836	0.173024	0	-2.82518	-0.599131
531705600	1986-11-07	1986	11	7	311	12.7408	-0.323981	-0.326219	2.11085	-0.683319	-0.14491
531792000	1986-11-08	1986	11	8	312	12.6369	-0.374637	-0.377226	2.79657	-0.216306	-0.0458717
531878400	1986-11-09	1986	11	9	313	12.3008	-0.620734	-0.625024	5.01486	1.86828	0.396202
531964800	1986-11-10	1986	11	10	314	12.219	-0.683476	-0.688199	5.55486	2.45895	0.521466
532051200	1986-11-11	1986	11	11	315	12.2405	-0.6989	-0.703729	5.41257	2.64649	0.561236
532137600	1986-11-12	1986	11	12	316	12.2326	-0.740703	-0.745822	5.46486	2.83703	0.601645
532224000	1986-11-13	1986	11	13	317	12.2787	-0.674786	-0.679449	5.16057	2.45458	0.520539
532310400	1986-11-14	1986	11	14	318	12.8175	-0.122638	-0.123485	1.60428	-1.18891	-0.25213
532396800	1986-11-15	1986	11	15	319	12.9042	0.00507186	0.00510691	1.03258	-1.95091	-0.413727
532483200	1986-11-16	1986	11	16	320	12.8321	-0.0779609	-0.0784996	1.50829	-1.43612	-0.304556
532569600	1986-11-17	1986	11	17	321	12.9777	0.0368365	0.037091	0.547437	-2.1933	-0.465131
532656000	1986-11-18	1986	11	18	322	12.8593	-0.0967159	-0.0973842	1.32829	-1.33676	-0.283484
532742400	1986-11-19	1986	11	19	323	12.4027	-0.501009	-0.504471	4.34201	1.44721	0.306907
532828800	1986-11-20	1986	11	20	324	12.5432	-0.312422	-0.314581	3.41457	0.29343	0.0622274
532915200	1986-11-21	1986	11	21	325	12.7034	-0.166222	-0.167371	2.35771	-0.821532	-0.174221
533001600	1986-11-22	1986	11	22	326	12.431	-0.427842	-0.430798	4.15514	0.867554	0.183981
533088000	1986-11-23	1986	11	23	327	12.3542	-0.483308	-0.486648	4.66257	1.33698	0.28353
533174400	1986-11-24	1986	11	24	328	12.2174	-0.581044	-0.585059	5.56515	2.06378	0.437662
533260800	1986-11-25	1986	11	25	329	12.0761	-0.719633	-0.724606	6.49771	2.91586	0.618362
533347200	1986-11-26	1986	11	26	330	12.0844	-0.715944	-0.720892	6.44286	2.8938	0.613685
533433600	1986-11-27	1986	11	27	331	12.0999	-0.68037	-0.685071	6.34085	2.73403	0.579801
533520000	1986-11-28	1986	11	28	332	12.4035	-0.336013	-0.338335	4.33686	0.511503	0.108474
533606400	1986-11-29	1986	11	29	333	12.5023	-0.134879	-0.135811	3.68458	-0.681288	-0.14448
533692800	1986-11-30	1986	11	30	334	12.5006	-0.0846863	-0.0852715	3.69571	-0.955742	-0.202683
533779200	1986-12-01	1986	12	1	335	12.4077	-0.171139	-0.172322	4.30943	-0.458372	-0.0972063
533865600	1986-12-02	1986	12	2	336	12.4119	-0.0831165	-0.0836908	4.28114	-0.898397	-0.190522
533952000	1986-12-03	1986	12	3	337	12.2626	-0.176008	-0.177225	5.26686	-0.147924	-0.03137
534038400	1986-12-04	1986	12	4	338	12.2269	-0.192051	-0.193378	5.50257	0.0460758	0.00977123
534124800	1986-12-05	1986	12	5	339	12.3258	-0.126146	-0.127018	4.84943	-0.412126	-0.0873989
534211200	1986-12-06	1986	12	6	340	12.3974	-0.0546492	-0.0550268	4.37715	-0.885298	-0.187744
534297600	1986-12-07	1986	12	7	341	12.6106	0.186471	0.187759	2.96972	-2.47371	-0.524597
534384000	1986-12-08	1986	12	8	342	12.6895	0.272987	0.274873	2.44943	-2.992	-0.634508
534470400	1986-12-09	1986	12	9	343	12.4892	0.0988992	0.0995826	3.77115	-1.84908	-0.392131
534556800	1986-12-10	1986	12	10	344	12.0351	-0.285272	-0.287243	6.76858	0.7712	0.163547
534643200	1986-12-11	1986	12	11	345	12.1831	-0.110958	-0.111725	5.79143	-0.401404	-0.0851252
534729600	1986-12-12	1986	12	12	346	12.3235	0.0280903	0.0282844	4.86486	-1.29535	-0.274702
534816000	1986-12-13	1986	12	13	347	12.2805	0.00364424	0.00366942	5.14857	-1.05748	-0.224258
534902400	1986-12-14	1986	12	14	348	12.3064	0.0844191	0.0850024	4.978	-1.62322	-0.344233
534988800	1986-12-15	1986	12	15	349	12.6483	0.474782	0.478063	2.72114	-3.96436	-0.840716
535075200	1986-12-16	1986	12	16	350	12.9747	0.841169	0.846982	0.567144	-6.37351	-1.35162
535161600	1986-12-17	1986	12	17	351	12.8674	0.779456	0.784843	1.27515	-5.93239	-1.25807
535248000	1986-12-18	1986	12	18	352	12.7244	0.660977	0.665545	2.21886	-5.12274	-1.08637
535334400	1986-12-19	1986	12	19	353	12.9609	0.893655	0.899831	0.658001	-6.66082	-1.41255
535420800	1986-12-20	1986	12	20	354	12.9619	0.9439	0.950423	0.651141	-6.8572	-1.4542
535507200	1986-12-21	1986	12	21	355	12.8425	0.902952	0.909192	1.43972	-6.45819	-1.36958
535593600	1986-12-22	1986	12	22	356	12.8057	0.921401	0.927769	1.68229	-6.54068	-1.38707
535680000	1986-12-23	1986	12	23	357	12.8877	0.990317	0.99716	1.14143	-7.07445	-1.50027
535766400	1986-12-24	1986	12	24	358	12.8678	0.992528	0.999387	1.27258	-7.15909	-1.51822
535852800	1986-12-25	1986	12	25	359	12.8895	1.05901	1.06633	1.12943	-7.59508	-1.61068
535939200	1986-12-26	1986	12	26	360	13.0081	1.2336	1.24212	0.346858	-8.59561	-1.82286
536025600	1986-12-27	1986	12	27	361	12.9353	1.16154	1.16957	0.826863	-8.0978	-1.71729
536112000	1986-12-28	1986	12	28	362	12.6697	0.911879	0.91818	2.57972	-6.45325	-1.36853
536198400	1986-12-29	1986	12	29	363	12.5553	0.795004	0.800498	3.33486	-5.57039	-1.1813
536284800	1986-12-30	1986	12	30	364	12.5505	0.838216	0.844008	3.36657	-5.88267	-1.24753
536371200	1986-12-31	1986	12	31	365	12.6687	0.940906	0.947407	2.58657	-6.59834	-1.3993
536457600	1987-01-01	1987	1	1	1	12.7142	1.05753	1.06483	2.28657	-7.26407	-1.54048
536544000	1987-01-02	1987	1	2	2	12.6697	1.00029	1.0072	2.57971	-6.792	-1.44037
536630400	1987-01-03	1987	1	3	3	12.4979	0.799021	0.804542	3.71372	-5.44792	-1.15533
536716800	1987-01-04	1987	1	4	4	12.5356	0.851547	0.857431	3.46515	-5.83292	-1.23698
536803200	1987-01-05	1987	1	5	5	12.5225	0.81646	0.822102	3.55172	-5.66076	-1.20047
536889600	1987-01-06	1987	1	6	6	12.3042	0.619583	0.623865	4.99258	-4.3863	-0.930197
536976000	1987-01-07	1987	1	7	7	12.2596	0.620831	0.625121	5.28657	-4.37416	-0.927622
537062400	1987-01-08	1987	1	8	8	12.2016	0.551801	0.555614	5.66971	-3.93766	-0.835054
537148800	1987-01-09	1987	1	9	9	12.123	0.486664	0.490027	6.18829	-3.49265	-0.740681
537235200	1987-01-10	1987	1	10	10	12.271	0.655992	0.660525	5.21115	-4.58536	-0.97241
537321600	1987-01-11	1987	1	11	11	12.3239	0.714208	0.719144	4.86228	-4.93733	-1.04705
537408000	1987-01-12	1987	1	12	12	12.2777	0.707714	0.712605	5.16743	-4.86154	-1.03098
537494400	1987-01-13	1987	1	13	13	12.2799	0.696768	0.701583	5.15286	-4.80927	-1.0199
537580800	1987-01-14	1987	1	14	14	12.131	0.585451	0.589496	6.13514	-4.05835	-0.860648
537667200	1987-01-15	1987	1	15	15	11.6453	0.12888	0.12977	9.34086	-1.03447	-0.219378
537753600	1987-01-16	1987	1	16	16	11.5081	-0.0444165	-0.0447234	10.2469	0.0998587	0.0211769
537840000	1987-01-17	1987	1	17	17	11.4575	-0.0995735	-0.100262	10.5803	0.499847	0.106002
537926400	1987-01-18	1987	1	18	18	11.3656	-0.209139	-0.210584	11.1871	1.16336	0.246712
538012800	1987-01-19	1987	1	19	19	11.529	-0.0775323	-0.0780681	10.1089	0.312203	0.0662084
538099200	1987-01-20	1987	1	20	20	11.6095	0.0256964	0.025874	9.57743	-0.346649	-0.0735134
538185600	1987-01-21	1987	1	21	21	11.6286	0.0816143	0.0821783	9.45143	-0.668075	-0.141678
538272000	1987-01-22	1987	1	22	22	11.5804	0.038557	0.0388234	9.76943	-0.404836	-0.0858529
538358400	1987-01-23	1987	1	23	23	11.5286	0.00227909	0.00229484	10.1114	-0.201499	-0.0427317
538444800	1987-01-24	1987	1	24	24	11.5925	0.0326827	0.0329086	9.68972	-0.4292	-0.0910197
538531200	1987-01-25	1987	1	25	25	11.3464	-0.219065	-0.220579	11.314	1.20922	0.256437
538617600	1987-01-26	1987	1	26	26	11.2988	-0.266538	-0.26838	11.6277	1.5558	0.329935
538704000	1987-01-27	1987	1	27	27	11.3714	-0.190334	-0.191649	11.1486	1.08067	0.229176
538790400	1987-01-28	1987	1	28	28	11.3634	-0.190864	-0.192183	11.2017	1.09338	0.231871
538876800	1987-01-29	1987	1	29	29	11.3891	-0.160604	-0.161714	11.032	0.920599	0.19523
538963200	1987-01-30	1987	1	30	30	11.3753	-0.156626	-0.157709	11.1229	0.909775	0.192935
539049600	1987-01-31	1987	1	31	31	11.4412	-0.12751	-0.128391	10.6883	0.717435	0.152145
539136000	1987-02-01	1987	2	1	32	11.7643	0.174463	0.175669	8.55572	-1.24583	-0.264202
539222400	1987-02-02	1987	2	2	33	11.6974	0.0981935	0.0988721	8.99714	-0.682028	-0.144637
539308800	1987-02-03	1987	2	3	34	11.7074	0.122724	0.123572	8.93115	-0.878433	-0.186288
539395200	1987-02-04	1987	2	4	35	11.866	0.283451	0.285409	7.88458	-1.94092	-0.411608
539481600	1987-02-05	1987	2	5	36	12.1499	0.574772	0.578744	6.01086	-3.87308	-0.821358
539568000	1987-02-06	1987	2	6	37	12.1552	0.580502	0.584513	5.97571	-3.94072	-0.835703
539654400	1987-02-07	1987	2	7	38	12.1884	0.593922	0.598026	5.75629	-4.02949	-0.854529
539740800	1987-02-08	1987	2	8	39	12.1512	0.561476	0.565356	6.00229	-3.83019	-0.812263
539827200	1987-02-09	1987	2	9	40	11.7295	0.140075	0.141042	8.78543	-1.07142	-0.227215
539913600	1987-02-10	1987	2	10	41	12.0329	0.467725	0.470958	6.78314	-3.18974	-0.676443
540000000	1987-02-11	1987	2	11	42	12.093	0.562037	0.565921	6.38629	-3.77839	-0.801278
540086400	1987-02-12	1987	2	12	43	12.3513	0.800797	0.806331	4.68144	-5.40564	-1.14637
540172800	1987-02-13	1987	2	13	44	12.3596	0.805606	0.811173	4.62658	-5.5018	-1.16676
540259200	1987-02-14	1987	2	14	45	12.3716	0.820493	0.826163	4.54772	-5.67158	-1.20276
540345600	1987-02-15	1987	2	15	46	12.3749	0.881659	0.887751	4.52543	-6.0684	-1.28692
540432000	1987-02-16	1987	2	16	47	12.3549	0.897448	0.90365	4.65742	-6.10406	-1.29448
540518400	1987-02-17	1987	2	17	48	12.3804	0.944351	0.950877	4.48944	-6.34961	-1.34655
540604800	1987-02-18	1987	2	18	49	12.3506	0.938905	0.945393	4.68572	-6.25873	-1.32728
540691200	1987-02-19	1987	2	19	50	12.2129	0.857265	0.863189	5.59515	-5.67568	-1.20363
540777600	1987-02-20	1987	2	20	51	11.8501	0.490649	0.494039	7.98915	-3.24706	-0.688599
540864000	1987-02-21	1987	2	21	52	11.4678	0.0662492	0.0667071	10.5126	-0.473988	-0.100518
540950400	1987-02-22	1987	2	22	53	11.3281	-0.078092	-0.0786317	11.4349	0.515407	0.109302
541036800	1987-02-23	1987	2	23	54	11.0601	-0.33335	-0.335654	13.2031	2.1798	0.462267
541123200	1987-02-24	1987	2	24	55	10.9358	-0.479651	-0.482965	14.0234	3.09603	0.65657
541209600	1987-02-25	1987	2	25	56	10.9593	-0.469808	-0.473054	13.8683	3.03584	0.643806
541296000	1987-02-26	1987	2	26	57	11.0812	-0.317658	-0.319853	13.0643	2.02673	0.429806
541382400	1987-02-27	1987	2	27	58	11.0666	-0.261844	-0.263654	13.1603	1.71822	0.364381
541468800	1987-02-28	1987	2	28	59	11.1916	-0.152237	-0.153289	12.3357	0.956975	0.202944
541555200	1987-03-01	1987	3	1	60	11.2305	-0.146208	-0.147218	12.0786	0.895215	0.189847
541641600	1987-03-02	1987	3	2	61	11.3182	-0.0875061	-0.0881108	11.5	0.491051	0.104136
541728000	1987-03-03	1987	3	3	62	11.3747	-0.0387982	-0.0390663	11.1271	0.179366	0.0380378
541814400	1987-03-04	1987	3	4	63	11.3644	-0.0803703	-0.0809257	11.1949	0.436901	0.092653
541900800	1987-03-05	1987	3	5	64	11.4443	-0.0230055	-0.0231645	10.6677	0.0564569	0.0119727
541987200	1987-03-06	1987	3	6	65	11.4766	0.0663222	0.0667806	10.4543	-0.463302	-0.0982518
542073600	1987-03-07	1987	3	7	66	11.556	0.170159	0.171335	9.93058	-1.12305	-0.238163
542160000	1987-03-08	1987	3	8	67	11.4836	0.138887	0.139847	10.408	-0.916653	-0.194393
542246400	1987-03-09	1987	3	9	68	11.3956	0.0706196	0.0711076	10.9891	-0.46609	-0.0988429
542332800	1987-03-10	1987	3	10	69	11.4582	0.113594	0.114379	10.576	-0.749723	-0.158993
542419200	1987-03-11	1987	3	11	70	11.5244	0.164379	0.165515	10.1389	-1.0849	-0.230074
542505600	1987-03-12	1987	3	12	71	11.5779	0.199851	0.201232	9.78572	-1.31901	-0.279721
542592000	1987-03-13	1987	3	13	72	11.5597	0.184245	0.185518	9.90572	-1.21602	-0.257879
542678400	1987-03-14	1987	3	14	73	11.4782	0.0920514	0.0926875	10.444	-0.674902	-0.143125
542764800	1987-03-15	1987	3	15	74	11.5949	0.18518	0.186459	9.67343	-1.25382	-0.265895
542851200	1987-03-16	1987	3	16	75	11.6097	0.172349	0.17354	9.57571	-1.1375	-0.241228
542937600	1987-03-17	1987	3	17	76	11.6445	0.198776	0.20015	9.346	-1.36576	-0.289634
543024000	1987-03-18	1987	3	18	77	11.5739	0.0997491	0.100438	9.81228	-0.737821	-0.156469
543110400	1987-03-19	1987	3	19	78	11.5186	0.0121037	0.0121873	10.1774	-0.157092	-0.0333143
543196800	1987-03-20	1987	3	20	79	11.3165	-0.185904	-0.187188	11.5111	1.17489	0.249157
543283200	1987-03-21	1987	3	21	80	11.3081	-0.136493	-0.137436	11.5669	0.869916	0.184482
543369600	1987-03-22	1987	3	22	81	11.3642	-0.0389322	-0.0392013	11.1966	0.256953	0.0544916
543456000	1987-03-23	1987	3	23	82	11.3288	-0.0629083	-0.0633431	11.4297	0.380068	0.0806005
543542400	1987-03-24	1987	3	24	83	11.1868	-0.219061	-0.220575	12.3674	1.37367	0.291312
543628800	1987-03-25	1987	3	25	84	11.0722	-0.344879	-0.347263	13.1234	2.20574	0.467768
543715200	1987-03-26	1987	3	26	85	11.2288	-0.203534	-0.20494	12.0897	1.27452	0.270286
543801600	1987-03-27	1987	3	27	86	11.3592	-0.0624528	-0.0628844	11.2291	0.328205	0.0696019
543888000	1987-03-28	1987	3	28	87	11.5679	0.125464	0.126331	9.85172	-0.920523	-0.195214
543974400	1987-03-29	1987	3	29	88	11.4413	0.0242302	0.0243976	10.6874	-0.250221	-0.053064
544060800	1987-03-30	1987	3	30	89	11.3142	-0.0730503	-0.0735551	11.5266	0.460401	0.0976366
544147200	1987-03-31	1987	3	31	90	11.5114	0.150426	0.151466	10.2246	-1.04751	-0.222144
544233600	1987-04-01	1987	4	1	91	11.9065	0.567789	0.571713	7.61714	-3.83629	-0.813556
544320000	1987-04-02	1987	4	2	92	11.8977	0.580787	0.5848	7.67543	-3.96496	-0.840842
544406400	1987-04-03	1987	4	3	93	11.7864	0.459822	0.462999	8.41	-3.17874	-0.67411
544492800	1987-04-04	1987	4	4	94	11.8383	0.568423	0.572351	8.06715	-3.80748	-0.807447
544579200	1987-04-05	1987	4	5	95	11.9793	0.688518	0.693276	7.1363	-4.59007	-0.97341
544665600	1987-04-06	1987	4	6	96	12.0382	0.696619	0.701433	6.748	-4.63284	-0.982479
544752000	1987-04-07	1987	4	7	97	12.0331	0.654705	0.659229	6.78143	-4.37334	-0.927449
544838400	1987-04-08	1987	4	8	98	11.6423	0.276716	0.278628	9.36058	-1.85716	-0.393846
544924800	1987-04-09	1987	4	9	99	11.476	0.142612	0.143597	10.4586	-0.941236	-0.199607
545011200	1987-04-10	1987	4	10	100	11.3805	0.0144041	0.0145036	11.0886	-0.0950667	-0.0201607
545097600	1987-04-11	1987	4	11	101	11.2858	-0.0246345	-0.0248047	11.7134	0.162588	0.0344797
545184000	1987-04-12	1987	4	12	102	11.1203	-0.158827	-0.159924	12.8063	0.974877	0.206741
545270400	1987-04-13	1987	4	13	103	11.1556	-0.154401	-0.155468	12.5731	0.944464	0.200291
545356800	1987-04-14	1987	4	14	104	11.0996	-0.207188	-0.20862	12.9426	1.30014	0.275718
545443200	1987-04-15	1987	4	15	105	11.0818	-0.137318	-0.138267	13.06	0.839358	0.178001
545529600	1987-04-16	1987	4	16	106	11.2894	0.042349	0.0426416	11.6903	-0.354891	-0.0752612
545616000	1987-04-17	1987	4	17	107	11.5884	0.17574	0.176954	9.71629	-1.37055	-0.290651
545702400	1987-04-18	1987	4	18	108	11.4882	-0.00415154	-0.00418022	10.378	-0.173302	-0.0367519
545788800	1987-04-19	1987	4	19	109	11.4079	-0.133792	-0.134717	10.9077	0.657242	0.13938
545875200	1987-04-20	1987	4	20	110	11.3587	-0.199109	-0.200485	11.2326	1.04626	0.221878
545961600	1987-04-21	1987	4	21	111	11.0786	-0.443224	-0.446287	13.0814	2.71612	0.576004
546048000	1987-04-22	1987	4	22	112	10.7243	-0.740348	-0.745464	15.4197	4.76893	1.01134
546134400	1987-04-23	1987	4	23	113	11.007	-0.464757	-0.467969	13.5537	2.97143	0.630147
546220800	1987-04-24	1987	4	24	114	11.0608	-0.432979	-0.435971	13.1989	2.79015	0.591703
546307200	1987-04-25	1987	4	25	115	11.0382	-0.42007	-0.422973	13.348	2.72521	0.577932
546393600	1987-04-26	1987	4	26	116	11.1225	-0.341848	-0.34421	12.7917	2.15698	0.457428
546480000	1987-04-27	1987	4	27	117	11.2812	-0.188928	-0.190234	11.7443	1.14636	0.243108
546566400	1987-04-28	1987	4	28	118	11.3673	-0.0498117	-0.0501559	11.176	0.314815	0.0667622
546652800	1987-04-29	1987	4	29	119	11.6223	0.202029	0.203425	9.49258	-1.44568	-0.306582
546739200	1987-04-30	1987	4	30	120	12.2036	0.694623	0.699424	5.656	-4.84478	-1.02742
546825600	1987-05-01	1987	5	1	121	12.2136	0.662678	0.667258	5.59001	-4.82515	-1.02326
546912000	1987-05-02	1987	5	2	122	12.0281	0.419896	0.422798	6.81486	-3.11354	-0.660284
546998400	1987-05-03	1987	5	3	123	12.2129	0.536802	0.540511	5.59514	-3.8255	-0.811269
547084800	1987-05-04	1987	5	4	124	12.3853	0.714329	0.719266	4.45686	-5.02207	-1.06502
547171200	1987-05-05	1987	5	5	125	12.4373	0.823662	0.829354	4.114	-5.76024	-1.22157
547257600	1987-05-06	1987	5	6	126	12.5826	0.982218	0.989006	3.15486	-6.75156	-1.43179
547344000	1987-05-07	1987	5	7	127	12.4951	0.922063	0.928435	3.73257	-6.42318	-1.36216
547430400	1987-05-08	1987	5	8	128	12.3688	0.79839	0.803907	4.56572	-5.56292	-1.17972
547516800	1987-05-09	1987	5	9	129	11.8471	0.289328	0.291327	8.00886	-2.24199	-0.475455
547603200	1987-05-10	1987	5	10	130	11.9075	0.382364	0.385006	7.61028	-2.86173	-0.606884
547689600	1987-05-11	1987	5	11	131	12.6461	1.15112	1.15907	2.73572	-7.8263	-1.65971
547776000	1987-05-12	1987	5	12	132	12.9934	1.50296	1.51334	0.443714	-10.1115	-2.14433
547862400	1987-05-13	1987	5	13	133	13.2823	1.75147	1.76357	0	-10.3617	-2.19738
547948800	1987-05-14	1987	5	14	134	12.716	1.10892	1.11659	2.27458	-7.76977	-1.64772
548035200	1987-05-15	1987	5	15	135	12.1666	0.45879	0.461961	5.90029	-3.69191	-0.782938
548121600	1987-05-16	1987	5	16	136	11.9264	0.204947	0.206363	7.486	-1.90143	-0.403234
548208000	1987-05-17	1987	5	17	137	11.6839	-0.040419	-0.0406983	9.08629	-0.282622	-0.0599353
548294400	1987-05-18	1987	5	18	138	11.6962	-0.0183041	-0.0184306	9.00486	-0.491429	-0.104217
548380800	1987-05-19	1987	5	19	139	11.6184	-0.0971166	-0.0977877	9.51829	-0.146826	-0.0311372
548467200	1987-05-20	1987	5	20	140	11.7048	-0.0453131	-0.0456263	8.94828	-0.568052	-0.120466
548553600	1987-05-21	1987	5	21	141	11.8571	0.0481892	0.0485222	7.94286	-1.21891	-0.258493
548640000	1987-05-22	1987	5	22	142	11.8782	0.0482596	0.0485931	7.804	-1.11837	-0.237172
548726400	1987-05-23	1987	5	23	143	11.5742	-0.238059	-0.239704	9.81057	0.859492	0.182271
548812800	1987-05-24	1987	5	24	144	11.4843	-0.322778	-0.325009	10.4037	1.52635	0.323691
548899200	1987-05-25	1987	5	25	145	11.409	-0.35741	-0.359879	10.9009	1.76259	0.37379
548985600	1987-05-26	1987	5	26	146	11.4668	-0.292764	-0.294787	10.5194	1.34776	0.285818
549072000	1987-05-27	1987	5	27	147	11.5313	-0.254092	-0.255848	10.0934	1.0822	0.2295
549158400	1987-05-28	1987	5	28	148	11.4186	-0.467206	-0.470434	10.8374	2.40981	0.511045
549244800	1987-05-29	1987	5	29	149	11.439	-0.519725	-0.523317	10.7029	2.68956	0.570371
549331200	1987-05-30	1987	5	30	150	12.4399	0.507881	0.511391	4.09686	-4.1392	-0.877794
549417600	1987-05-31	1987	5	31	151	12.4108	0.450052	0.453162	4.28886	-3.85474	-0.817469
549504000	1987-06-01	1987	6	1	152	12.003	0.0639408	0.0643826	6.98029	-1.31812	-0.279531
549590400	1987-06-02	1987	6	2	153	11.9693	-0.000245285	-0.00024698	7.20229	-1.06098	-0.225001
549676800	1987-06-03	1987	6	3	154	12.0565	0.0201777	0.0203172	6.62715	-1.32236	-0.280432
549763200	1987-06-04	1987	6	4	155	12.2888	0.173751	0.174952	5.09372	-2.34348	-0.496977
549849600	1987-06-05	1987	6	5	156	12.2203	0.0191542	0.0192865	5.54629	-1.1797	-0.250177
549936000	1987-06-06	1987	6	6	157	11.8535	-0.361132	-0.363627	7.96686	1.36539	0.289556
550022400	1987-06-07	1987	6	7	158	11.4058	-0.807106	-0.812683	10.9214	4.37889	0.928625
550108800	1987-06-08	1987	6	8	159	11.1286	-1.05126	-1.05853	12.7514	6.0758	1.28849
550195200	1987-06-09	1987	6	9	160	11.4036	-0.730642	-0.735691	10.936	4.09492	0.868404
550281600	1987-06-10	1987	6	10	161	11.3675	-0.754786	-0.760002	11.1743	4.34541	0.921524
550368000	1987-06-11	1987	6	11	162	11.3052	-0.864861	-0.870837	11.5857	4.96321	1.05254
550454400	1987-06-12	1987	6	12	163	11.4806	-0.734615	-0.739691	10.4277	4.09101	0.867575
550540800	1987-06-13	1987	6	13	164	11.4127	-0.825117	-0.830819	10.876	4.76786	1.01111
550627200	1987-06-14	1987	6	14	165	11.657	-0.528011	-0.53166	9.26371	2.77893	0.589323
550713600	1987-06-15	1987	6	15	166	11.9169	-0.132854	-0.133772	7.54858	0.098582	0.0209061
550800000	1987-06-16	1987	6	16	167	11.8518	-0.0994245	-0.100112	7.978	0.0544304	0.011543
550886400	1987-06-17	1987	6	17	168	11.6712	-0.256056	-0.257825	9.17029	1.21652	0.257987
550972800	1987-06-18	1987	6	18	169	11.3206	-0.627781	-0.632119	11.4837	3.69778	0.784183
551059200	1987-06-19	1987	6	19	170	11.0986	-0.861852	-0.867807	12.9494	5.53836	1.17451
551145600	1987-06-20	1987	6	20	171	12.2425	0.27217	0.274051	5.39972	-1.89013	-0.400837
551232000	1987-06-21	1987	6	21	172	12.3751	0.449962	0.453072	4.52458	-3.12164	-0.662002
551318400	1987-06-22	1987	6	22	173	11.929	-0.00503788	-0.00507269	7.46885	-0.0535013	-0.0113459
551404800	1987-06-23	1987	6	23	174	11.4835	-0.452237	-0.455363	10.4089	2.92994	0.621348
551491200	1987-06-24	1987	6	24	175	11.214	-0.812605	-0.81822	12.1874	5.26194	1.11589
551577600	1987-06-25	1987	6	25	176	11.3721	-0.772839	-0.77818	11.1443	4.90036	1.03921
551664000	1987-06-26	1987	6	26	177	11.3162	-0.940879	-0.947381	11.5129	5.79851	1.22968
551750400	1987-06-27	1987	6	27	178	11.35	-1.06483	-1.07219	11.29	6.38097	1.3532
551836800	1987-06-28	1987	6	28	179	11.773	-0.748898	-0.754073	8.49829	3.97152	0.842234
551923200	1987-06-29	1987	6	29	180	12.1899	-0.35137	-0.353798	5.74687	1.2279	0.260399
552009600	1987-06-30	1987	6	30	181	12.3039	-0.173948	-0.17515	4.99429	0.157509	0.0334028
552096000	1987-07-01	1987	7	1	182	12.9597	0.475633	0.47892	0.665712	-4.0866	-0.866639
552182400	1987-07-02	1987	7	2	183	13.1319	0.628348	0.63269	0	-4.71169	-0.999201
552268800	1987-07-03	1987	7	3	184	13.167	0.714783	0.719723	0	-4.99535	-1.05936
552355200	1987-07-04	1987	7	4	185	13.0723	0.656471	0.661007	-0.0774252	-5.17457	-1.09736
552441600	1987-07-05	1987	7	5	186	12.8262	0.345918	0.348308	1.54686	-3.54857	-0.752539
552528000	1987-07-06	1987	7	6	187	12.4644	-0.0359005	-0.0361486	3.93486	-1.15351	-0.244622
552614400	1987-07-07	1987	7	7	188	12.1951	-0.276537	-0.278448	5.71257	0.70868	0.150289
552700800	1987-07-08	1987	7	8	189	12.2125	-0.225625	-0.227184	5.59772	0.51867	0.109994
552787200	1987-07-09	1987	7	9	190	12.3477	-0.102916	-0.103627	4.70542	-0.451474	-0.0957433
552873600	1987-07-10	1987	7	10	191	12.6812	0.0603636	0.0607808	2.50429	-1.92675	-0.408603
552960000	1987-07-11	1987	7	11	192	12.6236	-0.0817809	-0.082346	2.884	-1.52438	-0.323272
553046400	1987-07-12	1987	7	12	193	12.6586	-0.0860186	-0.086613	2.65343	-1.51274	-0.320805
553132800	1987-07-13	1987	7	13	194	12.4392	-0.299039	-0.301106	4.10115	0.419855	0.0890379
553219200	1987-07-14	1987	7	14	195	11.7834	-0.925773	-0.932171	8.42971	4.87665	1.03418
553305600	1987-07-15	1987	7	15	196	11.7949	-0.904498	-0.910748	8.35343	4.58659	0.972671
553392000	1987-07-16	1987	7	16	197	11.8455	-0.998791	-1.00569	8.02	4.9595	1.05175
553478400	1987-07-17	1987	7	17	198	11.656	-1.1846	-1.19279	9.27057	6.13227	1.30046
553564800	1987-07-18	1987	7	18	199	11.8669	-1.01595	-1.02297	7.87858	4.74766	1.00683
553651200	1987-07-19	1987	7	19	200	12.3051	-0.644716	-0.649171	4.98657	1.86323	0.395132
553737600	1987-07-20	1987	7	20	201	13.0148	0.057886	0.058286	0.302282	-2.81762	-0.597529
553824000	1987-07-21	1987	7	21	202	13.5423	0.602868	0.607034	0	-3.28226	-0.696064
553910400	1987-07-22	1987	7	22	203	13.6047	0.59135	0.595436	0	-3.14902	-0.667808
553996800	1987-07-23	1987	7	23	204	13.641	0.637603	0.642009	0	-2.98364	-0.632736
554083200	1987-07-24	1987	7	24	205	13.4353	0.481154	0.484479	0	-3.01312	-0.638988
554169600	1987-07-25	1987	7	25	206	13.4003	0.508816	0.512332	0	-3.11066	-0.659673
554256000	1987-07-26	1987	7	26	207	13.5647	0.680134	0.684834	0	-2.85849	-0.606196
554342400	1987-07-27	1987	7	27	208	13.9386	1.04338	1.05059	0	-2.68639	-0.569699
554428800	1987-07-28	1987	7	28	209	13.9821	1.11431	1.12201	0	-2.73829	-0.580704
554515200	1987-07-29	1987	7	29	210	13.7853	0.869751	0.875761	0	-2.60331	-0.552081
554601600	1987-07-30	1987	7	30	211	13.4539	0.493143	0.49655	0	-2.25554	-0.47833
554688000	1987-07-31	1987	7	31	212	12.91	-0.123343	-0.124196	0.994001	-0.984808	-0.208847
554774400	1987-08-01	1987	8	1	213	12.5422	-0.570067	-0.574006	3.42143	1.44156	0.305709
554860800	1987-08-02	1987	8	2	214	12.4216	-0.748278	-0.753449	4.21771	2.14434	0.454747
554947200	1987-08-03	1987	8	3	215	12.4745	-0.757436	-0.76267	3.868	1.91394	0.405887
555033600	1987-08-04	1987	8	4	216	12.5522	-0.655376	-0.659905	3.35543	1.4409	0.305569
555120000	1987-08-05	1987	8	5	217	12.5205	-0.631737	-0.636102	3.56457	1.46136	0.309909
555206400	1987-08-06	1987	8	6	218	12.4147	-0.789688	-0.795145	4.26314	2.36693	0.501951
555292800	1987-08-07	1987	8	7	219	12.3616	-0.911848	-0.918149	4.61372	2.84471	0.603272
555379200	1987-08-08	1987	8	8	220	12.8703	-0.467299	-0.470528	1.25629	-0.22474	-0.0476603
555465600	1987-08-09	1987	8	9	221	13.3701	-0.0249025	-0.0250746	0	-1.36652	-0.289795
555552000	1987-08-10	1987	8	10	222	13.3351	-0.139142	-0.140103	0	-1.22402	-0.259575
555638400	1987-08-11	1987	8	11	223	13.2074	-0.314753	-0.316928	0	-1.27389	-0.270153
555724800	1987-08-12	1987	8	12	224	12.5453	-0.968497	-0.97519	3.40086	2.11664	0.448872
555811200	1987-08-13	1987	8	13	225	12.3792	-1.08432	-1.09181	4.49715	3.16968	0.672189
555897600	1987-08-14	1987	8	14	226	12.6732	-0.754015	-0.759225	2.55657	1.2039	0.25531
555984000	1987-08-15	1987	8	15	227	12.9468	-0.542712	-0.546462	0.751427	-0.588623	-0.124828
556070400	1987-08-16	1987	8	16	228	13.1445	-0.416717	-0.419596	0	-1.10761	-0.234889
556156800	1987-08-17	1987	8	17	229	13.02	-0.56337	-0.567263	0.268003	-0.775923	-0.164549
556243200	1987-08-18	1987	8	18	230	13.531	-0.0989717	-0.0996556	0	-0.977747	-0.207349
556329600	1987-08-19	1987	8	19	231	14.2557	0.64928	0.653766	0	-1.18168	-0.250598
556416000	1987-08-20	1987	8	20	232	14.3471	0.725796	0.730811	0	-1.2488	-0.264831
556502400	1987-08-21	1987	8	21	233	14.3814	0.717158	0.722114	0	-0.948768	-0.201204
556588800	1987-08-22	1987	8	22	234	14.5257	0.81974	0.825405	0	-0.924948	-0.196152
556675200	1987-08-23	1987	8	23	235	14.3245	0.652657	0.657167	0	-0.933886	-0.198048
556761600	1987-08-24	1987	8	24	236	13.8823	0.217253	0.218755	0	-1.14966	-0.243806
556848000	1987-08-25	1987	8	25	237	13.8909	0.167871	0.169031	0	-1.02642	-0.217671
556934400	1987-08-26	1987	8	26	238	13.7635	0.00540894	0.00544632	0	-0.818834	-0.173649
557020800	1987-08-27	1987	8	27	239	13.649	-0.210174	-0.211626	0	-0.823535	-0.174646
557107200	1987-08-28	1987	8	28	240	13.4736	-0.506735	-0.510237	0	-0.730915	-0.155004
557193600	1987-08-29	1987	8	29	241	13.6645	-0.29009	-0.292095	0	-0.946825	-0.200792
557280000	1987-08-30	1987	8	30	242	13.6334	-0.204502	-0.205915	0	-0.984547	-0.208791
557366400	1987-08-31	1987	8	31	243	13.1578	-0.543573	-0.547329	0	-1.16963	-0.248042
557452800	1987-09-01	1987	9	1	244	12.934	-0.823676	-0.829368	0.835424	-0.234764	-0.0497861
557539200	1987-09-02	1987	9	2	245	13.8068	-0.0244915	-0.0246607	0	-1.23489	-0.261881
557625600	1987-09-03	1987	9	3	246	14.2029	0.369318	0.37187	0	-1.26674	-0.268635
557712000	1987-09-04	1987	9	4	247	14.3858	0.606563	0.610755	0	-1.39993	-0.29688
557798400	1987-09-05	1987	9	5	248	14.5369	0.798797	0.804317	0	-1.34278	-0.284761
557884800	1987-09-06	1987	9	6	249	14.7142	1.00003	1.00694	0	-1.17323	-0.248806
557971200	1987-09-07	1987	9	7	250	14.881	1.13274	1.14057	0	-1.05326	-0.223363
558057600	1987-09-08	1987	9	8	251	14.751	1.05625	1.06355	0	-1.09764	-0.232775
558144000	1987-09-09	1987	9	9	252	14.8984	1.2003	1.20859	0	-1.20755	-0.256084
558230400	1987-09-10	1987	9	10	253	15.1296	1.32135	1.33048	0	-0.931234	-0.197485
558316800	1987-09-11	1987	9	11	254	15.1026	1.24003	1.2486	0	-0.744915	-0.157973
558403200	1987-09-12	1987	9	12	255	14.7474	0.899823	0.906041	0	-0.757152	-0.160568
558489600	1987-09-13	1987	9	13	256	14.5979	0.688635	0.693394	0	-0.773209	-0.163973
558576000	1987-09-14	1987	9	14	257	14.4838	0.526672	0.530312	0	-0.796711	-0.168957
558662400	1987-09-15	1987	9	15	258	14.1604	0.130326	0.131227	0	-0.59996	-0.127233
558748800	1987-09-16	1987	9	16	259	13.8314	-0.201933	-0.203329	0	-0.521674	-0.110631
558835200	1987-09-17	1987	9	17	260	13.8049	-0.154123	-0.155188	0	-0.541478	-0.11483
558921600	1987-09-18	1987	9	18	261	13.6583	-0.186205	-0.187491	0	-0.647209	-0.137253
559008000	1987-09-19	1987	9	19	262	13.4613	-0.308126	-0.310255	0	-0.680025	-0.144212
559094400	1987-09-20	1987	9	20	263	13.0764	-0.681567	-0.686276	-0.103993	-0.807782	-0.171305
559180800	1987-09-21	1987	9	21	264	12.9792	-0.772983	-0.778324	0.537139	-0.253204	-0.0536967
559267200	1987-09-22	1987	9	22	265	12.9075	-0.801982	-0.807524	1.01029	0.0787221	0.0166945
559353600	1987-09-23	1987	9	23	266	13.51	-0.262775	-0.264591	0	-0.989935	-0.209934
559440000	1987-09-24	1987	9	24	267	13.6032	-0.242168	-0.243841	0	-0.993119	-0.210609
559526400	1987-09-25	1987	9	25	268	13.4334	-0.505458	-0.508951	0	-0.755633	-0.160246
559612800	1987-09-26	1987	9	26	269	12.9286	-0.981654	-0.988438	0.871427	0.119418	0.0253248
559699200	1987-09-27	1987	9	27	270	12.8294	-1.01207	-1.01907	1.52629	0.5312	0.112651
559785600	1987-09-28	1987	9	28	271	13.0817	-0.699151	-0.703982	-0.13914	-1.1237	-0.238302
559872000	1987-09-29	1987	9	29	272	13.4866	-0.314668	-0.316843	0	-0.537511	-0.113989
559958400	1987-09-30	1987	9	30	273	13.7136	-0.0516926	-0.0520498	0	-0.741601	-0.15727
560044800	1987-10-01	1987	10	1	274	13.4621	-0.233995	-0.235612	0	-0.95751	-0.203058
560131200	1987-10-02	1987	10	2	275	13.3743	-0.240186	-0.241846	0	-1.15399	-0.244726
560217600	1987-10-03	1987	10	3	276	13.6697	0.103756	0.104473	0	-1.27145	-0.269635
560304000	1987-10-04	1987	10	4	277	14.047	0.445741	0.448821	0	-1.12256	-0.23806
560390400	1987-10-05	1987	10	5	278	14.2734	0.624799	0.629116	0	-1.19901	-0.254271
560476800	1987-10-06	1987	10	6	279	14.4773	0.883956	0.890064	0	-1.38526	-0.293769
560563200	1987-10-07	1987	10	7	280	14.4216	0.873228	0.879263	0	-1.21745	-0.258182
560649600	1987-10-08	1987	10	8	281	14.206	0.65649	0.661026	0	-1.09786	-0.232822
560736000	1987-10-09	1987	10	9	282	14.3422	0.823314	0.829004	0	-1.23883	-0.262718
560822400	1987-10-10	1987	10	10	283	14.666	1.20325	1.21157	0	-1.43989	-0.305354
560908800	1987-10-11	1987	10	11	284	14.7721	1.36547	1.3749	0	-1.52811	-0.324065
560995200	1987-10-12	1987	10	12	285	14.5703	1.21475	1.22314	0	-1.57692	-0.334416
561081600	1987-10-13	1987	10	13	286	14.1326	0.75587	0.761093	0	-1.50256	-0.318645
561168000	1987-10-14	1987	10	14	287	14.1229	0.748583	0.753756	0	-1.47762	-0.313356
561254400	1987-10-15	1987	10	15	288	14.256	0.847147	0.853001	0	-1.35128	-0.286564
561340800	1987-10-16	1987	10	16	289	14.1716	0.735336	0.740417	0	-1.38851	-0.29446
561427200	1987-10-17	1987	10	17	290	13.6866	0.236305	0.237938	0	-1.3504	-0.286377
561513600	1987-10-18	1987	10	18	291	13.8258	0.405369	0.40817	0	-1.50837	-0.319877
561600000	1987-10-19	1987	10	19	292	13.8256	0.42178	0.424695	0	-1.59224	-0.337663
561686400	1987-10-20	1987	10	20	293	14.1145	0.743223	0.748358	0	-1.72711	-0.366266
561772800	1987-10-21	1987	10	21	294	14.2999	0.997458	1.00435	0	-1.83131	-0.388362
561859200	1987-10-22	1987	10	22	295	14.0112	0.724772	0.72978	0	-1.73737	-0.368442
561945600	1987-10-23	1987	10	23	296	14.3718	1.10383	1.11145	0	-1.8036	-0.382487
562032000	1987-10-24	1987	10	24	297	14.6825	1.39419	1.40383	0	-1.80821	-0.383465
562118400	1987-10-25	1987	10	25	298	14.1464	0.844079	0.849912	0	-1.50687	-0.319561
562204800	1987-10-26	1987	10	26	299	13.5329	0.265129	0.266961	0	-1.42195	-0.301551
562291200	1987-10-27	1987	10	27	300	13.4712	0.285214	0.287185	0	-1.98752	-0.42149
562377600	1987-10-28	1987	10	28	301	14.4161	1.25749	1.26618	0	-2.35732	-0.499914
562464000	1987-10-29	1987	10	29	302	14.8649	1.74289	1.75494	0	-2.68241	-0.568855
562550400	1987-10-30	1987	10	30	303	14.8249	1.64109	1.65243	0	-2.46876	-0.523546
562636800	1987-10-31	1987	10	31	304	14.6748	1.46685	1.47698	0	-2.47769	-0.52544
562723200	1987-11-01	1987	11	1	305	14.4092	1.20187	1.21017	0	-2.40785	-0.51063
562809600	1987-11-02	1987	11	2	306	14.284	1.10092	1.10853	0	-2.47246	-0.52433
562896000	1987-11-03	1987	11	3	307	14.2851	1.12211	1.12987	0	-2.36442	-0.501418
562982400	1987-11-04	1987	11	4	308	14.0694	0.956983	0.963596	0	-2.50808	-0.531885
563068800	1987-11-05	1987	11	5	309	13.7135	0.661758	0.666331	0	-2.75028	-0.583247
563155200	1987-11-06	1987	11	6	310	13.9671	0.89846	0.904668	0	-2.82518	-0.599131
563241600	1987-11-07	1987	11	7	311	14.1691	1.10433	1.11196	0	-2.79417	-0.592556
563328000	1987-11-08	1987	11	8	312	13.9852	0.973673	0.980401	0	-3.01287	-0.638935
563414400	1987-11-09	1987	11	9	313	13.9626	1.04108	1.04828	0	-3.14658	-0.667291
563500800	1987-11-10	1987	11	10	314	13.7058	0.803407	0.808959	0	-3.09591	-0.656545
563587200	1987-11-11	1987	11	11	315	13.6168	0.677334	0.682015	0	-2.76609	-0.586599
563673600	1987-11-12	1987	11	12	316	13.9303	0.95696	0.963573	0	-2.62783	-0.557281
563760000	1987-11-13	1987	11	13	317	14.0478	1.0943	1.10187	0	-2.70599	-0.573856
563846400	1987-11-14	1987	11	14	318	13.9514	1.01126	1.01824	0	-2.79319	-0.592347
563932800	1987-11-15	1987	11	15	319	13.8851	0.985981	0.992795	0	-2.98349	-0.632704
564019200	1987-11-16	1987	11	16	320	13.5535	0.643469	0.647916	0	-2.94441	-0.624417
564105600	1987-11-17	1987	11	17	321	13.6721	0.731253	0.736307	0	-2.74074	-0.581225
564192000	1987-11-18	1987	11	18	322	13.7191	0.763025	0.768298	0	-2.66505	-0.565174
564278400	1987-11-19	1987	11	19	323	13.5934	0.689641	0.694406	0	-2.8948	-0.613896
564364800	1987-11-20	1987	11	20	324	13.4862	0.630565	0.634922	0	-3.12114	-0.661896
564451200	1987-11-21	1987	11	21	325	13.496	0.626375	0.630703	0	-3.17925	-0.674218
564537600	1987-11-22	1987	11	22	326	13.3975	0.53865	0.542372	0	-3.28759	-0.697194
564624000	1987-11-23	1987	11	23	327	13.1387	0.301238	0.30332	0	-3.3256	-0.705254
564710400	1987-11-24	1987	11	24	328	13.0325	0.234023	0.23564	0.185712	-3.31566	-0.703147
564796800	1987-11-25	1987	11	25	329	13.0438	0.248029	0.249743	0.111144	-3.47071	-0.736027
564883200	1987-11-26	1987	11	26	330	13.3312	0.53081	0.534478	0	-3.54906	-0.752644
564969600	1987-11-27	1987	11	27	331	13.0908	0.310539	0.312685	-0.199143	-3.80597	-0.807126
565056000	1987-11-28	1987	11	28	332	12.9342	0.194636	0.195981	0.83458	-2.99078	-0.634251
565142400	1987-11-29	1987	11	29	333	12.8795	0.242265	0.243939	1.19543	-3.17044	-0.67235
565228800	1987-11-30	1987	11	30	334	12.8548	0.269468	0.27133	1.35829	-3.29316	-0.698376
565315200	1987-12-01	1987	12	1	335	12.9617	0.382889	0.385534	0.652853	-4.11495	-0.872652
565401600	1987-12-02	1987	12	2	336	13.1606	0.665585	0.670184	0	-5.17954	-1.09842
565488000	1987-12-03	1987	12	3	337	13.1492	0.710615	0.715526	0	-5.41478	-1.1483
565574400	1987-12-04	1987	12	4	338	13.1594	0.740417	0.745534	0	-5.4565	-1.15715
565660800	1987-12-05	1987	12	5	339	13.0895	0.637491	0.641896	-0.190571	-5.45213	-1.15622
565747200	1987-12-06	1987	12	6	340	13.0058	0.553792	0.557619	0.361435	-4.90101	-1.03935
565833600	1987-12-07	1987	12	7	341	13.0177	0.593484	0.597585	0.28343	-5.16	-1.09427
565920000	1987-12-08	1987	12	8	342	13.0444	0.627923	0.632262	0.106852	-5.33458	-1.1313
566006400	1987-12-09	1987	12	9	343	13.1349	0.744614	0.749759	0	-5.62023	-1.19187
566092800	1987-12-10	1987	12	10	344	13.1295	0.809144	0.814736	0	-5.99738	-1.27186
566179200	1987-12-11	1987	12	11	345	12.9527	0.658651	0.663203	0.712006	-5.48083	-1.16231
566265600	1987-12-12	1987	12	12	346	12.7293	0.433933	0.436932	2.1863	-3.97391	-0.842741
566352000	1987-12-13	1987	12	13	347	12.633	0.356112	0.358573	2.82229	-3.38377	-0.71759
566438400	1987-12-14	1987	12	14	348	12.5757	0.35377	0.356215	3.20029	-3.40093	-0.721231
566524800	1987-12-15	1987	12	15	349	12.3003	0.12673	0.127606	5.01829	-1.66722	-0.353564
566611200	1987-12-16	1987	12	16	350	11.9286	-0.204935	-0.206351	7.47143	0.53077	0.11256
566697600	1987-12-17	1987	12	17	351	11.8653	-0.222621	-0.224159	7.88886	0.681322	0.144487
566784000	1987-12-18	1987	12	18	352	11.847	-0.216425	-0.217921	8.00972	0.668112	0.141685
566870400	1987-12-19	1987	12	19	353	11.9834	-0.0838769	-0.0844565	7.10972	-0.209101	-0.0443438
566956800	1987-12-20	1987	12	20	354	11.9596	-0.0584371	-0.0588409	7.26657	-0.241777	-0.0512733
567043200	1987-12-21	1987	12	21	355	11.8887	-0.0508125	-0.0511636	7.73456	-0.163344	-0.0346401
567129600	1987-12-22	1987	12	22	356	11.8526	-0.0317141	-0.0319333	7.97285	-0.250115	-0.0530416
567216000	1987-12-23	1987	12	23	357	11.6499	-0.247474	-0.249184	9.31085	1.09497	0.232208
567302400	1987-12-24	1987	12	24	358	11.5842	-0.291107	-0.293119	9.74457	1.31291	0.278426
567388800	1987-12-25	1987	12	25	359	11.491	-0.339435	-0.341781	10.3591	1.63464	0.346656
567475200	1987-12-26	1987	12	26	360	11.3435	-0.430948	-0.433926	11.3329	2.3904	0.506928
567561600	1987-12-27	1987	12	27	361	11.2844	-0.489369	-0.49275	11.7229	2.79819	0.593407
567648000	1987-12-28	1987	12	28	362	11.0522	-0.705654	-0.71053	13.2554	4.22247	0.895452
567734400	1987-12-29	1987	12	29	363	11.0026	-0.757724	-0.76296	13.5829	4.67762	0.991975
567820800	1987-12-30	1987	12	30	364	11.0462	-0.666069	-0.670671	13.2949	4.04561	0.857946
567907200	1987-12-31	1987	12	31	365	11.1362	-0.591562	-0.59565	12.7009	3.51595	0.745622
567993600	1988-01-01	1988	1	1	1	10.9212	-0.735462	-0.740544	14.1203	4.56965	0.969079
568080000	1988-01-02	1988	1	2	2	11.0221	-0.647372	-0.651846	13.4543	4.08257	0.865783
568166400	1988-01-03	1988	1	3	3	10.9056	-0.793317	-0.798799	14.2231	5.06151	1.07339
568252800	1988-01-04	1988	1	4	4	10.8401	-0.843907	-0.849739	14.6551	5.35708	1.13607
568339200	1988-01-05	1988	1	5	5	10.7974	-0.908605	-0.914883	14.9371	5.72467	1.21402
568425600	1988-01-06	1988	1	6	6	10.716	-0.968597	-0.975291	15.4746	6.09569	1.2927
568512000	1988-01-07	1988	1	7	7	10.7325	-0.906311	-0.912574	15.3657	5.70498	1.20985
568598400	1988-01-08	1988	1	8	8	11.1182	-0.531577	-0.535251	12.82	3.21263	0.681298
568684800	1988-01-09	1988	1	9	9	11.1968	-0.439569	-0.442607	12.3014	2.62049	0.555723
568771200	1988-01-10	1988	1	10	10	11.1643	-0.450761	-0.453875	12.5157	2.71921	0.576658
568857600	1988-01-11	1988	1	11	11	10.8942	-0.715533	-0.720477	14.2986	4.49896	0.954087
568944000	1988-01-12	1988	1	12	12	10.6068	-0.963195	-0.969851	16.1954	6.16646	1.30771
569030400	1988-01-13	1988	1	13	13	10.6235	-0.959596	-0.966227	16.0849	6.12273	1.29844
569116800	1988-01-14	1988	1	14	14	10.9168	-0.628835	-0.63318	14.1494	3.95594	0.838929
569203200	1988-01-15	1988	1	15	15	10.9553	-0.561121	-0.564998	13.8949	3.51954	0.746383
569289600	1988-01-16	1988	1	16	16	10.8516	-0.700908	-0.705751	14.5797	4.4327	0.940036
569376000	1988-01-17	1988	1	17	17	10.7083	-0.848794	-0.85466	15.5251	5.4447	1.15465
569462400	1988-01-18	1988	1	18	18	10.8497	-0.724984	-0.729994	14.5917	4.56794	0.968716
569548800	1988-01-19	1988	1	19	19	11.0827	-0.523766	-0.527385	13.054	3.25735	0.69078
569635200	1988-01-20	1988	1	20	20	11.0205	-0.563265	-0.567158	13.4646	3.5405	0.750828
569721600	1988-01-21	1988	1	21	21	10.7512	-0.795789	-0.801288	15.2423	5.12279	1.08638
569808000	1988-01-22	1988	1	22	22	10.7243	-0.817547	-0.823196	15.4197	5.24545	1.11239
569894400	1988-01-23	1988	1	23	23	10.9362	-0.590059	-0.594137	14.0209	3.70794	0.786336
569980800	1988-01-24	1988	1	24	24	11.3066	-0.253161	-0.254911	11.5763	1.45737	0.309062
570067200	1988-01-25	1988	1	25	25	11.37	-0.195428	-0.196779	11.158	1.05321	0.223354
570153600	1988-01-26	1988	1	26	26	11.3534	-0.211992	-0.213457	11.2677	1.19579	0.253589
570240000	1988-01-27	1988	1	27	27	11.2084	-0.353321	-0.355762	12.2243	2.15638	0.4573
570326400	1988-01-28	1988	1	28	28	11.0944	-0.459825	-0.463003	12.9769	2.86852	0.608323
570412800	1988-01-29	1988	1	29	29	11.1783	-0.371384	-0.373951	12.4231	2.31175	0.490249
570499200	1988-01-30	1988	1	30	30	11.1584	-0.373511	-0.376092	12.5543	2.34121	0.496498
570585600	1988-01-31	1988	1	31	31	11.044	-0.524652	-0.528278	13.3094	3.33858	0.708007
570672000	1988-02-01	1988	2	1	32	11.0758	-0.513978	-0.51753	13.0994	3.29788	0.699376
570758400	1988-02-02	1988	2	2	33	11.1527	-0.446482	-0.449568	12.592	2.91283	0.61772
570844800	1988-02-03	1988	2	3	34	11.2519	-0.332731	-0.335031	11.9371	2.12757	0.45119
570931200	1988-02-04	1988	2	4	35	11.3466	-0.235899	-0.23753	11.3123	1.48679	0.315301
571017600	1988-02-05	1988	2	5	36	11.3464	-0.228735	-0.230316	11.314	1.43007	0.303272
571104000	1988-02-06	1988	2	6	37	10.7619	-0.812746	-0.818362	15.1711	5.25471	1.11436
571190400	1988-02-07	1988	2	7	38	10.3827	-1.21179	-1.22017	17.674	7.88822	1.67284
571276800	1988-02-08	1988	2	8	39	10.3444	-1.24528	-1.25388	17.9269	8.09438	1.71656
571363200	1988-02-09	1988	2	9	40	10.5395	-1.04993	-1.05718	16.6394	6.78258	1.43837
571449600	1988-02-10	1988	2	10	41	11.0519	-0.513184	-0.51673	13.2571	3.28426	0.696489
571536000	1988-02-11	1988	2	11	42	11.2097	-0.32121	-0.32343	12.2157	2.05104	0.434961
571622400	1988-02-12	1988	2	12	43	11.1149	-0.435566	-0.438575	12.8414	2.75435	0.584111
571708800	1988-02-13	1988	2	13	44	11.01	-0.544003	-0.547762	13.534	3.40562	0.722225
571795200	1988-02-14	1988	2	14	45	11.0379	-0.513142	-0.516688	13.3497	3.13042	0.663863
571881600	1988-02-15	1988	2	15	46	10.8127	-0.680549	-0.685251	14.836	4.24217	0.89963
571968000	1988-02-16	1988	2	16	47	10.8377	-0.619825	-0.624108	14.6714	3.90994	0.829175
572054400	1988-02-17	1988	2	17	48	10.9487	-0.487337	-0.490704	13.9386	3.09953	0.657313
572140800	1988-02-18	1988	2	18	49	11.0539	-0.357848	-0.360321	13.2443	2.29984	0.487724
572227200	1988-02-19	1988	2	19	50	11.1542	-0.201436	-0.202828	12.5826	1.31174	0.278178
572313600	1988-02-20	1988	2	20	51	11.079	-0.28052	-0.282458	13.0789	1.84266	0.390769
572400000	1988-02-21	1988	2	21	52	10.9077	-0.493882	-0.497295	14.2094	3.22288	0.683471
572486400	1988-02-22	1988	2	22	53	10.6771	-0.729001	-0.734039	15.7309	4.81141	1.02035
572572800	1988-02-23	1988	2	23	54	10.7387	-0.654779	-0.659303	15.3246	4.30123	0.912155
572659200	1988-02-24	1988	2	24	55	10.75	-0.665496	-0.670095	15.25	4.32261	0.916689
572745600	1988-02-25	1988	2	25	56	10.6793	-0.749807	-0.754989	15.7163	4.88384	1.03571
572832000	1988-02-26	1988	2	26	57	10.6949	-0.703892	-0.708756	15.6134	4.57588	0.970399
572918400	1988-02-27	1988	2	27	58	10.8619	-0.466519	-0.469743	14.5111	3.06908	0.650854
573004800	1988-02-28	1988	2	28	59	11.5352	0.1914	0.192722	10.0677	-1.31103	-0.278027
573091200	1988-02-29	1988	2	29	60	11.4844	0.107688	0.108432	10.4029	-0.780497	-0.165519
573177600	1988-03-01	1988	3	1	61	11.2653	-0.140364	-0.141333	11.8489	0.839909	0.178118
573264000	1988-03-02	1988	3	2	62	11.0777	-0.33581	-0.338131	13.0874	2.13965	0.453752
573350400	1988-03-03	1988	3	3	63	10.8793	-0.565437	-0.569344	14.3963	3.63834	0.771577
573436800	1988-03-04	1988	3	4	64	10.9768	-0.490538	-0.493927	13.7534	3.14217	0.666355
573523200	1988-03-05	1988	3	5	65	11.2055	-0.204846	-0.206261	12.244	1.3264	0.281289
573609600	1988-03-06	1988	3	6	66	10.9799	-0.405944	-0.408749	13.7329	2.67923	0.56818
573696000	1988-03-07	1988	3	7	67	10.8997	-0.44501	-0.448085	14.2617	2.93707	0.622859
573782400	1988-03-08	1988	3	8	68	10.8852	-0.439771	-0.44281	14.3577	2.90249	0.615526
573868800	1988-03-09	1988	3	9	69	11.1105	-0.234068	-0.235685	12.8706	1.54485	0.327613
573955200	1988-03-10	1988	3	10	70	11.0394	-0.320686	-0.322902	13.3403	2.11653	0.448849
574041600	1988-03-11	1988	3	11	71	10.7703	-0.60781	-0.61201	15.1163	4.01155	0.850723
574128000	1988-03-12	1988	3	12	72	10.8958	-0.479652	-0.482966	14.2874	3.1657	0.671345
574214400	1988-03-13	1988	3	13	73	10.9475	-0.438598	-0.441629	13.9463	2.82738	0.599599
574300800	1988-03-14	1988	3	14	74	11.2183	-0.191444	-0.192767	12.1591	1.2319	0.261246
574387200	1988-03-15	1988	3	15	75	11.2882	-0.149209	-0.15024	11.698	0.98478	0.208841
574473600	1988-03-16	1988	3	16	76	11.0156	-0.430186	-0.433158	13.4971	2.78539	0.590693
574560000	1988-03-17	1988	3	17	77	11.2205	-0.253628	-0.255381	12.1446	1.59447	0.338137
574646400	1988-03-18	1988	3	18	78	11.2364	-0.270104	-0.27197	12.04	1.70548	0.361678
574732800	1988-03-19	1988	3	19	79	11.1262	-0.376164	-0.378763	12.7669	2.43061	0.515455
574819200	1988-03-20	1988	3	20	80	11.0414	-0.403118	-0.405903	13.3266	2.62964	0.557663
574905600	1988-03-21	1988	3	21	81	10.9792	-0.423866	-0.426795	13.7371	2.79751	0.593264
574992000	1988-03-22	1988	3	22	82	11.0277	-0.364078	-0.366594	13.4174	2.36779	0.502133
575078400	1988-03-23	1988	3	23	83	11.1339	-0.271919	-0.273798	12.7163	1.72254	0.365296
575164800	1988-03-24	1988	3	24	84	11.3079	-0.109166	-0.109921	11.5677	0.650032	0.137851
575251200	1988-03-25	1988	3	25	85	11.336	-0.0963895	-0.0970556	11.3826	0.567371	0.120321
575337600	1988-03-26	1988	3	26	86	11.0647	-0.356998	-0.359465	13.1731	2.2722	0.481863
575424000	1988-03-27	1988	3	27	87	10.7143	-0.72817	-0.733202	15.4857	4.71347	0.999578
575510400	1988-03-28	1988	3	28	88	10.4779	-0.939147	-0.945637	17.0457	6.10807	1.29533
575596800	1988-03-29	1988	3	29	89	9.95779	-1.42941	-1.43929	20.4786	9.4124	1.99607
575683200	1988-03-30	1988	3	30	90	9.71571	-1.64529	-1.65666	22.0763	10.8042	2.29123
575769600	1988-03-31	1988	3	31	91	10.4071	-0.931562	-0.938	17.5129	6.05943	1.28501
575856000	1988-04-01	1988	4	1	92	10.5179	-0.798953	-0.804474	16.7817	5.14133	1.09031
575942400	1988-04-02	1988	4	2	93	10.7138	-0.612776	-0.61701	15.4891	3.90041	0.827154
576028800	1988-04-03	1988	4	3	94	10.7105	-0.55937	-0.563235	15.5106	3.63595	0.77107
576115200	1988-04-04	1988	4	4	95	10.6812	-0.609662	-0.613875	15.7043	3.97792	0.843591
576201600	1988-04-05	1988	4	5	96	10.4918	-0.849744	-0.855616	16.954	5.57316	1.18189
576288000	1988-04-06	1988	4	6	97	10.3621	-1.01633	-1.02336	17.8103	6.65551	1.41142
576374400	1988-04-07	1988	4	7	98	10.173	-1.19264	-1.20088	19.0583	7.84055	1.66273
576460800	1988-04-08	1988	4	8	99	10.2338	-1.09959	-1.10719	18.6571	7.25733	1.53905
576547200	1988-04-09	1988	4	9	100	10.9518	-0.414297	-0.41716	13.918	2.73436	0.579872
576633600	1988-04-10	1988	4	10	101	11.0826	-0.227882	-0.229456	13.0549	1.50402	0.318955
576720000	1988-04-11	1988	4	11	102	11.0494	-0.229736	-0.231324	13.2743	1.44288	0.305989
576806400	1988-04-12	1988	4	12	103	11.0296	-0.280374	-0.282312	13.4046	1.77589	0.37661
576892800	1988-04-13	1988	4	13	104	10.9164	-0.390434	-0.393132	14.152	2.50956	0.532198
576979200	1988-04-14	1988	4	14	105	10.4512	-0.767966	-0.773273	17.2223	5.00164	1.06069
577065600	1988-04-15	1988	4	15	106	10.2738	-0.973236	-0.979961	18.3931	6.34797	1.3462
577152000	1988-04-16	1988	4	16	107	10.3856	-1.02712	-1.03421	17.6551	6.5683	1.39293
577238400	1988-04-17	1988	4	17	108	10.3395	-1.15285	-1.16082	17.9594	7.40813	1.57103
577324800	1988-04-18	1988	4	18	109	10.3783	-1.1634	-1.17144	17.7031	7.45267	1.58048
577411200	1988-04-19	1988	4	19	110	10.9532	-0.604564	-0.608741	13.9086	3.72226	0.789374
577497600	1988-04-20	1988	4	20	111	11.3168	-0.205044	-0.206461	11.5094	1.14413	0.242634
577584000	1988-04-21	1988	4	21	112	11.4822	0.0175731	0.0176945	10.4174	-0.233345	-0.0494852
577670400	1988-04-22	1988	4	22	113	11.4836	0.0118662	0.0119482	10.408	-0.174285	-0.0369603
577756800	1988-04-23	1988	4	23	114	11.4953	0.00156645	0.00157728	10.3309	-0.0778483	-0.0165092
577843200	1988-04-24	1988	4	24	115	11.5205	0.0622671	0.0626974	10.1646	-0.458212	-0.0971723
577929600	1988-04-25	1988	4	25	116	11.6123	0.148023	0.149046	9.55857	-1.07617	-0.228221
578016000	1988-04-26	1988	4	26	117	11.6844	0.214318	0.2158	9.08286	-1.51507	-0.321298
578102400	1988-04-27	1988	4	27	118	11.9177	0.500579	0.504039	7.54343	-3.31777	-0.703594
578188800	1988-04-28	1988	4	28	119	12.4678	1.04748	1.05472	3.91258	-7.02568	-1.48993
578275200	1988-04-29	1988	4	29	120	12.5649	1.05592	1.06322	3.27143	-7.22935	-1.53312
578361600	1988-04-30	1988	4	30	121	12.337	0.786055	0.791487	4.77572	-5.63944	-1.19595
578448000	1988-05-01	1988	5	1	122	12.0196	0.411454	0.414297	6.87058	-3.05782	-0.648468
578534400	1988-05-02	1988	5	2	123	11.8064	0.130308	0.131208	8.278	-1.14264	-0.242319
578620800	1988-05-03	1988	5	3	124	11.4327	-0.238266	-0.239913	10.744	1.26506	0.26828
578707200	1988-05-04	1988	5	4	125	11.2235	-0.390104	-0.3928	12.1249	2.25061	0.477284
578793600	1988-05-05	1988	5	5	126	11.1443	-0.456093	-0.459245	12.6477	2.7413	0.581343
578880000	1988-05-06	1988	5	6	127	11.086	-0.487028	-0.490393	13.0326	2.87682	0.610082
578966400	1988-05-07	1988	5	7	128	11.3326	-0.237844	-0.239488	11.4049	1.27622	0.270646
579052800	1988-05-08	1988	5	8	129	11.5932	0.0354314	0.0356762	9.68458	-0.566272	-0.120088
579139200	1988-05-09	1988	5	9	130	11.6877	0.162494	0.163617	9.06143	-1.41059	-0.299141
579225600	1988-05-10	1988	5	10	131	11.887	0.392029	0.394738	7.74572	-2.81631	-0.59725
579312000	1988-05-11	1988	5	11	132	12.1366	0.646204	0.65067	6.09829	-4.45693	-0.945175
579398400	1988-05-12	1988	5	12	133	12.3143	0.783414	0.788827	4.92572	-5.43593	-1.15279
579484800	1988-05-13	1988	5	13	134	12.4293	0.8223	0.827982	4.16629	-5.87806	-1.24655
579571200	1988-05-14	1988	5	14	135	12.4077	0.699829	0.704665	4.30943	-5.28276	-1.12031
579657600	1988-05-15	1988	5	15	136	12.5383	0.816895	0.82254	3.44714	-5.94029	-1.25975
579744000	1988-05-16	1988	5	16	137	12.7348	1.01049	1.01747	2.15029	-7.21862	-1.53084
579830400	1988-05-17	1988	5	17	138	12.3497	0.635201	0.639591	4.69172	-4.80456	-1.0189
579916800	1988-05-18	1988	5	18	139	12.1962	0.480676	0.483997	5.70486	-3.96025	-0.839845
580003200	1988-05-19	1988	5	19	140	12.1916	0.44144	0.444491	5.73571	-3.78062	-0.801751
580089600	1988-05-20	1988	5	20	141	12.316	0.50702	0.510524	4.91458	-4.2472	-0.900697
580176000	1988-05-21	1988	5	21	142	12.1832	0.353325	0.355766	5.79057	-3.1318	-0.664157
580262400	1988-05-22	1988	5	22	143	11.716	-0.096241	-0.0969061	8.87457	-0.0765068	-0.0162247
580348800	1988-05-23	1988	5	23	144	11.2447	-0.56239	-0.566276	11.9851	3.10779	0.659064
580435200	1988-05-24	1988	5	24	145	11.0253	-0.741047	-0.746168	13.4329	4.2946	0.910749
580521600	1988-05-25	1988	5	25	146	11.3068	-0.452764	-0.455893	11.5754	2.40376	0.509762
580608000	1988-05-26	1988	5	26	147	11.8284	0.0430504	0.0433478	8.13229	-0.87894	-0.186396
580694400	1988-05-27	1988	5	27	148	11.9461	0.060327	0.0607438	7.35571	-1.0719	-0.227317
580780800	1988-05-28	1988	5	28	149	12.4031	0.44443	0.447501	4.33943	-3.67387	-0.779111
580867200	1988-05-29	1988	5	29	150	12.3951	0.463077	0.466277	4.39257	-3.84349	-0.815083
580953600	1988-05-30	1988	5	30	151	12.2397	0.279012	0.28094	5.41772	-2.72588	-0.578074
581040000	1988-05-31	1988	5	31	152	12.2966	0.357577	0.360048	5.04229	-3.25611	-0.690519
581126400	1988-06-01	1988	6	1	153	12.8931	0.923522	0.929904	1.10543	-7.15785	-1.51795
581212800	1988-06-02	1988	6	2	154	13.017	0.980698	0.987474	0.287717	-7.6618	-1.62483
581299200	1988-06-03	1988	6	3	155	13.1355	1.02037	1.02743	0	-7.43719	-1.57719
581385600	1988-06-04	1988	6	4	156	13.0061	0.804998	0.810561	0.359717	-6.36627	-1.35008
581472000	1988-06-05	1988	6	5	157	12.8281	0.613414	0.617653	1.53485	-5.06662	-1.07447
581558400	1988-06-06	1988	6	6	158	12.7057	0.492765	0.49617	2.34229	-4.20025	-0.890741
581644800	1988-06-07	1988	6	7	159	12.8652	0.685362	0.690098	1.28972	-5.38591	-1.14218
581731200	1988-06-08	1988	6	8	160	12.9565	0.822215	0.827897	0.687144	-6.15394	-1.30506
581817600	1988-06-09	1988	6	9	161	13.1951	1.07275	1.08016	0	-6.82887	-1.44819
581904000	1988-06-10	1988	6	10	162	13.1764	1.00631	1.01326	0	-6.62251	-1.40442
581990400	1988-06-11	1988	6	11	163	12.4194	0.204086	0.205496	4.23229	-2.10441	-0.446279
582076800	1988-06-12	1988	6	12	164	12.6592	0.421376	0.424288	2.64915	-3.459	-0.733545
582163200	1988-06-13	1988	6	13	165	12.6605	0.475496	0.478782	2.64057	-3.84421	-0.815237
582249600	1988-06-14	1988	6	14	166	12.5612	0.511432	0.514967	3.29629	-4.15371	-0.88087
582336000	1988-06-15	1988	6	15	167	12.5132	0.562004	0.565888	3.61257	-4.311	-0.914227
582422400	1988-06-16	1988	6	16	168	12.8891	0.961866	0.968513	1.132	-6.82176	-1.44668
582508800	1988-06-17	1988	6	17	169	12.9248	0.976374	0.983121	0.896289	-6.88965	-1.46108
582595200	1988-06-18	1988	6	18	170	12.517	0.55659	0.560436	3.58772	-3.82336	-0.810813
582681600	1988-06-19	1988	6	19	171	12.2871	0.316846	0.319036	5.10486	-2.18499	-0.463367
582768000	1988-06-20	1988	6	20	172	12.4395	0.514378	0.517933	4.09943	-3.54679	-0.752162
582854400	1988-06-21	1988	6	21	173	12.7848	0.850806	0.856685	1.82029	-5.70207	-1.20923
582940800	1988-06-22	1988	6	22	174	12.8177	0.881919	0.888013	1.60343	-5.87549	-1.24601
583027200	1988-06-23	1988	6	23	175	13.0929	1.06623	1.07359	-0.212859	-7.13835	-1.51382
583113600	1988-06-24	1988	6	24	176	13.1469	1.00197	1.00889	0	-6.24394	-1.32414
583200000	1988-06-25	1988	6	25	177	12.6778	0.42068	0.423587	2.52657	-3.18778	-0.676028
583286400	1988-06-26	1988	6	26	178	12.8501	0.435302	0.43831	1.38915	-3.51988	-0.746456
583372800	1988-06-27	1988	6	27	179	12.6078	0.0859062	0.0864999	2.98858	-1.53819	-0.326202
583459200	1988-06-28	1988	6	28	180	12.086	-0.455265	-0.458411	6.43257	1.91361	0.405816
583545600	1988-06-29	1988	6	29	181	11.6575	-0.820311	-0.82598	9.26028	4.42351	0.938086
583632000	1988-06-30	1988	6	30	182	11.7535	-0.730601	-0.73565	8.62686	3.87455	0.821669
583718400	1988-07-01	1988	7	1	183	12.0935	-0.410093	-0.412927	6.38286	1.67117	0.354402
583804800	1988-07-02	1988	7	2	184	11.984	-0.468205	-0.47144	7.10543	2.11009	0.447483
583891200	1988-07-03	1988	7	3	185	11.9483	-0.467554	-0.470785	7.34114	2.244	0.475881
583977600	1988-07-04	1988	7	4	186	12.0486	-0.431743	-0.434727	6.67943	1.584	0.335916
584064000	1988-07-05	1988	7	5	187	12.1423	-0.357978	-0.360452	6.06058	0.972208	0.206175
584150400	1988-07-06	1988	7	6	188	12.049	-0.422641	-0.425562	6.67685	1.67297	0.354783
584236800	1988-07-07	1988	7	7	189	11.6573	-0.78082	-0.786216	9.262	4.18296	0.887073
584323200	1988-07-08	1988	7	8	190	11.0765	-1.37409	-1.38358	13.0951	7.93825	1.68345
584409600	1988-07-09	1988	7	9	191	11.3561	-1.2647	-1.27344	11.2497	6.81867	1.44602
584496000	1988-07-10	1988	7	10	192	11.0145	-1.69087	-1.70256	13.504	9.09562	1.92889
584582400	1988-07-11	1988	7	11	193	11.0973	-1.64732	-1.6587	12.958	8.79183	1.86447
584668800	1988-07-12	1988	7	12	194	11.7543	-0.983975	-0.990774	8.62172	4.94043	1.04771
584755200	1988-07-13	1988	7	13	195	12.483	-0.226164	-0.227727	3.81229	0.259227	0.0549739
584841600	1988-07-14	1988	7	14	196	12.5264	-0.173069	-0.174264	3.526	-0.240841	-0.0510748
584928000	1988-07-15	1988	7	15	197	13.0409	0.196664	0.198023	0.130002	-2.9305	-0.621468
585014400	1988-07-16	1988	7	16	198	12.6588	-0.181747	-0.183003	2.65171	-0.486592	-0.103191
585100800	1988-07-17	1988	7	17	199	12.4443	-0.438545	-0.441576	4.06772	0.936801	0.198666
585187200	1988-07-18	1988	7	18	200	12.9343	-0.0154947	-0.0156017	0.833712	-2.28963	-0.485558
585273600	1988-07-19	1988	7	19	201	12.6548	-0.302116	-0.304203	2.67829	-0.441612	-0.093652
585360000	1988-07-20	1988	7	20	202	12.7834	-0.156093	-0.157171	1.82971	-1.45255	-0.30804
585446400	1988-07-21	1988	7	21	203	12.7436	-0.269688	-0.271552	2.092	-1.05702	-0.224161
585532800	1988-07-22	1988	7	22	204	12.8779	-0.125514	-0.126381	1.20571	-1.77793	-0.377042
585619200	1988-07-23	1988	7	23	205	13.0013	0.0471285	0.0474542	0.391427	-2.62169	-0.555978
585705600	1988-07-24	1988	7	24	206	13.553	0.661543	0.666115	0	-3.11066	-0.659673
585792000	1988-07-25	1988	7	25	207	13.4579	0.57338	0.577343	0	-2.85849	-0.606196
585878400	1988-07-26	1988	7	26	208	13.3253	0.430133	0.433106	0	-2.68639	-0.569699
585964800	1988-07-27	1988	7	27	209	12.7391	-0.128675	-0.129564	2.122	-0.616287	-0.130695
586051200	1988-07-28	1988	7	28	210	13.016	0.100401	0.101095	0.294571	-2.30874	-0.489612
586137600	1988-07-29	1988	7	29	211	13.0739	0.113143	0.113925	-0.0877163	-2.34326	-0.496932
586224000	1988-07-30	1988	7	30	212	12.8822	-0.151135	-0.15218	1.17743	-0.801381	-0.169948
586310400	1988-07-31	1988	7	31	213	12.647	-0.465262	-0.468477	2.72972	0.749846	0.159019
586396800	1988-08-01	1988	8	1	214	12.4304	-0.739447	-0.744557	4.15943	2.08606	0.442387
586483200	1988-08-02	1988	8	2	215	12.9558	-0.276137	-0.278046	0.69143	-1.26263	-0.267764
586569600	1988-08-03	1988	8	3	216	13.2729	0.0652727	0.0657237	0	-1.91453	-0.406012
586656000	1988-08-04	1988	8	4	217	13.3813	0.229041	0.230624	0	-2.10321	-0.446024
586742400	1988-08-05	1988	8	5	218	13.2874	0.0830398	0.0836137	0	-1.89621	-0.402127
586828800	1988-08-06	1988	8	6	219	13.4797	0.206333	0.207759	0	-1.76901	-0.375152
586915200	1988-08-07	1988	8	7	220	13.5594	0.221792	0.223324	0	-1.48103	-0.314079
587001600	1988-08-08	1988	8	8	221	13.584	0.188994	0.1903	0	-1.36652	-0.289795
587088000	1988-08-09	1988	8	9	222	13.1769	-0.297324	-0.299378	0	-1.22402	-0.259575
587174400	1988-08-10	1988	8	10	223	13.0806	-0.441507	-0.444558	-0.13228	-1.40617	-0.298205
587260800	1988-08-11	1988	8	11	224	13.0661	-0.447718	-0.450812	-0.0362797	-1.3205	-0.280037
587347200	1988-08-12	1988	8	12	225	13.3986	-0.0649688	-0.0654178	0	-1.32747	-0.281514
587433600	1988-08-13	1988	8	13	226	13.5725	0.145206	0.146209	0	-1.35267	-0.286859
587520000	1988-08-14	1988	8	14	227	13.4451	-0.0444	-0.0447068	0	-1.34005	-0.284182
587606400	1988-08-15	1988	8	15	228	13.1282	-0.433081	-0.436074	0	-1.10761	-0.234889
587692800	1988-08-16	1988	8	16	229	13.1621	-0.421291	-0.424202	0	-1.04393	-0.221384
587779200	1988-08-17	1988	8	17	230	13.3429	-0.287155	-0.28914	0	-0.977747	-0.207349
587865600	1988-08-18	1988	8	18	231	12.664	-0.942409	-0.948921	2.61743	1.43575	0.304477
587952000	1988-08-19	1988	8	19	232	12.3638	-1.25758	-1.26627	4.59915	3.35035	0.710503
588038400	1988-08-20	1988	8	20	233	12.5838	-1.0805	-1.08797	3.14714	2.19838	0.466206
588124800	1988-08-21	1988	8	21	234	13.3881	-0.317922	-0.320119	0	-0.924948	-0.196152
588211200	1988-08-22	1988	8	22	235	13.4582	-0.213706	-0.215183	0	-0.933886	-0.198048
588297600	1988-08-23	1988	8	23	236	13.6332	-0.0318368	-0.0320568	0	-1.14966	-0.243806
588384000	1988-08-24	1988	8	24	237	13.8301	0.10709	0.10783	0	-1.02642	-0.217671
588470400	1988-08-25	1988	8	25	238	13.3131	-0.444981	-0.448056	0	-0.818834	-0.173649
588556800	1988-08-26	1988	8	26	239	13.2352	-0.623941	-0.628253	0	-0.823535	-0.174646
588643200	1988-08-27	1988	8	27	240	12.9242	-1.05622	-1.06352	0.900582	0.169667	0.035981
588729600	1988-08-28	1988	8	28	241	12.779	-1.17567	-1.1838	1.85886	0.912031	0.193413
588816000	1988-08-29	1988	8	29	242	13.0994	-0.738526	-0.74363	-0.255716	-1.24026	-0.263021
588902400	1988-08-30	1988	8	30	243	12.8491	-0.852275	-0.858164	1.396	0.226369	0.0480056
588988800	1988-08-31	1988	8	31	244	12.7601	-0.997573	-1.00447	1.98314	0.912954	0.193609
589075200	1988-09-01	1988	9	1	245	12.03	-1.80124	-1.81369	6.802	5.56711	1.18061
589161600	1988-09-02	1988	9	2	246	11.9148	-1.91873	-1.93199	7.56228	6.29555	1.33509
589248000	1988-09-03	1988	9	3	247	11.9186	-1.86071	-1.87357	7.53743	6.1375	1.30157
589334400	1988-09-04	1988	9	4	248	11.9419	-1.79614	-1.80855	7.38315	6.04037	1.28097
589420800	1988-09-05	1988	9	5	249	12.3231	-1.39101	-1.40062	4.86743	3.6942	0.783423
589507200	1988-09-06	1988	9	6	250	12.2056	-1.54271	-1.55337	5.64315	4.58989	0.973371
589593600	1988-09-07	1988	9	7	251	12.2747	-1.42011	-1.42992	5.18714	4.0895	0.867254
589680000	1988-09-08	1988	9	8	252	11.9939	-1.70425	-1.71602	7.04029	5.83274	1.23694
589766400	1988-09-09	1988	9	9	253	12.4257	-1.38255	-1.3921	4.19029	3.25906	0.691143
589852800	1988-09-10	1988	9	10	254	12.5391	-1.32347	-1.33262	3.442	2.69709	0.571968
589939200	1988-09-11	1988	9	11	255	12.2571	-1.59044	-1.60143	5.30286	4.54571	0.964002
590025600	1988-09-12	1988	9	12	256	12.1284	-1.78085	-1.79315	6.15229	5.37908	1.14073
590112000	1988-09-13	1988	9	13	257	12.1261	-1.83099	-1.84364	6.16772	5.37101	1.13902
590198400	1988-09-14	1988	9	14	258	12.7666	-1.26344	-1.27217	1.94028	1.34033	0.284241
590284800	1988-09-15	1988	9	15	259	12.9058	-1.12752	-1.13531	1.02143	0.499758	0.105983
590371200	1988-09-16	1988	9	16	260	12.751	-1.20802	-1.21637	2.04315	1.50167	0.318456
590457600	1988-09-17	1988	9	17	261	12.276	-1.56854	-1.57938	5.17858	4.53137	0.96096
590544000	1988-09-18	1988	9	18	262	12.1003	-1.66916	-1.6807	6.33829	5.65826	1.19994
590630400	1988-09-19	1988	9	19	263	11.9343	-1.82364	-1.83625	7.43372	6.72993	1.42721
590716800	1988-09-20	1988	9	20	264	11.8823	-1.86987	-1.88279	7.77657	6.98623	1.48156
590803200	1988-09-21	1988	9	21	265	12.0621	-1.64744	-1.65882	6.59029	5.65872	1.20004
590889600	1988-09-22	1988	9	22	266	12.0304	-1.74239	-1.75443	6.79943	5.8095	1.23201
590976000	1988-09-23	1988	9	23	267	11.7188	-2.12658	-2.14128	8.85571	7.8626	1.66741
591062400	1988-09-24	1988	9	24	268	12.8922	-1.04663	-1.05386	1.11143	0.3558	0.0754539
591148800	1988-09-25	1988	9	25	269	12.9244	-0.98581	-0.992623	0.898857	0.146849	0.031142
591235200	1988-09-26	1988	9	26	270	12.2697	-1.57168	-1.58255	5.21972	4.22463	0.895911
591321600	1988-09-27	1988	9	27	271	11.9865	-1.79435	-1.80674	7.08915	6.10458	1.29459
591408000	1988-09-28	1988	9	28	272	12.5462	-1.25506	-1.26373	3.39486	2.85735	0.605954
591494400	1988-09-29	1988	9	29	273	12.5291	-1.23624	-1.24478	3.508	2.7664	0.586666
591580800	1988-09-30	1988	9	30	274	12.0427	-1.65335	-1.66477	6.718	5.76049	1.22162
591667200	1988-10-01	1988	10	1	275	11.7334	-1.88109	-1.89409	8.75972	7.60572	1.61293
591753600	1988-10-02	1988	10	2	276	11.8966	-1.66936	-1.6809	7.68229	6.41084	1.35954
591840000	1988-10-03	1988	10	3	277	12.7573	-0.843999	-0.849831	2.00199	0.879431	0.1865
591926400	1988-10-04	1988	10	4	278	12.731	-0.91754	-0.923881	2.17515	0.976143	0.207009
592012800	1988-10-05	1988	10	5	279	12.1145	-1.47877	-1.48899	6.244	4.85874	1.03039
592099200	1988-10-06	1988	10	6	280	12.5847	-0.963654	-0.970313	3.14114	1.92369	0.407955
592185600	1988-10-07	1988	10	7	281	13.2019	-0.347536	-0.349937	0	-1.09786	-0.232822
592272000	1988-10-08	1988	10	8	282	12.4492	-1.06967	-1.07706	4.03514	2.79631	0.593009
592358400	1988-10-09	1988	10	9	283	11.4422	-2.02052	-2.03448	10.6814	9.24155	1.95984
592444800	1988-10-10	1988	10	10	284	11.5568	-1.84986	-1.86264	9.92543	8.39731	1.78081
592531200	1988-10-11	1988	10	11	285	11.8995	-1.45603	-1.46609	7.66343	6.08651	1.29076
592617600	1988-10-12	1988	10	12	286	12.6147	-0.762052	-0.767318	2.94315	1.44059	0.305504
592704000	1988-10-13	1988	10	13	287	12.7234	-0.650897	-0.655395	2.22571	0.748093	0.158647
592790400	1988-10-14	1988	10	14	288	12.9599	-0.448957	-0.452059	0.664856	-0.686427	-0.145569
592876800	1988-10-15	1988	10	15	289	13.5527	0.116504	0.11731	0	-1.38851	-0.29446
592963200	1988-10-16	1988	10	16	290	13.6101	0.159811	0.160915	0	-1.3504	-0.286377
593049600	1988-10-17	1988	10	17	291	13.1949	-0.22554	-0.227098	0	-1.50837	-0.319877
593136000	1988-10-18	1988	10	18	292	13.2877	-0.116141	-0.116943	0	-1.59224	-0.337663
593222400	1988-10-19	1988	10	19	293	13.3242	-0.0471685	-0.0474944	0	-1.72711	-0.366266
593308800	1988-10-20	1988	10	20	294	12.9832	-0.319166	-0.321371	0.510577	-1.32073	-0.280085
593395200	1988-10-21	1988	10	21	295	12.8655	-0.420942	-0.423851	1.288	-0.449372	-0.0952977
593481600	1988-10-22	1988	10	22	296	12.8588	-0.409162	-0.411989	1.33172	-0.471882	-0.100071
593568000	1988-10-23	1988	10	23	297	12.8377	-0.450612	-0.453725	1.47143	-0.336787	-0.0714219
593654400	1988-10-24	1988	10	24	298	12.711	-0.591247	-0.595332	2.30715	0.800271	0.169712
593740800	1988-10-25	1988	10	25	299	12.6225	-0.645262	-0.649721	2.89172	1.46977	0.311691
593827200	1988-10-26	1988	10	26	300	12.6027	-0.583228	-0.587259	3.022	1.03448	0.219381
593913600	1988-10-27	1988	10	27	301	12.369	-0.789654	-0.795111	4.56486	2.20753	0.468148
594000000	1988-10-28	1988	10	28	302	12.3351	-0.786975	-0.792414	4.78857	2.10616	0.446651
594086400	1988-10-29	1988	10	29	303	13.2836	0.0997923	0.100482	0	-2.46876	-0.523546
594172800	1988-10-30	1988	10	30	304	13.3058	0.0978862	0.0985626	0	-2.47769	-0.52544
594259200	1988-10-31	1988	10	31	305	12.9996	-0.207744	-0.20918	0.402574	-2.00528	-0.425257
594345600	1988-11-01	1988	11	1	306	12.2177	-0.965444	-0.972115	5.56343	3.09097	0.655498
594432000	1988-11-02	1988	11	2	307	12.6847	-0.478278	-0.481583	2.48114	0.116726	0.024754
594518400	1988-11-03	1988	11	3	308	13.007	-0.105355	-0.106083	0.353718	-2.15436	-0.456873
594604800	1988-11-04	1988	11	4	309	12.8064	-0.245383	-0.247079	1.678	-1.07228	-0.227397
594691200	1988-11-05	1988	11	5	310	12.9896	-0.0790726	-0.079619	0.468576	-2.3566	-0.499761
594777600	1988-11-06	1988	11	6	311	13.1796	0.11485	0.115643	0	-2.79417	-0.592556
594864000	1988-11-07	1988	11	7	312	13.0296	0.0180884	0.0182134	0.204576	-2.8083	-0.595551
594950400	1988-11-08	1988	11	8	313	12.7994	-0.122163	-0.123007	1.72429	-1.4223	-0.301624
595036800	1988-11-09	1988	11	9	314	12.7923	-0.110099	-0.11086	1.77057	-1.32534	-0.281062
595123200	1988-11-10	1988	11	10	315	12.7636	-0.175783	-0.176997	1.96	-0.806087	-0.170946
595209600	1988-11-11	1988	11	11	316	12.6178	-0.355509	-0.357965	2.92258	0.294745	0.0625061
595296000	1988-11-12	1988	11	12	317	12.3573	-0.596214	-0.600334	4.642	1.936	0.410566
595382400	1988-11-13	1988	11	13	318	12.5068	-0.43342	-0.436415	3.65544	0.86225	0.182856
595468800	1988-11-14	1988	11	14	319	12.4962	-0.40285	-0.405634	3.72486	0.741373	0.157222
595555200	1988-11-15	1988	11	15	320	12.4748	-0.435233	-0.438241	3.86629	0.921875	0.195501
595641600	1988-11-16	1988	11	16	321	12.5348	-0.406019	-0.408825	3.47029	0.729545	0.154713
595728000	1988-11-17	1988	11	17	322	12.7247	-0.231391	-0.23299	2.21715	-0.447903	-0.0949861
595814400	1988-11-18	1988	11	18	323	12.5699	-0.333865	-0.336173	3.23886	0.344058	0.0729639
595900800	1988-11-19	1988	11	19	324	12.3805	-0.475148	-0.478432	4.48857	1.36742	0.289988
595987200	1988-11-20	1988	11	20	325	12.3427	-0.526872	-0.530513	4.738	1.55876	0.330564
596073600	1988-11-21	1988	11	21	326	12.2923	-0.566543	-0.570458	5.07057	1.78298	0.378115
596160000	1988-11-22	1988	11	22	327	12.391	-0.446425	-0.449509	4.41914	1.09355	0.231906
596246400	1988-11-23	1988	11	23	328	12.5895	-0.208966	-0.21041	3.10944	-0.391936	-0.0831172
596332800	1988-11-24	1988	11	24	329	12.2321	-0.56366	-0.567555	5.46829	1.88644	0.400055
596419200	1988-11-25	1988	11	25	330	12.1316	-0.6688	-0.673422	6.13171	2.58265	0.5477
596505600	1988-11-26	1988	11	26	331	12.1338	-0.646475	-0.650943	6.11715	2.51033	0.532361
596592000	1988-11-27	1988	11	27	332	12.1557	-0.583804	-0.587839	5.97229	2.14693	0.455295
596678400	1988-11-28	1988	11	28	333	12.0725	-0.564748	-0.568651	6.52172	2.15585	0.457188
596764800	1988-11-29	1988	11	29	334	12.0279	-0.557415	-0.561267	6.81572	2.16427	0.458973
596851200	1988-11-30	1988	11	30	335	12.006	-0.572827	-0.576785	6.96057	2.19277	0.465017
596937600	1988-12-01	1988	12	1	336	11.8843	-0.61078	-0.615	7.76372	2.58418	0.548023
597024000	1988-12-02	1988	12	2	337	11.9482	-0.490425	-0.493814	7.34201	1.92723	0.408704
597110400	1988-12-03	1988	12	3	338	12.1487	-0.270233	-0.272101	6.01858	0.562078	0.119199
597196800	1988-12-04	1988	12	4	339	12.1488	-0.303159	-0.305254	6.01772	0.756162	0.160358
597283200	1988-12-05	1988	12	5	340	12.1562	-0.295817	-0.297861	5.96886	0.706411	0.149807
597369600	1988-12-06	1988	12	6	341	12.1856	-0.238593	-0.240242	5.77514	0.331709	0.070345
597456000	1988-12-07	1988	12	7	342	12.1025	-0.314026	-0.316196	6.32371	0.882284	0.187105
597542400	1988-12-08	1988	12	8	343	11.9782	-0.41214	-0.414988	7.14401	1.52378	0.323145
597628800	1988-12-09	1988	12	9	344	11.9123	-0.407999	-0.410818	7.57857	1.58119	0.335321
597715200	1988-12-10	1988	12	10	345	11.4075	-0.886544	-0.89267	10.9103	4.71746	1.00042
597801600	1988-12-11	1988	12	11	346	11.3104	-0.985027	-0.991833	11.5514	5.39123	1.14331
597888000	1988-12-12	1988	12	12	347	11.5153	-0.761551	-0.766813	10.1989	3.99281	0.846748
597974400	1988-12-13	1988	12	13	348	11.479	-0.742983	-0.748117	10.4389	3.83764	0.813842
598060800	1988-12-14	1988	12	14	349	11.2294	-0.944178	-0.950703	12.0863	5.40078	1.14533
598147200	1988-12-15	1988	12	15	350	11.021	-1.11247	-1.12015	13.4611	6.52049	1.38279
598233600	1988-12-16	1988	12	16	351	10.8245	-1.2634	-1.27213	14.758	7.55046	1.60122
598320000	1988-12-17	1988	12	17	352	10.9058	-1.15759	-1.16559	14.2214	6.87983	1.45899
598406400	1988-12-18	1988	12	18	353	11.0577	-1.00959	-1.01657	13.2194	5.90061	1.25133
598492800	1988-12-19	1988	12	19	354	11.1539	-0.864153	-0.870124	12.5843	5.07595	1.07645
598579200	1988-12-20	1988	12	20	355	10.5962	-1.34328	-1.35256	16.2649	8.36695	1.77437
598665600	1988-12-21	1988	12	21	356	10.4282	-1.45613	-1.46619	17.374	9.15103	1.94065
598752000	1988-12-22	1988	12	22	357	10.3781	-1.51929	-1.52979	17.7049	9.48897	2.01231
598838400	1988-12-23	1988	12	23	358	10.2545	-1.62072	-1.63192	18.52	10.0883	2.13942
598924800	1988-12-24	1988	12	24	359	10.27	-1.56047	-1.57126	18.418	9.6935	2.05569
599011200	1988-12-25	1988	12	25	360	10.3568	-1.4177	-1.4275	17.8454	8.90297	1.88804
599097600	1988-12-26	1988	12	26	361	10.416	-1.35781	-1.36719	17.4546	8.52991	1.80892
599184000	1988-12-27	1988	12	27	362	10.4982	-1.25968	-1.26838	16.912	7.87903	1.67089
599270400	1988-12-28	1988	12	28	363	10.3053	-1.455	-1.46505	18.1849	9.27961	1.96791
599356800	1988-12-29	1988	12	29	364	10.2065	-1.50581	-1.51622	18.8371	9.5879	2.03329
599443200	1988-12-30	1988	12	30	365	10.2869	-1.44091	-1.45087	18.3066	9.12167	1.93442
599529600	1988-12-31	1988	12	31	366	10.3079	-1.2092	-1.21756	18.1677	7.98075	1.69247
599616000	1989-01-01	1989	1	1	1	10.207	-1.44962	-1.45963	18.8337	9.28308	1.96865
599702400	1989-01-02	1989	1	2	2	10.1268	-1.5427	-1.55336	19.3634	9.99171	2.11893
599788800	1989-01-03	1989	1	3	3	10.2477	-1.45124	-1.46127	18.5654	9.4038	1.99425
599875200	1989-01-04	1989	1	4	4	10.33	-1.35404	-1.36339	18.022	8.72394	1.85007
599961600	1989-01-05	1989	1	5	5	10.3994	-1.30666	-1.31569	17.5643	8.35181	1.77115
600048000	1989-01-06	1989	1	6	6	10.1326	-1.55197	-1.5627	19.3249	9.94598	2.10923
600134400	1989-01-07	1989	1	7	7	10.0816	-1.55722	-1.56798	19.6617	10.001	2.12089
600220800	1989-01-08	1989	1	8	8	10.1523	-1.49742	-1.50777	19.1946	9.5872	2.03314
600307200	1989-01-09	1989	1	9	9	10.2327	-1.40359	-1.41329	18.664	8.98306	1.90502
600393600	1989-01-10	1989	1	10	10	10.2108	-1.40427	-1.41397	18.8089	9.01235	1.91124
600480000	1989-01-11	1989	1	11	11	10.1929	-1.41683	-1.42662	18.9271	9.12753	1.93566
600566400	1989-01-12	1989	1	12	12	10.1606	-1.4093	-1.41904	19.1397	9.11075	1.9321
600652800	1989-01-13	1989	1	13	13	10.0683	-1.51479	-1.52526	19.7491	9.78701	2.07552
600739200	1989-01-14	1989	1	14	14	9.76597	-1.77961	-1.79191	21.7446	11.5511	2.44962
600825600	1989-01-15	1989	1	15	15	9.70935	-1.80709	-1.81958	22.1183	11.743	2.49031
600912000	1989-01-16	1989	1	16	16	9.62506	-1.9274	-1.94072	22.6746	12.5276	2.6567
600998400	1989-01-17	1989	1	17	17	10.0174	-1.5397	-1.55034	20.0851	10.0047	2.12168
601084800	1989-01-18	1989	1	18	18	10.0739	-1.50083	-1.5112	19.7123	9.6885	2.05463
601171200	1989-01-19	1989	1	19	19	9.95519	-1.6513	-1.66271	20.4957	10.6991	2.26893
601257600	1989-01-20	1989	1	20	20	9.93299	-1.6508	-1.66221	20.6423	10.7182	2.273
601344000	1989-01-21	1989	1	21	21	10.0125	-1.53449	-1.54509	20.1177	9.99821	2.12031
601430400	1989-01-22	1989	1	22	22	9.9561	-1.58573	-1.59669	20.4897	10.3154	2.18758
601516800	1989-01-23	1989	1	23	23	9.91922	-1.60707	-1.61818	20.7331	10.4202	2.2098
601603200	1989-01-24	1989	1	24	24	9.76273	-1.79706	-1.80948	21.766	11.6471	2.46998
601689600	1989-01-25	1989	1	25	25	9.71987	-1.84556	-1.85831	22.0489	11.9441	2.53296
601776000	1989-01-26	1989	1	26	26	9.46961	-2.09576	-2.11024	23.7006	13.6287	2.89021
601862400	1989-01-27	1989	1	27	27	9.34221	-2.21955	-2.23489	24.5414	14.4735	3.06938
601948800	1989-01-28	1989	1	28	28	10.0536	-1.5006	-1.51097	19.846	9.73766	2.06505
602035200	1989-01-29	1989	1	29	29	10.0953	-1.45437	-1.46442	19.5709	9.45946	2.00605
602121600	1989-01-30	1989	1	30	30	10.0319	-1.5	-1.51037	19.9891	9.77607	2.0732
602208000	1989-01-31	1989	1	31	31	10.0157	-1.55296	-1.5637	20.0963	10.1254	2.14729
602294400	1989-02-01	1989	2	1	32	9.91325	-1.67657	-1.68816	20.7726	10.971	2.32661
602380800	1989-02-02	1989	2	2	33	9.78857	-1.81064	-1.82315	21.5954	11.9163	2.52706
602467200	1989-02-03	1989	2	3	34	9.69649	-1.88819	-1.90123	22.2031	12.3936	2.62828
602553600	1989-02-04	1989	2	4	35	9.81468	-1.76785	-1.78006	21.4231	11.5976	2.4595
602640000	1989-02-05	1989	2	5	36	9.95338	-1.62172	-1.63293	20.5077	10.6238	2.25297
602726400	1989-02-06	1989	2	6	37	9.87571	-1.69898	-1.71072	21.0203	11.1039	2.35478
602812800	1989-02-07	1989	2	7	38	9.9026	-1.69192	-1.70361	20.8429	11.0571	2.34486
602899200	1989-02-08	1989	2	8	39	9.9287	-1.66099	-1.67247	20.6706	10.8381	2.29842
602985600	1989-02-09	1989	2	9	40	9.89156	-1.69785	-1.70958	20.9157	11.0589	2.34524
603072000	1989-02-10	1989	2	10	41	9.81753	-1.7476	-1.75968	21.4043	11.4314	2.42424
603158400	1989-02-11	1989	2	11	42	9.99078	-1.54017	-1.55081	20.2609	10.0962	2.14108
603244800	1989-02-12	1989	2	12	43	10.0618	-1.48868	-1.49897	19.792	9.70492	2.05811
603331200	1989-02-13	1989	2	13	44	10.0252	-1.52881	-1.53937	20.0337	9.90534	2.10061
603417600	1989-02-14	1989	2	14	45	9.90948	-1.64158	-1.65293	20.7974	10.5781	2.24329
603504000	1989-02-15	1989	2	15	46	9.72091	-1.77237	-1.78461	22.042	11.4482	2.4278
603590400	1989-02-16	1989	2	16	47	9.75909	-1.6984	-1.71013	21.79	11.0285	2.3388
603676800	1989-02-17	1989	2	17	48	9.97	-1.46604	-1.47617	20.398	9.55896	2.02715
603763200	1989-02-18	1989	2	18	49	10.4388	-0.972912	-0.979635	17.3037	6.35927	1.3486
603849600	1989-02-19	1989	2	19	50	9.65325	-1.70234	-1.71411	22.4886	11.2177	2.37893
603936000	1989-02-20	1989	2	20	51	9.55831	-1.80117	-1.81362	23.1151	11.8789	2.51915
604022400	1989-02-21	1989	2	21	52	9.7361	-1.66544	-1.67695	21.9417	10.9552	2.32324
604108800	1989-02-22	1989	2	22	53	9.97273	-1.43342	-1.44332	20.38	9.46055	2.00628
604195200	1989-02-23	1989	2	23	54	10.0286	-1.36491	-1.37434	20.0114	8.98809	1.90609
604281600	1989-02-24	1989	2	24	55	10.0921	-1.32342	-1.33256	19.5923	8.66489	1.83755
604368000	1989-02-25	1989	2	25	56	10.2278	-1.20137	-1.20967	18.6966	7.86413	1.66773
604454400	1989-02-26	1989	2	26	57	10.3078	-1.09104	-1.09857	18.1686	7.13102	1.51226
604540800	1989-02-27	1989	2	27	58	10.3356	-0.992884	-0.999745	17.9851	6.54308	1.38758
604627200	1989-02-28	1989	2	28	59	10.2743	-1.06951	-1.0769	18.3897	7.01098	1.48681
604713600	1989-03-01	1989	3	1	60	9.78584	-1.59088	-1.60188	21.6134	10.4301	2.21189
604800000	1989-03-02	1989	3	2	61	9.74727	-1.65842	-1.66988	21.868	10.8591	2.30286
604886400	1989-03-03	1989	3	3	62	9.87377	-1.53971	-1.55035	21.0331	10.0854	2.13879
604972800	1989-03-04	1989	3	4	63	9.87195	-1.57284	-1.58371	21.0451	10.2872	2.18159
605059200	1989-03-05	1989	3	5	64	9.84584	-1.62145	-1.63265	21.2174	10.6062	2.24923
605145600	1989-03-06	1989	3	6	65	9.92546	-1.48485	-1.49511	20.692	9.7744	2.07284
605232000	1989-03-07	1989	3	7	66	9.94805	-1.43776	-1.4477	20.5429	9.48923	2.01237
605318400	1989-03-08	1989	3	8	67	9.92558	-1.41916	-1.42897	20.6911	9.36648	1.98634
605404800	1989-03-09	1989	3	9	68	10.0547	-1.27029	-1.27907	19.8391	8.38391	1.77796
605491200	1989-03-10	1989	3	10	69	10.2079	-1.13666	-1.14452	18.8277	7.50198	1.59093
605577600	1989-03-11	1989	3	11	70	10.3909	-0.969128	-0.975825	17.62	6.39624	1.35644
605664000	1989-03-12	1989	3	12	71	10.5034	-0.874694	-0.880739	16.8777	5.77298	1.22427
605750400	1989-03-13	1989	3	13	72	10.5255	-0.850041	-0.855916	16.732	5.61027	1.18976
605836800	1989-03-14	1989	3	14	73	10.3026	-1.08353	-1.09102	18.2029	7.08395	1.50228
605923200	1989-03-15	1989	3	15	74	10.3343	-1.07547	-1.0829	17.9937	7.06646	1.49857
606009600	1989-03-16	1989	3	16	75	10.6653	-0.772066	-0.777401	15.8089	5.09564	1.08062
606096000	1989-03-17	1989	3	17	76	10.6827	-0.763043	-0.768316	15.694	4.98225	1.05658
606182400	1989-03-18	1989	3	18	77	10.6677	-0.806487	-0.81206	15.7934	5.24333	1.11195
606268800	1989-03-19	1989	3	19	78	10.7461	-0.760364	-0.765618	15.2757	4.94119	1.04787
606355200	1989-03-20	1989	3	20	79	10.8304	-0.672007	-0.676651	14.7194	4.38317	0.929532
606441600	1989-03-21	1989	3	21	80	11.0564	-0.388182	-0.390865	13.228	2.53106	0.536759
606528000	1989-03-22	1989	3	22	81	11.0629	-0.340229	-0.342581	13.1851	2.24551	0.476203
606614400	1989-03-23	1989	3	23	82	11.016	-0.375766	-0.378363	13.4946	2.44493	0.518492
606700800	1989-03-24	1989	3	24	83	10.8918	-0.513996	-0.517548	14.314	3.32024	0.704119
606787200	1989-03-25	1989	3	25	84	10.7909	-0.626177	-0.630504	14.98	4.0623	0.861486
606873600	1989-03-26	1989	3	26	85	10.6275	-0.80483	-0.810392	16.0583	5.24308	1.11189
606960000	1989-03-27	1989	3	27	86	10.6569	-0.764791	-0.770076	15.8646	4.96364	1.05263
607046400	1989-03-28	1989	3	28	87	11.4419	-0.0005073	-0.000510806	10.6831	-0.0891088	-0.0188972
607132800	1989-03-29	1989	3	29	88	11.5474	0.130335	0.131236	9.98714	-0.950513	-0.201574
607219200	1989-03-30	1989	3	30	89	11.5858	0.198639	0.200012	9.73342	-1.33275	-0.282634
607305600	1989-03-31	1989	3	31	90	11.5165	0.155491	0.156566	10.1911	-1.08094	-0.229233
607392000	1989-04-01	1989	4	1	91	11.1469	-0.191821	-0.193146	12.6306	1.17714	0.249634
607478400	1989-04-02	1989	4	2	92	11.4084	0.0915661	0.0921989	10.9043	-0.736099	-0.156103
607564800	1989-04-03	1989	4	3	93	11.4779	0.151381	0.152427	10.4457	-1.14302	-0.242399
607651200	1989-04-04	1989	4	4	94	11.4613	0.191409	0.192732	10.5554	-1.3192	-0.27976
607737600	1989-04-05	1989	4	5	95	11.5745	0.283714	0.285675	9.808	-1.91837	-0.406825
607824000	1989-04-06	1989	4	6	96	11.7281	0.38649	0.389161	8.79486	-2.58599	-0.548406
607910400	1989-04-07	1989	4	7	97	11.6923	0.313925	0.316095	9.03058	-2.1242	-0.450476
607996800	1989-04-08	1989	4	8	98	11.5623	0.196717	0.198076	9.88857	-1.32917	-0.281875
608083200	1989-04-09	1989	4	9	99	11.516	0.182613	0.183874	10.1946	-1.20524	-0.255594
608169600	1989-04-10	1989	4	10	100	11.6799	0.313756	0.315924	9.11285	-2.07079	-0.439149
608256000	1989-04-11	1989	4	11	101	11.1119	-0.19853	-0.199902	12.8611	1.3103	0.277873
608342400	1989-04-12	1989	4	12	102	10.8249	-0.454152	-0.45729	14.7554	2.92402	0.620093
608428800	1989-04-13	1989	4	13	103	11.0536	-0.256348	-0.25812	13.246	1.61732	0.342983
608515200	1989-04-14	1989	4	14	104	11.2745	-0.0322519	-0.0324748	11.788	0.145557	0.030868
608601600	1989-04-15	1989	4	15	105	11.3877	0.168527	0.169691	11.0414	-1.17921	-0.250074
608688000	1989-04-16	1989	4	16	106	11.5438	0.296764	0.298815	10.0111	-2.03403	-0.431354
608774400	1989-04-17	1989	4	17	107	11.8736	0.460935	0.464121	7.834	-3.25284	-0.689825
608860800	1989-04-18	1989	4	18	108	11.7684	0.276108	0.278016	8.52829	-2.02301	-0.429017
608947200	1989-04-19	1989	4	19	109	11.9175	0.375818	0.378415	7.54429	-2.70619	-0.573897
609033600	1989-04-20	1989	4	20	110	12.4309	0.873099	0.879133	4.15599	-6.03032	-1.27884
609120000	1989-04-21	1989	4	21	111	12.5261	1.00431	1.01125	3.52771	-6.83759	-1.45004
609206400	1989-04-22	1989	4	22	112	12.3962	0.931599	0.938037	4.38486	-6.26592	-1.3288
609292800	1989-04-23	1989	4	23	113	12.27	0.79823	0.803746	5.218	-5.36428	-1.1376
609379200	1989-04-24	1989	4	24	114	12.234	0.740267	0.745383	5.45543	-4.95327	-1.05043
609465600	1989-04-25	1989	4	25	115	12.3088	0.850579	0.856457	4.96171	-5.66107	-1.20053
609552000	1989-04-26	1989	4	26	116	12.8609	1.39659	1.40624	1.318	-9.31673	-1.97579
609638400	1989-04-27	1989	4	27	117	12.9404	1.47029	1.48045	0.793428	-9.8045	-2.07923
609724800	1989-04-28	1989	4	28	118	13.0339	1.61681	1.62799	0.17629	-10.6849	-2.26593
609811200	1989-04-29	1989	4	29	119	13.1632	1.74294	1.75498	0	-10.9383	-2.31966
609897600	1989-04-30	1989	4	30	120	13.357	1.848	1.86077	0	-10.5008	-2.22688
609984000	1989-05-01	1989	5	1	121	13.4205	1.86956	1.88248	0	-10.4152	-2.20873
610070400	1989-05-02	1989	5	2	122	13.4652	1.85704	1.86987	0	-9.9284	-2.1055
610156800	1989-05-03	1989	5	3	123	13.4426	1.76654	1.77875	0	-9.42065	-1.99782
610243200	1989-05-04	1989	5	4	124	13.4712	1.80018	1.81262	0	-9.47893	-2.01018
610329600	1989-05-05	1989	5	5	125	13.5157	1.9021	1.91525	0	-9.87425	-2.09402
610416000	1989-05-06	1989	5	6	126	13.0936	1.49326	1.50358	-0.218001	-10.1244	-2.14707
610502400	1989-05-07	1989	5	7	127	13.1122	1.53921	1.54984	0	-10.1558	-2.15372
610588800	1989-05-08	1989	5	8	128	12.9566	1.38618	1.39576	0.686294	-9.44235	-2.00242
610675200	1989-05-09	1989	5	9	129	12.5677	1.00985	1.01683	3.25343	-6.99742	-1.48393
610761600	1989-05-10	1989	5	10	130	12.1813	0.65613	0.660664	5.80343	-4.66859	-0.99006
610848000	1989-05-11	1989	5	11	131	11.8604	0.365407	0.367932	7.92143	-2.6406	-0.559987
610934400	1989-05-12	1989	5	12	132	11.754	0.263607	0.265429	8.62343	-1.93179	-0.409672
611020800	1989-05-13	1989	5	13	133	11.6594	0.128479	0.129366	9.24829	-1.11336	-0.236109
611107200	1989-05-14	1989	5	14	134	11.3496	-0.25744	-0.259219	11.2926	1.24823	0.264709
611193600	1989-05-15	1989	5	15	135	11.0921	-0.615755	-0.620011	12.9923	3.40009	0.721052
611280000	1989-05-16	1989	5	16	136	11.1997	-0.521677	-0.525282	12.2817	2.89428	0.613786
611366400	1989-05-17	1989	5	17	137	10.8121	-0.912237	-0.91854	14.8403	5.47137	1.16031
611452800	1989-05-18	1989	5	18	138	10.8153	-0.899213	-0.905427	14.8189	5.32257	1.12875
611539200	1989-05-19	1989	5	19	139	10.7725	-0.943091	-0.949608	15.1017	5.4366	1.15293
611625600	1989-05-20	1989	5	20	140	10.693	-1.05713	-1.06444	15.6263	6.10995	1.29573
611712000	1989-05-21	1989	5	21	141	10.7105	-1.09843	-1.10602	15.5106	6.3488	1.34638
611798400	1989-05-22	1989	5	22	142	10.9801	-0.849793	-0.855665	13.7311	4.80877	1.01979
611884800	1989-05-23	1989	5	23	143	11.0944	-0.717799	-0.722759	12.9769	4.02578	0.85374
611971200	1989-05-24	1989	5	24	144	11.1492	-0.657844	-0.66239	12.6151	3.73779	0.792667
612057600	1989-05-25	1989	5	25	145	11.3887	-0.37767	-0.38028	11.0346	1.89631	0.402149
612144000	1989-05-26	1989	5	26	146	11.3156	-0.443932	-0.447	11.5171	2.34547	0.4974
612230400	1989-05-27	1989	5	27	147	11.1438	-0.641626	-0.64606	12.6511	3.63992	0.771913
612316800	1989-05-28	1989	5	28	148	11.1409	-0.744868	-0.750015	12.67	4.24238	0.899675
612403200	1989-05-29	1989	5	29	149	11.3809	-0.577777	-0.58177	11.086	3.0727	0.651623
612489600	1989-05-30	1989	5	30	150	11.3734	-0.558612	-0.562472	11.1357	2.89965	0.614925
612576000	1989-05-31	1989	5	31	151	11.2356	-0.725143	-0.730154	12.0451	3.90154	0.827394
612662400	1989-06-01	1989	6	1	152	11.1892	-0.749826	-0.755007	12.3511	4.05274	0.859459
612748800	1989-06-02	1989	6	2	153	11.0649	-0.90466	-0.910912	13.1714	4.90815	1.04086
612835200	1989-06-03	1989	6	3	154	11.0947	-0.94164	-0.948147	12.9751	5.02563	1.06578
612921600	1989-06-04	1989	6	4	155	11.2886	-0.826508	-0.83222	11.6954	4.25824	0.903038
613008000	1989-06-05	1989	6	5	156	11.6083	-0.592794	-0.59689	9.58514	2.85916	0.606337
613094400	1989-06-06	1989	6	6	157	11.9743	-0.240353	-0.242014	7.16972	0.568249	0.120508
613180800	1989-06-07	1989	6	7	158	12.0182	-0.194768	-0.196114	6.88	0.33746	0.0715646
613267200	1989-06-08	1989	6	8	159	11.577	-0.60282	-0.606985	9.79171	3.11609	0.660824
613353600	1989-06-09	1989	6	9	160	11.3173	-0.817006	-0.822652	11.506	4.66492	0.989283
613440000	1989-06-10	1989	6	10	161	11.2938	-0.828553	-0.834278	11.6611	4.83227	1.02477
613526400	1989-06-11	1989	6	11	162	11.2213	-0.948757	-0.955313	12.1394	5.51692	1.16997
613612800	1989-06-12	1989	6	12	163	11.3069	-0.908382	-0.914659	11.5746	5.23788	1.11079
613699200	1989-06-13	1989	6	13	164	12.3648	0.126961	0.127839	4.59229	-1.51586	-0.321467
613785600	1989-06-14	1989	6	14	165	12.7466	0.561599	0.56548	2.07229	-4.4125	-0.935751
613872000	1989-06-15	1989	6	15	166	12.5445	0.494809	0.498228	3.406	-4.04399	-0.857603
613958400	1989-06-16	1989	6	16	167	12.2052	0.253951	0.255706	5.64572	-2.27785	-0.48306
614044800	1989-06-17	1989	6	17	168	11.9855	0.0582303	0.0586327	7.096	-0.857764	-0.181905
614131200	1989-06-18	1989	6	18	169	11.9414	-0.00700209	-0.00705048	7.38657	-0.399362	-0.084692
614217600	1989-06-19	1989	6	19	170	12.1645	0.204122	0.205533	5.914	-1.49707	-0.317481
614304000	1989-06-20	1989	6	20	171	11.6956	-0.274713	-0.276612	9.00915	1.7193	0.36461
614390400	1989-06-21	1989	6	21	172	11.1618	-0.763284	-0.768559	12.532	4.88578	1.03612
614476800	1989-06-22	1989	6	22	173	11.1168	-0.817247	-0.822894	12.8294	5.30708	1.12546
614563200	1989-06-23	1989	6	23	174	11.0652	-0.870549	-0.876564	13.1697	5.6908	1.20684
614649600	1989-06-24	1989	6	24	175	12.0038	-0.0228645	-0.0230225	6.97514	0.0496485	0.0105289
614736000	1989-06-25	1989	6	25	176	12.3599	0.214954	0.216439	4.62486	-1.61908	-0.343355
614822400	1989-06-26	1989	6	26	177	12.249	-0.00815244	-0.00820878	5.35686	-0.357492	-0.0758127
614908800	1989-06-27	1989	6	27	178	12.2122	-0.202619	-0.20402	5.59943	0.690398	0.146412
614995200	1989-06-28	1989	6	28	179	12.2348	-0.287081	-0.289064	5.45029	0.923523	0.19585
615081600	1989-06-29	1989	6	29	180	12.1951	-0.346174	-0.348566	5.71257	1.1936	0.253126
615168000	1989-06-30	1989	6	30	181	12.4422	-0.0356374	-0.0358837	4.08144	-0.755339	-0.160184
615254400	1989-07-01	1989	7	1	182	12.6416	0.157451	0.158539	2.76571	-1.9866	-0.421295
615340800	1989-07-02	1989	7	2	183	13.3771	0.873544	0.87958	0	-4.71169	-0.999201
615427200	1989-07-03	1989	7	3	184	13.226	0.773743	0.77909	0	-4.99535	-1.05936
615513600	1989-07-04	1989	7	4	185	12.981	0.565173	0.569078	0.525142	-4.572	-0.969577
615600000	1989-07-05	1989	7	5	186	12.4445	-0.0357703	-0.0360174	4.066	-1.02943	-0.218309
615686400	1989-07-06	1989	7	6	187	12.2935	-0.206808	-0.208238	5.06286	-0.0255125	-0.00541039
615772800	1989-07-07	1989	7	7	188	12.1364	-0.33524	-0.337556	6.1	1.09612	0.232452
615859200	1989-07-08	1989	7	8	189	12.1182	-0.319911	-0.322122	6.22	1.14096	0.241961
615945600	1989-07-09	1989	7	9	190	11.9217	-0.528891	-0.532545	7.51686	2.35996	0.500473
616032000	1989-07-10	1989	7	10	191	11.5631	-1.05769	-1.065	9.88343	5.45239	1.15628
616118400	1989-07-11	1989	7	11	192	11.6351	-1.07035	-1.07775	9.40858	5.0002	1.06038
616204800	1989-07-12	1989	7	12	193	11.9765	-0.768095	-0.773403	7.15513	2.98896	0.633865
616291200	1989-07-13	1989	7	13	194	12.6084	-0.129818	-0.130715	2.98429	-0.697003	-0.147812
616377600	1989-07-14	1989	7	14	195	12.7168	0.00760384	0.00765638	2.26942	-1.28364	-0.272219
616464000	1989-07-15	1989	7	15	196	12.7787	0.0792689	0.0798167	1.86057	-1.90627	-0.404259
616550400	1989-07-16	1989	7	16	197	13.1258	0.281598	0.283544	0	-3.06051	-0.649037
616636800	1989-07-17	1989	7	17	198	13.2101	0.36955	0.372104	0	-3.1383	-0.665535
616723200	1989-07-18	1989	7	18	199	13.1504	0.267559	0.269408	0	-3.13092	-0.663969
616809600	1989-07-19	1989	7	19	200	13.1158	0.166063	0.167211	0	-3.12334	-0.662362
616896000	1989-07-20	1989	7	20	201	12.5843	-0.372634	-0.375209	3.14371	0.0238102	0.00504939
616982400	1989-07-21	1989	7	21	202	12.3605	-0.578951	-0.582951	4.62058	1.33832	0.283815
617068800	1989-07-22	1989	7	22	203	11.9556	-1.05774	-1.06505	7.29314	4.14412	0.878837
617155200	1989-07-23	1989	7	23	204	11.9139	-1.08954	-1.09707	7.56829	4.58465	0.972259
617241600	1989-07-24	1989	7	24	205	12.1478	-0.806379	-0.811951	6.02457	3.01145	0.638635
617328000	1989-07-25	1989	7	25	206	11.693	-1.19846	-1.20674	9.02629	5.91563	1.25452
617414400	1989-07-26	1989	7	26	207	11.9199	-0.964672	-0.971338	7.52886	4.67037	0.990439
617500800	1989-07-27	1989	7	27	208	12.2448	-0.650385	-0.65488	5.38428	2.69789	0.572138
617587200	1989-07-28	1989	7	28	209	12.1397	-0.728026	-0.733057	6.07772	3.33943	0.708188
617673600	1989-07-29	1989	7	29	210	12.107	-0.80856	-0.814148	6.29372	3.6904	0.782618
617760000	1989-07-30	1989	7	30	211	12.0069	-0.953871	-0.960463	6.95458	4.69904	0.996517
617846400	1989-07-31	1989	7	31	212	12.6475	-0.385811	-0.388477	2.72629	0.747477	0.158516
617932800	1989-08-01	1989	8	1	213	13.2886	0.176296	0.177514	0	-1.97987	-0.419868
618019200	1989-08-02	1989	8	2	214	13.1832	0.0134101	0.0135028	0	-2.07337	-0.439697
618105600	1989-08-03	1989	8	3	215	13.1721	-0.0599032	-0.0603171	0	-1.95406	-0.414394
618192000	1989-08-04	1989	8	4	216	13.0388	-0.168754	-0.16992	0.143723	-1.77081	-0.375533
618278400	1989-08-05	1989	8	5	217	12.5478	-0.604464	-0.608641	3.38458	1.28137	0.271738
618364800	1989-08-06	1989	8	6	218	12.6457	-0.558649	-0.56251	2.73829	0.842076	0.178578
618451200	1989-08-07	1989	8	7	219	12.6605	-0.612886	-0.617122	2.64057	0.871558	0.18483
618537600	1989-08-08	1989	8	8	220	12.4097	-0.927818	-0.934229	4.29571	2.81468	0.596906
618624000	1989-08-09	1989	8	9	221	12.1073	-1.28776	-1.29666	6.292	4.92549	1.04454
618710400	1989-08-10	1989	8	10	222	12.3126	-1.16161	-1.16964	4.93686	3.71285	0.787378
618796800	1989-08-11	1989	8	11	223	12.4665	-1.05566	-1.06296	3.92114	2.64725	0.561398
618883200	1989-08-12	1989	8	12	224	12.5368	-0.977069	-0.98382	3.45743	2.17321	0.46087
618969600	1989-08-13	1989	8	13	225	12.4266	-1.03692	-1.04408	4.18428	2.85681	0.605839
619056000	1989-08-14	1989	8	14	226	12.4582	-0.969079	-0.975776	3.976	2.62333	0.556325
619142400	1989-08-15	1989	8	15	227	12.4121	-1.07739	-1.08483	4.28029	2.94024	0.623531
619228800	1989-08-16	1989	8	16	228	12.2983	-1.26295	-1.27168	5.03115	3.92354	0.832058
619315200	1989-08-17	1989	8	17	229	12.1301	-1.45324	-1.46328	6.14114	5.09722	1.08096
619401600	1989-08-18	1989	8	18	230	11.94	-1.69001	-1.70169	7.396	6.41825	1.36111
619488000	1989-08-19	1989	8	19	231	11.8734	-1.73306	-1.74503	7.83571	6.65403	1.41111
619574400	1989-08-20	1989	8	20	232	12.0795	-1.54187	-1.55252	6.47544	5.22664	1.1084
619660800	1989-08-21	1989	8	21	233	12.6036	-1.06063	-1.06796	3.016	2.06724	0.438395
619747200	1989-08-22	1989	8	22	234	12.997	-0.708962	-0.713861	0.41972	-0.505228	-0.107143
619833600	1989-08-23	1989	8	23	235	12.9378	-0.734096	-0.739169	0.810574	-0.123312	-0.0261507
619920000	1989-08-24	1989	8	24	236	12.7079	-0.957162	-0.963776	2.32772	1.17806	0.24983
620006400	1989-08-25	1989	8	25	237	12.6164	-1.10668	-1.11432	2.932	1.90558	0.404114
620092800	1989-08-26	1989	8	26	238	12.6403	-1.11784	-1.12556	2.77429	1.95545	0.41469
620179200	1989-08-27	1989	8	27	239	12.7904	-1.06875	-1.07613	1.78343	0.959898	0.203564
620265600	1989-08-28	1989	8	28	240	12.9644	-1.01596	-1.02298	0.634864	-0.0960514	-0.0203695
620352000	1989-08-29	1989	8	29	241	12.8436	-1.111	-1.11868	1.43201	0.48518	0.102891
620438400	1989-08-30	1989	8	30	242	12.85	-0.987877	-0.994703	1.39	0.40545	0.0859832
620524800	1989-08-31	1989	8	31	243	12.853	-0.848378	-0.85424	1.37028	0.20065	0.0425516
620611200	1989-09-01	1989	9	1	244	12.7122	-1.0455	-1.05272	2.29943	1.22924	0.260683
620697600	1989-09-02	1989	9	2	245	12.629	-1.20228	-1.21059	2.84886	1.61397	0.342272
620784000	1989-09-03	1989	9	3	246	12.6009	-1.23263	-1.24115	3.03401	1.76727	0.374782
620870400	1989-09-04	1989	9	4	247	12.5103	-1.26902	-1.27779	3.63229	2.23236	0.473413
620956800	1989-09-05	1989	9	5	248	12.4773	-1.26081	-1.26953	3.85	2.50723	0.531704
621043200	1989-09-06	1989	9	6	249	12.4731	-1.241	-1.24958	3.87742	2.70419	0.573473
621129600	1989-09-07	1989	9	7	250	12.6777	-1.07063	-1.07803	2.52743	1.47417	0.312626
621216000	1989-09-08	1989	9	8	251	12.7756	-0.919201	-0.925553	1.88114	0.783497	0.166155
621302400	1989-09-09	1989	9	9	252	13.1244	-0.573725	-0.57769	0	-1.20755	-0.256084
621388800	1989-09-10	1989	9	10	253	13.1308	-0.677485	-0.682166	0	-0.931234	-0.197485
621475200	1989-09-11	1989	9	11	254	12.9852	-0.87737	-0.883432	0.497718	-0.247197	-0.0524226
621561600	1989-09-12	1989	9	12	255	12.8997	-0.94784	-0.95439	1.06171	0.304563	0.0645882
621648000	1989-09-13	1989	9	13	256	12.9849	-0.924353	-0.93074	0.49943	-0.273779	-0.0580599
621734400	1989-09-14	1989	9	14	257	13.2962	-0.66086	-0.665427	0	-0.796711	-0.168957
621820800	1989-09-15	1989	9	15	258	13.5487	-0.481362	-0.484688	0	-0.59996	-0.127233
621907200	1989-09-16	1989	9	16	259	13.6831	-0.350245	-0.352665	0	-0.521674	-0.110631
621993600	1989-09-17	1989	9	17	260	13.8118	-0.147239	-0.148257	0	-0.541478	-0.11483
622080000	1989-09-18	1989	9	18	261	13.5575	-0.286984	-0.288967	0	-0.647209	-0.137253
622166400	1989-09-19	1989	9	19	262	13.4764	-0.293062	-0.295087	0	-0.680025	-0.144212
622252800	1989-09-20	1989	9	20	263	13.4281	-0.329878	-0.332158	0	-0.703789	-0.149251
622339200	1989-09-21	1989	9	21	264	13.4636	-0.288568	-0.290563	0	-0.790344	-0.167607
622425600	1989-09-22	1989	9	22	265	13.4152	-0.294319	-0.296353	0	-0.931568	-0.197556
622512000	1989-09-23	1989	9	23	266	13.3769	-0.395892	-0.398627	0	-0.989935	-0.209934
622598400	1989-09-24	1989	9	24	267	13.3635	-0.481907	-0.485237	0	-0.993119	-0.210609
622684800	1989-09-25	1989	9	25	268	13.4861	-0.452732	-0.45586	0	-0.755633	-0.160246
622771200	1989-09-26	1989	9	26	269	13.6118	-0.298408	-0.30047	0	-0.752009	-0.159477
622857600	1989-09-27	1989	9	27	270	13.9468	0.105327	0.106055	0	-0.995086	-0.211026
622944000	1989-09-28	1989	9	28	271	14.1295	0.348642	0.351051	0	-0.984564	-0.208795
623030400	1989-09-29	1989	9	29	272	14.3751	0.573774	0.577739	0	-0.537511	-0.113989
623116800	1989-09-30	1989	9	30	273	14.4217	0.65636	0.660896	0	-0.741601	-0.15727
623203200	1989-10-01	1989	10	1	274	14.2061	0.51003	0.513555	0	-0.95751	-0.203058
623289600	1989-10-02	1989	10	2	275	13.3749	-0.239536	-0.241191	0	-1.15399	-0.244726
623376000	1989-10-03	1989	10	3	276	13.1452	-0.420791	-0.423698	0	-1.27145	-0.269635
623462400	1989-10-04	1989	10	4	277	13.3447	-0.256598	-0.258372	0	-1.12256	-0.23806
623548800	1989-10-05	1989	10	5	278	13.3314	-0.31715	-0.319342	0	-1.19901	-0.254271
623635200	1989-10-06	1989	10	6	279	13.1229	-0.47046	-0.473711	0	-1.38526	-0.293769
623721600	1989-10-07	1989	10	7	280	13.0136	-0.534693	-0.538388	0.309999	-0.907447	-0.192441
623808000	1989-10-08	1989	10	8	281	13.247	-0.302472	-0.304562	0	-1.09786	-0.232822
623894400	1989-10-09	1989	10	9	282	13.4218	-0.097076	-0.0977468	0	-1.23883	-0.262718
623980800	1989-10-10	1989	10	10	283	13.4478	-0.0149312	-0.0150343	0	-1.43989	-0.305354
624067200	1989-10-11	1989	10	11	284	13.4494	0.0427384	0.0430337	0	-1.52811	-0.324065
624153600	1989-10-12	1989	10	12	285	13.4443	0.0887755	0.089389	0	-1.57692	-0.334416
624240000	1989-10-13	1989	10	13	286	13.4229	0.0461314	0.0464501	0	-1.50256	-0.318645
624326400	1989-10-14	1989	10	14	287	13.2562	-0.118041	-0.118857	0	-1.47762	-0.313356
624412800	1989-10-15	1989	10	15	288	13.0027	-0.4061	-0.408906	0.381998	-0.969284	-0.205555
624499200	1989-10-16	1989	10	16	289	12.6881	-0.748171	-0.753341	2.45886	1.07035	0.226987
624585600	1989-10-17	1989	10	17	290	13.0447	-0.405643	-0.408446	0.10514	-1.24526	-0.264081
624672000	1989-10-18	1989	10	18	291	13.1831	-0.237359	-0.238999	0	-1.50837	-0.319877
624758400	1989-10-19	1989	10	19	292	13.0021	-0.401725	-0.404501	0.386285	-1.20595	-0.255745
624844800	1989-10-20	1989	10	20	293	12.6742	-0.697169	-0.701987	2.55058	0.823464	0.174631
624931200	1989-10-21	1989	10	21	294	12.6735	-0.628905	-0.633251	2.55486	0.723549	0.153442
625017600	1989-10-22	1989	10	22	295	12.7894	-0.497045	-0.50048	1.79028	0.0529087	0.0112203
625104000	1989-10-23	1989	10	23	296	12.9112	-0.356823	-0.359289	0.986284	-0.817316	-0.173327
625190400	1989-10-24	1989	10	24	297	13.2682	-0.0200924	-0.0202313	0	-1.80821	-0.383465
625276800	1989-10-25	1989	10	25	298	13.5903	0.287974	0.289964	0	-1.50687	-0.319561
625363200	1989-10-26	1989	10	26	299	13.6586	0.390842	0.393543	0	-1.42195	-0.301551
625449600	1989-10-27	1989	10	27	300	13.7022	0.516253	0.519821	0	-1.98752	-0.42149
625536000	1989-10-28	1989	10	28	301	13.6922	0.533592	0.53728	0	-2.35732	-0.499914
625622400	1989-10-29	1989	10	29	302	13.4909	0.368869	0.371418	0	-2.68241	-0.568855
625708800	1989-10-30	1989	10	30	303	13.5927	0.408882	0.411707	0	-2.46876	-0.523546
625795200	1989-10-31	1989	10	31	304	13.6222	0.41425	0.417112	0	-2.47769	-0.52544
625881600	1989-11-01	1989	11	1	305	13.6987	0.491348	0.494743	0	-2.40785	-0.51063
625968000	1989-11-02	1989	11	2	306	13.7782	0.595076	0.599188	0	-2.47246	-0.52433
626054400	1989-11-03	1989	11	3	307	13.8079	0.644968	0.649425	0	-2.36442	-0.501418
626140800	1989-11-04	1989	11	4	308	13.2544	0.142048	0.14303	0	-2.50808	-0.531885
626227200	1989-11-05	1989	11	5	309	13.2577	0.205914	0.207337	0	-2.75028	-0.583247
626313600	1989-11-06	1989	11	6	310	13.2486	0.179889	0.181132	0	-2.82518	-0.599131
626400000	1989-11-07	1989	11	7	311	13.1588	0.0940701	0.0947202	0	-2.79417	-0.592556
626486400	1989-11-08	1989	11	8	312	13.2873	0.275751	0.277657	0	-3.01287	-0.638935
626572800	1989-11-09	1989	11	9	313	12.9519	0.0304334	0.0306437	0.717148	-2.42943	-0.515206
626659200	1989-11-10	1989	11	10	314	12.8464	-0.0560735	-0.056461	1.414	-1.68191	-0.356679
626745600	1989-11-11	1989	11	11	315	12.9132	-0.026173	-0.0263538	0.972575	-1.79351	-0.380347
626832000	1989-11-12	1989	11	12	316	12.8726	-0.100702	-0.101398	1.24086	-1.38698	-0.294134
626918400	1989-11-13	1989	11	13	317	12.7684	-0.185046	-0.186325	1.92829	-0.777704	-0.164927
627004800	1989-11-14	1989	11	14	318	12.7182	-0.22199	-0.223524	2.26	-0.533185	-0.113072
627091200	1989-11-15	1989	11	15	319	12.78	-0.119083	-0.119906	1.852	-1.13149	-0.239953
627177600	1989-11-16	1989	11	16	320	12.7943	-0.115752	-0.116552	1.75771	-1.1867	-0.251662
627264000	1989-11-17	1989	11	17	321	12.36	-0.580825	-0.584839	4.624	1.88326	0.39938
627350400	1989-11-18	1989	11	18	322	12.5518	-0.404247	-0.407041	3.358	0.692949	0.146953
627436800	1989-11-19	1989	11	19	323	12.689	-0.214775	-0.21626	2.45286	-0.441936	-0.0937207
627523200	1989-11-20	1989	11	20	324	12.6836	-0.172032	-0.173221	2.488	-0.63314	-0.134269
627609600	1989-11-21	1989	11	21	325	12.6082	-0.261418	-0.263224	2.98601	-0.19324	-0.04098
627696000	1989-11-22	1989	11	22	326	12.3768	-0.482127	-0.485459	4.51342	1.22584	0.259961
627782400	1989-11-23	1989	11	23	327	12.4016	-0.435905	-0.438918	4.34972	1.02412	0.217183
627868800	1989-11-24	1989	11	24	328	12.7895	-0.00896583	-0.00902779	1.78944	-1.71193	-0.363047
627955200	1989-11-25	1989	11	25	329	12.9953	0.199588	0.200967	0.430854	-3.151	-0.668227
628041600	1989-11-26	1989	11	26	330	12.9925	0.192108	0.193436	0.449718	-3.09934	-0.657273
628128000	1989-11-27	1989	11	27	331	12.984	0.203786	0.205194	0.505429	-3.1014	-0.657708
628214400	1989-11-28	1989	11	28	332	12.9095	0.169962	0.171136	0.997431	-2.82793	-0.599715
628300800	1989-11-29	1989	11	29	333	12.8962	0.259018	0.260808	1.08486	-3.28101	-0.695798
628387200	1989-11-30	1989	11	30	334	13.0996	0.514275	0.517828	-0.257428	-4.90888	-1.04102
628473600	1989-12-01	1989	12	1	335	13.1036	0.524835	0.528462	0	-4.76781	-1.0111
628560000	1989-12-02	1989	12	2	336	13.0149	0.519871	0.523463	0.301426	-4.87811	-1.03449
628646400	1989-12-03	1989	12	3	337	12.9588	0.520225	0.52382	0.671716	-4.74307	-1.00585
628732800	1989-12-04	1989	12	4	338	12.8491	0.430156	0.433129	1.396	-4.06049	-0.861103
628819200	1989-12-05	1989	12	5	339	13.1496	0.697621	0.702442	0	-5.26156	-1.11581
628905600	1989-12-06	1989	12	6	340	13.3868	0.934703	0.941162	0	-5.26245	-1.116
628992000	1989-12-07	1989	12	7	341	13.3884	0.964262	0.970925	0	-5.44343	-1.15438
629078400	1989-12-08	1989	12	8	342	13.3257	0.909221	0.915504	0	-5.44143	-1.15396
629164800	1989-12-09	1989	12	9	343	13.2066	0.816302	0.821943	0	-5.62023	-1.19187
629251200	1989-12-10	1989	12	10	344	13.1262	0.805898	0.811467	0	-5.99738	-1.27186
629337600	1989-12-11	1989	12	11	345	12.9981	0.703976	0.708841	0.412859	-5.77997	-1.22575
629424000	1989-12-12	1989	12	12	346	12.7221	0.426661	0.42961	2.23429	-3.92591	-0.832563
629510400	1989-12-13	1989	12	13	347	12.9592	0.682346	0.687061	0.669142	-5.53691	-1.1742
629596800	1989-12-14	1989	12	14	348	12.9891	0.767147	0.772448	0.472	-6.12922	-1.29981
629683200	1989-12-15	1989	12	15	349	13.0335	0.859977	0.86592	0.178858	-6.50665	-1.37985
629769600	1989-12-16	1989	12	16	350	12.9517	0.818183	0.823836	0.718854	-6.2218	-1.31945
629856000	1989-12-17	1989	12	17	351	12.7194	0.631406	0.635769	2.25228	-4.95526	-1.05085
629942400	1989-12-18	1989	12	18	352	12.7552	0.691757	0.696537	2.01572	-5.32589	-1.12945
630028800	1989-12-19	1989	12	19	353	12.7466	0.67937	0.684064	2.07229	-5.24653	-1.11262
630115200	1989-12-20	1989	12	20	354	12.6861	0.668056	0.672672	2.47171	-5.03663	-1.06811
630201600	1989-12-21	1989	12	21	355	12.5468	0.607238	0.611434	3.39143	-4.50648	-0.955682
630288000	1989-12-22	1989	12	22	356	12.6797	0.795429	0.800925	2.51371	-5.70926	-1.21075
630374400	1989-12-23	1989	12	23	357	12.7108	0.813434	0.819055	2.30886	-5.90703	-1.25269
630460800	1989-12-24	1989	12	24	358	12.6518	0.776555	0.781921	2.698	-5.73367	-1.21593
630547200	1989-12-25	1989	12	25	359	12.5521	0.721605	0.726591	3.35628	-5.36822	-1.13843
630633600	1989-12-26	1989	12	26	360	12.4931	0.718663	0.723629	3.74543	-5.19703	-1.10213
630720000	1989-12-27	1989	12	27	361	12.5418	0.768032	0.773339	3.42401	-5.50066	-1.16652
630806400	1989-12-28	1989	12	28	362	12.4014	0.643568	0.648015	4.35057	-4.68239	-0.992988
630892800	1989-12-29	1989	12	29	363	12.3419	0.581627	0.585646	4.74315	-4.1621	-0.88265
630979200	1989-12-30	1989	12	30	364	12.2148	0.502502	0.505974	5.58229	-3.66696	-0.777646
631065600	1989-12-31	1989	12	31	365	11.896	0.168179	0.169341	7.68657	-1.49834	-0.317751
631152000	1990-01-01	1990	1	1	1	11.6929	0.0362262	0.0364766	9.02715	-0.523493	-0.111016
631238400	1990-01-02	1990	1	2	2	11.683	0.0135358	0.0136293	9.09229	-0.279425	-0.0592573
631324800	1990-01-03	1990	1	3	3	11.5603	-0.138643	-0.139601	9.90229	0.740657	0.15707
631411200	1990-01-04	1990	1	4	4	11.3074	-0.376633	-0.379236	11.5711	2.27307	0.482047
631497600	1990-01-05	1990	1	5	5	11.2531	-0.45289	-0.45602	11.9294	2.71695	0.57618
631584000	1990-01-06	1990	1	6	6	11.2842	-0.400415	-0.403182	11.7246	2.34569	0.497446
631670400	1990-01-07	1990	1	7	7	11.4145	-0.224234	-0.225784	10.864	1.20327	0.255175
631756800	1990-01-08	1990	1	8	8	11.4656	-0.184175	-0.185447	10.5271	0.919774	0.195055
631843200	1990-01-09	1990	1	9	9	11.827	0.19069	0.192008	8.14171	-1.53923	-0.326421
631929600	1990-01-10	1990	1	10	10	12.0134	0.398329	0.401082	6.91172	-2.88478	-0.611772
632016000	1990-01-11	1990	1	11	11	11.9165	0.306805	0.308925	7.55114	-2.24847	-0.47683
632102400	1990-01-12	1990	1	12	12	11.9197	0.349793	0.35221	7.52971	-2.49925	-0.530013
632188800	1990-01-13	1990	1	13	13	11.7406	0.157547	0.158636	8.71172	-1.25042	-0.265174
632275200	1990-01-14	1990	1	14	14	11.7036	0.158047	0.15914	8.95601	-1.23749	-0.262432
632361600	1990-01-15	1990	1	15	15	11.7853	0.268879	0.270737	8.41686	-1.95846	-0.415328
632448000	1990-01-16	1990	1	16	16	11.7748	0.222337	0.223873	8.48629	-1.66071	-0.352185
632534400	1990-01-17	1990	1	17	17	11.6087	0.0515962	0.0519528	9.58257	-0.497874	-0.105583
632620800	1990-01-18	1990	1	18	18	11.503	-0.0717362	-0.0722319	10.2803	0.256504	0.0543964
632707200	1990-01-19	1990	1	19	19	11.609	0.00246762	0.00248467	9.58086	-0.215796	-0.0457636
632793600	1990-01-20	1990	1	20	20	11.6174	0.0336167	0.033849	9.52515	-0.398923	-0.084599
632880000	1990-01-21	1990	1	21	21	11.5753	0.0283669	0.0285629	9.80286	-0.316642	-0.0671497
632966400	1990-01-22	1990	1	22	22	11.2473	-0.29456	-0.296595	11.968	1.79373	0.380394
633052800	1990-01-23	1990	1	23	23	10.8139	-0.712398	-0.717321	14.8283	4.51537	0.957567
633139200	1990-01-24	1990	1	24	24	11.0901	-0.469656	-0.472901	13.0051	2.88623	0.612079
633225600	1990-01-25	1990	1	25	25	11.1674	-0.398025	-0.400775	12.4951	2.39035	0.506919
633312000	1990-01-26	1990	1	26	26	11.247	-0.318356	-0.320556	11.9697	1.89779	0.402462
633398400	1990-01-27	1990	1	27	27	11.1717	-0.390074	-0.39277	12.4669	2.39896	0.508743
633484800	1990-01-28	1990	1	28	28	11.0668	-0.487488	-0.490856	13.1594	3.05109	0.64704
633571200	1990-01-29	1990	1	29	29	11.011	-0.538657	-0.542379	13.5271	3.41575	0.724372
633657600	1990-01-30	1990	1	30	30	10.9283	-0.60364	-0.607812	14.0731	3.86007	0.818598
633744000	1990-01-31	1990	1	31	31	10.8638	-0.704912	-0.709783	14.4991	4.52829	0.960307
633830400	1990-02-01	1990	2	1	32	10.7699	-0.819952	-0.825618	15.1189	5.31731	1.12763
633916800	1990-02-02	1990	2	2	33	10.7251	-0.874144	-0.880185	15.4146	5.7354	1.2163
634003200	1990-02-03	1990	2	3	34	10.7722	-0.812471	-0.818086	15.1034	5.29385	1.12266
634089600	1990-02-04	1990	2	4	35	10.8266	-0.755899	-0.761122	14.7443	4.91879	1.04312
634176000	1990-02-05	1990	2	5	36	10.8162	-0.758864	-0.764108	14.8129	4.92892	1.04527
634262400	1990-02-06	1990	2	6	37	10.9065	-0.668202	-0.672819	14.2172	4.30072	0.912047
634348800	1990-02-07	1990	2	7	38	10.8717	-0.722831	-0.727826	14.4469	4.66108	0.988468
634435200	1990-02-08	1990	2	8	39	10.7464	-0.843328	-0.849156	15.274	5.44152	1.15397
634521600	1990-02-09	1990	2	9	40	10.5394	-1.05005	-1.05731	16.6403	6.78343	1.43855
634608000	1990-02-10	1990	2	10	41	10.5168	-1.04838	-1.05562	16.7894	6.81655	1.44557
634694400	1990-02-11	1990	2	11	42	10.6445	-0.886405	-0.89253	15.946	5.78133	1.22604
634780800	1990-02-12	1990	2	12	43	10.7232	-0.827255	-0.832971	15.4266	5.3395	1.13234
634867200	1990-02-13	1990	2	13	44	10.6175	-0.936471	-0.942942	16.1243	5.99591	1.27154
634953600	1990-02-14	1990	2	14	45	10.4388	-1.11223	-1.11992	17.3037	7.08442	1.50238
635040000	1990-02-15	1990	2	15	46	10.0482	-1.44509	-1.45508	19.882	9.28817	1.96973
635126400	1990-02-16	1990	2	16	47	9.9213	-1.53619	-1.5468	20.7194	9.95794	2.11177
635212800	1990-02-17	1990	2	17	48	10.1766	-1.25941	-1.26812	19.0343	8.19524	1.73795
635299200	1990-02-18	1990	2	18	49	10.1129	-1.29889	-1.30786	19.4551	8.5107	1.80485
635385600	1990-02-19	1990	2	19	50	9.9239	-1.4317	-1.44159	20.7023	9.43145	2.00011
635472000	1990-02-20	1990	2	20	51	9.94714	-1.41234	-1.4221	20.5489	9.31266	1.97492
635558400	1990-02-21	1990	2	21	52	10.6107	-0.790893	-0.796359	16.1697	5.18315	1.09918
635644800	1990-02-22	1990	2	22	53	10.6421	-0.764067	-0.769347	15.9623	5.04284	1.06943
635731200	1990-02-23	1990	2	23	54	10.6632	-0.730232	-0.735278	15.8226	4.79922	1.01776
635817600	1990-02-24	1990	2	24	55	10.5905	-0.824976	-0.830677	16.3026	5.37518	1.13991
635904000	1990-02-25	1990	2	25	56	10.5732	-0.855911	-0.861826	16.4166	5.58413	1.18422
635990400	1990-02-26	1990	2	26	57	10.4422	-0.956621	-0.963231	17.2814	6.24388	1.32413
636076800	1990-02-27	1990	2	27	58	10.4482	-0.880285	-0.886368	17.242	5.79993	1.22998
636163200	1990-02-28	1990	2	28	59	10.5548	-0.788991	-0.794443	16.5383	5.15955	1.09418
636249600	1990-03-01	1990	3	1	60	10.4675	-0.909195	-0.915478	17.1143	5.93093	1.25776
636336000	1990-03-02	1990	3	2	61	10.8771	-0.528545	-0.532198	14.4109	3.40191	0.721438
636422400	1990-03-03	1990	3	3	62	10.8561	-0.557369	-0.561221	14.5497	3.60193	0.763857
636508800	1990-03-04	1990	3	4	63	10.7912	-0.653617	-0.658134	14.9783	4.22033	0.894999
636595200	1990-03-05	1990	3	5	64	10.6388	-0.82846	-0.834185	15.9837	5.37246	1.13933
636681600	1990-03-06	1990	3	6	65	10.551	-0.859262	-0.865199	16.5631	5.64555	1.19724
636768000	1990-03-07	1990	3	7	66	10.7105	-0.675295	-0.679962	15.5106	4.45695	0.945179
636854400	1990-03-08	1990	3	8	67	10.7145	-0.630204	-0.634559	15.484	4.15935	0.882066
636940800	1990-03-09	1990	3	9	68	10.6858	-0.639121	-0.643538	15.6734	4.2182	0.894547
637027200	1990-03-10	1990	3	10	69	10.6297	-0.714846	-0.719786	16.0437	4.71799	1.00054
637113600	1990-03-11	1990	3	11	70	10.5184	-0.841597	-0.847412	16.7783	5.55454	1.17794
637200000	1990-03-12	1990	3	12	71	10.4475	-0.930538	-0.936969	17.2463	6.14155	1.30243
637286400	1990-03-13	1990	3	13	72	10.4543	-0.921208	-0.927574	17.2017	6.07998	1.28937
637372800	1990-03-14	1990	3	14	73	10.4075	-0.978598	-0.98536	17.5103	6.39138	1.35541
637459200	1990-03-15	1990	3	15	74	10.4222	-0.987548	-0.994372	17.4134	6.48618	1.37552
637545600	1990-03-16	1990	3	16	75	10.4294	-1.00804	-1.01501	17.3663	6.65307	1.41091
637632000	1990-03-17	1990	3	17	76	10.586	-0.859796	-0.865737	16.3326	5.62082	1.192
637718400	1990-03-18	1990	3	18	77	10.5139	-0.960252	-0.966888	16.8083	6.25819	1.32716
637804800	1990-03-19	1990	3	19	78	10.5434	-0.963091	-0.969747	16.6137	6.27919	1.33162
[truncated: 10,827 more rows]

## Sheet: Figure 2d - Canopy Area
Python M ESMS results of Mendocino and Sonoma Counties for 1985-2019 (run on 20200415)
[truncated: 37 more rows]

[truncated: 2 more sheets: Figure 3 - PLSR, Figure 4 - Biological Indices]
